# Supplementary material for: Dominant Carbapenemase-Encoding Plasmids in Clinical Enterobacterales Isolates and Hypervirulent Klebsiella pneumoniae, Singapore
Source: Emerg Infect Dis. 2022 Aug;28(8):1578–88. doi: 10.3201/eid2808.212542 (PMC9328930; doi:10.3201/eid2808.212542)
Supplement: Appendix 1 — Isolates used to investigate dominant carbapenemase-encoding plasmids in clinical Enterobacterales isolates and hypervirulent Klebsiella pneumoniae, Singapore. [file 21-2542-Techapp-s1.xlsx]

## Sheet: Appendix 1 Table
Article DOI: https://doi.org/10.3201/eid2808.212542
Dominant Carbapenemase-Encoding Plasmids in Clinical Enterobacterales Isolates and Hypervirulent Klebsiella pneumoniae, Singapore
Appendix 1
Appendix 1 Table. Isolates used in a study of dominant carbapenemase-encoding plasmids in clinical Enterobacterales isolates and hypervirulent Klebsiella pneumoniae, Singapore
Isolate	Patient ID	Species	ST	CP gene	Sample type	Year of culture	Resistance genes	Virulence genes	Plasmid cluster membership	Remarks on plasmid cluster membership
E1	PID1	Enterobacter cloacae	66	blaIMP-1	Clinical culture	2014	aac(3)-IId,aac(3)-IIe,aac(6')-Ib-AKT,aadA1,aph(3'')-Ib,aph(6)-Id,armA,blaACT-45,blaCTX-M-15,blaIMP-1,blaOXA-1,blaTEM-1,catA1,dfrA14,dfrA22,fosA,mph(E),msr(E),oqxA9,oqxB9,qnrB1,sul1,sul2,tet(A),tet(C)	entB,ompA	NA	No plasmid assigned
E2	PID2	Klebsiella pneumoniae	-	blaIMP-1	Clinical culture	2014	aac(3)-IId,aac(6')-Ib-AKT,armA,blaIMP-1,blaOXA-1,blaSHV-110,blaTEM-1,dfrA14,fosA6,mph(E),msr(E),oqxA,oqxB,qnrB1,sul1,sul2,tet(A),tet(C)	entA,entB,fepC,ompA,yagV/ecpE,yagW/ecpD,yagX/ecpC,yagY/ecpB,yagZ/ecpA,ykgK/ecpR	NA	No plasmid assigned
E3	PID3	Citrobacter freundii	22	blaNDM-1	Clinical culture	2014	aac(3)-IId,aac(3)-IIe,aac(6')-Ib-D181Y,aadA1,aadA2,blaCMY-48,blaCTX-M-15,blaDHA-1,blaNDM-1,blaOXA-1,blaTEM-1,ble-MBL,dfrA1,dfrA12,dfrA32,fosA_gen,mph(A),oqxA10,qnrB1,qnrB4,sat2_gen,sul1,sul1	chuX,csgB,csgD,csgE,csgF,csgG,entB,entB,entE,entS,fepC,fepC,fliG,ompA,ompA,yagV/ecpE,yagW/ecpD,yagX/ecpC,yagY/ecpB,yagZ/ecpA,ykgK/ecpR	blaNDM non-predominant
E4	PID4	Klebsiella pneumoniae	16	blaNDM-4	Clinical culture	2014	aac(6')-Ib-D181Y,aadA2,arr-3,blaCTX-M-15,blaLAP-2,blaNDM-4,blaOXA-1,blaSHV-12,ble-MBL,dfrA12,dfrA27,fosA5,mph(A),oqxA10,oqxB32,qnrB6,qnrS1,sul1,tet(A)	entA,entB,fepC,ompA,yagV/ecpE,yagW/ecpD,yagX/ecpC,yagY/ecpB,yagZ/ecpA,ykgK/ecpR	NA	No plasmid assigned
E5	PID5	Klebsiella pneumoniae	147	blaNDM-1	Clinical culture	2014	aac(6')-Ib-G,armA,blaCTX-M-15,blaNDM-1,blaSFO-1,blaSHV-11,blaTEM-1,ble-MBL,catB,dfrA1,dfrA14,fosA_gen,mph(E),msr(E),oqxA6,oqxB19,qnrB1,qnrS1,rmtF2,sul1,tet(A)	entA,entB,fepC,fepG,fyuA,irp1,irp2,ompA,yagV/ecpE,yagW/ecpD,yagX/ecpC,yagY/ecpB,yagZ/ecpA,ybtA,ybtE,ybtP,ybtQ,ybtS,ybtT,ybtU,ybtX,ykgK/ecpR	blaNDM non-predominant
E6	PID6	Klebsiella pneumoniae	147	blaNDM-1	Surveillance culture	2014	aac(6')-Ib-G,armA,blaCTX-M-15,blaNDM-1,blaSFO-1,blaSHV-11,blaTEM-1,ble-MBL,catB,dfrA1,dfrA14,fosA_gen,mph(E),msr(E),oqxA6,oqxB19,qnrB1,qnrS1,rmtF2,sul1,tet(A)	entA,entB,fepC,fepG,fyuA,irp1,irp2,ompA,yagV/ecpE,yagW/ecpD,yagX/ecpC,yagY/ecpB,yagZ/ecpA,ybtA,ybtE,ybtP,ybtQ,ybtS,ybtT,ybtU,ybtX,ykgK/ecpR	blaNDM non-predominant
E7	PID7	Klebsiella pneumoniae	11	blaNDM-1	Clinical culture	2014	aac(6')-Ib-cr5,arr-3,blaCTX-M-15,blaDHA-1,blaNDM-1,blaOXA-1,blaSHV-158,ble-MBL,catB3,fosA6,mph(A),oqxA,oqxB,qnrB4,sul1,sul1	entA,entB,fepC,fyuA,irp1,irp2,ompA,yagV/ecpE,yagW/ecpD,yagX/ecpC,yagY/ecpB,yagZ/ecpA,ybtA,ybtE,ybtP,ybtQ,ybtS,ybtT,ybtU,ybtX,ykgK/ecpR	blaNDM predominant cluster
E8	PID8	Klebsiella pneumoniae	147	blaOXA-181	Surveillance culture	2014	aac(6')-Ib-G,arr-2,blaCTX-M-15,blaOXA-181,blaSHV-11,catB,dfrA14,fosA_gen,oqxA6,oqxB19,qnrB1,rmtF1	entA,entB,fepC,fepG,fyuA,irp1,irp2,ompA,yagV/ecpE,yagW/ecpD,yagX/ecpC,yagY/ecpB,yagZ/ecpA,ybtA,ybtE,ybtP,ybtQ,ybtS,ybtT,ybtU,ybtX,ykgK/ecpR	NA	Plasmid assigned but not clustered
E9	PID8	Klebsiella pneumoniae	14	blaNDM-1,blaOXA-232	Surveillance culture	2014	aac(3)-IId,aac(6')-Ib-D181Y,aadA1,aadA2,aph(3'')-Ib,aph(3')-VI,aph(6)-Id,armA,arr-2,blaCTX-M-15,blaNDM-1,blaOXA-1,blaOXA-232,blaOXA-9,blaSHV-106,blaTEM-150,ble-MBL,cmlA5,dfrA1,dfrA12,dfrA14,ere(A),fosA6,mph(E),msr(E),oqxA6,oqxB20,qnrB1,sat2_gen,sul1,sul2	entA,entB,fepC,fyuA,irp1,irp2,ompA,yagV/ecpE,yagW/ecpD,yagX/ecpC,yagY/ecpB,yagZ/ecpA,ybtA,ybtE,ybtP,ybtQ,ybtS,ybtT,ybtU,ybtX,ykgK/ecpR	blaNDM non-predominant	Co-carriage of CP-genes
E10	PID9	Klebsiella pneumoniae	17	blaKPC-2	Surveillance culture	2013	blaKPC-2,blaSHV-215,fosA_gen,mph(A),oqxA6,oqxB19	entA,entB,fepC,ompA,yagV/ecpE,yagW/ecpD,yagX/ecpC,yagY/ecpB,yagZ/ecpA,ykgK/ecpR	blaKPC predominant cluster
E11	PID9	Escherichia coli	69	blaKPC-2	Surveillance culture	2013	blaEC-8,blaKPC-2,mph(A)	aslA,chuS,chuU,chuV,chuW,chuY,csgB,csgD,csgF,csgG,entA,entB,entC,entD,entE,entF,entS,espL1,espL4,espR1,espR4,espX1,espX4,espX5,espY1,espY2,espY3,espY4,fdeC,fepA,fepB,fepC,fepD,fepG,fes,fimA,fimB,fimC,fimD,fimE,fimF,fimG,fimH,fimI,fyuA,irp1,irp2,iucA,iucB,iucC,iucD,iutA,kpsD,ompA,papB,papC,papD,papF,papG,papH,papI,papJ,papK,papX,sat,senB,shuA,shuT,shuX,yagV/ecpE,yagW/ecpD,yagX/ecpC,yagY/ecpB,yagZ/…	blaKPC predominant cluster
E12	PID10	Enterobacter cloacae	93	blaKPC-2	Clinical culture	2013	aac(3)-IIe,aac(6')-Ib-D181Y,aph(3'')-Ib,aph(6)-Id,blaACT-73,blaCTX-M-15,blaKPC-2,blaOXA-1,catA2,dfrA14,fosA,mph(A),oqxA9,oqxB9,qnrB1,sul2	csgG,entB,iroB,iroC,iroD,iroE,iroN,ompA	blaKPC predominant cluster
E13	PID10	Enterobacter cloacae	93	blaKPC-2	Clinical culture	2013	aac(3)-IIe,aac(6')-Ib-D181Y,aph(3'')-Ib,aph(6)-Id,blaACT-73,blaCTX-M-15,blaKPC-2,blaOXA-1,blaTEM-1,catA2,dfrA14,oqxA9,oqxB9,qnrB1,sul2	csgG,entB,iroB,iroC,iroE,iroN,ompA	blaKPC predominant cluster
E14	PID10	Enterobacter cloacae	93	blaKPC-2	Clinical culture	2013	aac(3)-IIe,aac(6')-Ib-D181Y,aph(3'')-Ib,aph(6)-Id,blaACT-73,blaCTX-M-15,blaKPC-2,blaOXA-1,catA2,dfrA14,fosA,oqxA9,oqxB9,qnrB1,sul2	csgG,entB,iroB,iroC,iroD,iroE,iroN,ompA	blaKPC predominant cluster
E15	PID10	Enterobacter cloacae	93	blaKPC-2	Clinical culture	2014	aac(3)-IIe,aac(6')-Ib-D181Y,aph(3'')-Ib,aph(6)-Id,blaACT-73,blaCTX-M-15,blaKPC-2,blaOXA-1,blaTEM-1,catA2,dfrA14,fosA,oqxA9,oqxB9,qnrB1,sul2	csgG,entB,iroB,iroC,iroE,iroN,ompA	blaKPC predominant cluster
E16	PID10	Enterobacter cloacae	93	blaKPC-2	Surveillance culture	2014	aac(6')-Ib-D181Y,aph(3'')-Ib,aph(6)-Id,blaACT-73,blaKPC-2,blaOXA-1,catA2,dfrA14,fosA,qnrB1,sul2	csgG,entB,iroB,iroE,iroN,ompA	blaKPC non-predominant
E17	PID10	Enterobacter cloacae	93	blaKPC-2	Clinical culture	2014	aac(3)-IIe,aac(6')-Ib-D181Y,aph(3'')-Ib,aph(6)-Id,blaACT-73,blaCTX-M-15,blaKPC-2,blaOXA-1,blaTEM-1,catA2,dfrA14,qnrB1,sul2	csgG,iroB,iroE,ompA	blaKPC predominant cluster
E18	PID10	Klebsiella pneumoniae	356	blaKPC-2	Surveillance culture	2014	aac(6')-Ib-D181Y,aph(3'')-Ib,aph(6)-Id,blaKPC-2,blaOKP-B-45,blaOXA-1,blaTEM-1,dfrA14,fosA_gen,mph(A),oqxA10,oqxB11,qnrB1,sul2,tet(A)	entB,fepC,ompA,yagV/ecpE,yagW/ecpD,yagX/ecpC,yagY/ecpB,yagZ/ecpA,ykgK/ecpR	NA	No plasmid assigned
E19	PID10	Enterobacter cloacae	93	blaKPC-2	Surveillance culture	2014	aac(3)-IIe,aac(6')-Ib-D181Y,aph(3'')-Ib,aph(6)-Id,blaACT-73,blaKPC-2,blaOXA-1,blaTEM-1,catA2,dfrA14,fosA,mph(A),oqxA9,oqxB9,qnrB1,sul2	csgG,entB,iroB,iroC,iroD,iroE,iroN,ompA	blaKPC predominant cluster
E20	PID11	Klebsiella pneumoniae	14	blaNDM-1	Surveillance culture	2013	aac(3)-IIe,aac(6')-Ib-D181Y,aph(3'')-Ib,aph(6)-Id,blaCTX-M-15,blaNDM-1,blaOXA-1,blaSHV-106,blaTEM-1,ble-MBL,dfrA14,fosA6,oqxA6,oqxB20,qnrB1,sul2,tet(A)	entA,entB,fepC,fyuA,irp1,irp2,ompA,yagV/ecpE,yagW/ecpD,yagX/ecpC,yagY/ecpB,yagZ/ecpA,ybtA,ybtE,ybtP,ybtQ,ybtS,ybtT,ybtU,ybtX,ykgK/ecpR	blaNDM predominant cluster
E21	PID11	Escherichia coli	101	blaNDM-1	Surveillance culture	2013	aadA1,aadA2,aph(3')-Ia,blaCMY-2,blaEC-18,blaNDM-1,blaTEM-176,ble-MBL,cmlA1,dfrA12,floR,qnrS1,sul3,tet(A)	csgB,csgD,csgF,csgG,entA,entB,entC,entD,entE,entF,entS,espL1,espR1,espX1,espX4,espX5,fdeC,fepA,fepB,fepC,fepD,fepG,fes,fimA,fimB,fimC,fimD,fimE,fimF,fimG,fimH,fimI,ompA,yagV/ecpE,yagW/ecpD,yagX/ecpC,yagY/ecpB,yagZ/ecpA,ykgK/ecpR	blaNDM predominant cluster
E22	PID12	Klebsiella pneumoniae	14	blaNDM-1	Surveillance culture	2013	aac(3)-IIe,aac(6')-Ib-D181Y,aph(3'')-Ib,aph(6)-Id,blaCTX-M-15,blaNDM-1,blaOXA-1,blaSHV-106,blaTEM-1,ble-MBL,dfrA14,fosA6,oqxA6,oqxB20,qnrB1,sul2,tet(A)	entA,entB,fepC,fyuA,irp1,irp2,ompA,yagV/ecpE,yagW/ecpD,yagX/ecpC,yagY/ecpB,yagZ/ecpA,ybtA,ybtE,ybtP,ybtQ,ybtS,ybtT,ybtU,ybtX,ykgK/ecpR	blaNDM non-predominant
E23	PID13	Klebsiella pneumoniae	841	blaKPC-2	Surveillance culture	2013	aac(6')-Ib-D181Y,aadA1,arr-2,blaKPC-2,blaOKP-B-22,blaOXA-1,blaTEM-1,cmlA5,dfrA14,ere(A),fosA_gen,mph(A),oqxA10,oqxB11,qnrB1,sul1,tet(A)	entB,fepC,ompA,yagV/ecpE,yagW/ecpD,yagX/ecpC,yagY/ecpB,yagZ/ecpA,ykgK/ecpR	blaKPC predominant cluster
E24	PID13	Escherichia coli	410	blaKPC-2	Surveillance culture	2013	aac(3)-IIe,aac(6')-Ib-D181Y,blaCMY-42,blaCTX-M-15,blaEC-15,blaKPC-2,blaOXA-1,blaTEM-1,mph(A)	csgB,csgD,csgF,csgG,entA,entB,entC,entD,entE,entF,entS,espL1,espR1,espX1,espX4,espX5,fdeC,fepA,fepB,fepC,fepD,fepG,fes,fimA,fimB,fimC,fimD,fimE,fimF,fimG,fimH,fimI,gspK,gspL,gspM,iucA,iucB,iucC,iucD,iutA,ompA,yagV/ecpE,yagW/ecpD,yagX/ecpC,yagY/ecpB,yagZ/ecpA,ykgK/ecpR	blaKPC predominant cluster
E25	PID14	Citrobacter freundii	-	blaKPC-2	Surveillance culture	2014	blaCFE-1,blaKPC-2,blaTEM-1,mph(A),qnrB27	chuX,csgB,csgD,csgE,csgF,csgG,entA,entB,entE,entS,fepC,fliG,fyuA,ompA,tviB,tviC,tviD,tviE,vexA,vexB,vexC,vexD,vexE,ybtA,ybtP,ybtQ,ybtX	blaKPC predominant cluster
E26	PID14	Escherichia coli	117	blaKPC-2	Surveillance culture	2014	aadA2,aph(3')-Ia,blaDHA-1,blaEC,blaKPC-2,cmlA1,dfrA12,dfrA17,dfrA5,floR,fosA4,mcr-1.1,mph(A),qnrB4,sul1,sul3,tet(A)	aslA,astA,chuT,chuU,chuV,chuW,chuY,csgB,csgD,csgF,csgG,entA,entB,entC,entD,entE,entF,entS,espL1,fdeC,fepA,fepB,fepC,fepD,fepG,fes,fimA,fimB,fimC,fimD,fimE,fimF,fimG,fimH,fimI,fyuA,gspC,gspD,gspE,gspF,gspG,gspH,gspI,gspJ,gspK,gspL,gspM,iroB,iroC,iroD,iroE,iroN,irp1,irp2,iucA,iucB,iucC,iucD,iutA,ompA,papB,papC,papD,papE,papF,papG,papH,papI,papJ,papK,pic,shuA,shuS,shuX,ybtA,ybtE,ybtP,ybtQ,ybtS,ybtT,…	blaKPC predominant cluster
E27	PID15	Klebsiella pneumoniae	34	blaNDM-1	Surveillance culture	2014	aac(3)-IIe,aac(6')-Ib-D181Y,aph(3'')-Ib,aph(6)-Id,blaCTX-M-15,blaNDM-1,blaOXA-1,blaSHV-12,blaTEM-1,ble-MBL,dfrA14,fosA5,qnrB1,qnrB7,sul2,tet(A)	astA,entA,entB,fepC,ompA,yagV/ecpE,yagW/ecpD,yagX/ecpC,yagY/ecpB,yagZ/ecpA	blaNDM predominant cluster
E28	PID16	Klebsiella pneumoniae	34	blaNDM-1	Surveillance culture	2014	aph(3'')-Ib,aph(6)-Id,blaCTX-M-15,blaNDM-1,blaSHV-12,blaTEM-1,ble-MBL,dfrA14,fosA5,qnrB7,sul2	astA,entA,entB,fepC,ompA,yagV/ecpE,yagW/ecpD,yagX/ecpC,yagY/ecpB,yagZ/ecpA	blaNDM predominant cluster
E29	PID17	Klebsiella pneumoniae	34	blaNDM-1	Surveillance culture	2014	aac(3)-IIe,aac(6')-Ib-D181Y,aph(3'')-Ib,aph(6)-Id,blaCTX-M-15,blaNDM-1,blaOXA-1,blaSHV-187,blaTEM-1,ble-MBL,dfrA14,fosA5,qnrB1,qnrB7,sul2,tet(A)	astA,entA,entB,fepC,ompA,yagV/ecpE,yagW/ecpD,yagX/ecpC,yagY/ecpB,yagZ/ecpA	blaNDM predominant cluster
E30	PID18	Klebsiella pneumoniae	48	blaKPC-2	Surveillance culture	2014	blaKPC-2,blaSHV-172,blaTEM-1,fosA_gen,mph(A),oqxA6,oqxB10	entA,entB,fepC,fyuA,irp1,irp2,ompA,yagV/ecpE,yagW/ecpD,yagX/ecpC,yagY/ecpB,yagZ/ecpA,ybtA,ybtE,ybtP,ybtQ,ybtS,ybtT,ybtU,ybtX,ykgK/ecpR	blaKPC predominant cluster
E31	PID18	Klebsiella pneumoniae	2144	blaKPC-2	Clinical culture	2014	aac(6')-Ib-D181Y,aph(3'')-Ib,aph(6)-Id,blaCTX-M-15,blaKPC-2,blaOKP-B-1,blaOXA-1,blaTEM-1,dfrA14,fosA5,mph(A),oqxA10,oqxB11,qnrB1,sul2,tet(A)	entB,ompA,yagV/ecpE,yagW/ecpD,yagX/ecpC,yagY/ecpB,yagZ/ecpA,ykgK/ecpR	blaKPC predominant cluster
E32	PID18	Klebsiella pneumoniae	792	blaKPC-2	Clinical culture	2014	blaCTX-M-14,blaDHA-1,blaKPC-2,blaSHV-187,blaTEM-1,fosA_gen,mph(A),oqxA9,oqxB19,qnrB4	entA,entB,fepC,fyuA,irp1,irp2,ompA,yagV/ecpE,yagW/ecpD,yagX/ecpC,yagY/ecpB,yagZ/ecpA,ybtA,ybtE,ybtP,ybtQ,ybtS,ybtT,ybtU,ybtX,ykgK/ecpR	blaKPC predominant cluster
E33	PID19	Klebsiella pneumoniae	-	blaKPC-2	Clinical culture	2014	ant(2'')-Ia,blaKPC-2,blaOKP-A-11,blaTEM-1,dfrA15,fosA_gen,mph(A),oqxA10,oqxB9,sul1	entB,fepC,ompA,yagV/ecpE,yagW/ecpD,yagX/ecpC,yagY/ecpB,yagZ/ecpA,ykgK/ecpR	blaKPC non-predominant
E34	PID20	Klebsiella pneumoniae	147	blaNDM-5,blaOXA-181	Surveillance culture	2014	aac(6')-Ib-G,aadA2,aph(3'')-Ib,aph(6)-Id,arr-2,blaCTX-M-15,blaNDM-5,blaOXA-181,blaSHV-11,blaTEM-1,ble-MBL,catA2,catB,dfrA12,dfrA14,erm(B),fosA_gen,mph(A),oqxA6,oqxB19,qnrB1,rmtB1,rmtF1,sul1	entA,entB,fepC,fepG,fyuA,irp1,irp2,ompA,yagV/ecpE,yagW/ecpD,yagX/ecpC,yagY/ecpB,yagZ/ecpA,ybtA,ybtE,ybtP,ybtQ,ybtS,ybtT,ybtU,ybtX,ykgK/ecpR	blaNDM non-predominant	Co-carriage of CP-genes
E35	PID20	Klebsiella pneumoniae	-	blaOXA-232	Clinical culture	2014	aac(3)-IIe,aac(6')-Ib-D181Y,aph(3'')-Ib,aph(6)-Id,blaCTX-M-15,blaOXA-1,blaOXA-232,blaSHV-76,blaTEM-1,dfrA14,fosA_gen,oqxA3,oqxB11,qnrB1,sul2	entA,entB,fepC,fyuA,irp1,irp2,ompA,yagV/ecpE,yagW/ecpD,yagX/ecpC,yagY/ecpB,yagZ/ecpA,ybtA,ybtE,ybtP,ybtQ,ybtS,ybtT,ybtU,ybtX,ykgK/ecpR	NA	No plasmid assigned
E36	PID21	Enterobacter cloacae	78	blaKPC-2	Clinical culture	2014	aac(3)-IId,aac(6')-Ib-AKT,aadA1,blaACT-24,blaKPC-2,blaOXA-9,blaSHV-12,dfrA15,fosA,mph(A),mph(E),msr(E),oqxA10,oqxB5,sul1	csgG,entA,ompA	blaKPC predominant cluster
E37	PID22	Escherichia coli	-	blaNDM-1	Clinical culture	2014	blaEC,blaNDM-1,ble-MBL,dfrA12,mph(A),qnrS1	aslA,chuU,chuV,chuW,csgB,csgD,csgF,csgG,entA,entB,entC,entD,entE,entF,entS,espL1,espL4,espR1,espR3,espX1,espX2,espX4,espX5,espY2,espY3,espY4,fdeC,fepA,fepB,fepC,fepD,fepG,fes,fimA,fimB,fimC,fimD,fimE,fimF,fimG,fimH,fimI,gspC,gspD,gspE,gspF,gspG,gspH,gspI,gspJ,gspK,gspL,gspM,ompA,shuA,shuS,shuT,shuX,shuY,yagV/ecpE,yagW/ecpD,yagX/ecpC,yagY/ecpB,yagZ/ecpA,ykgK/ecpR	blaNDM predominant cluster
E38	PID23	Escherichia coli	10	blaKPC-2	Surveillance culture	2014	aac(3)-IVa,aadA2,aph(3')-Ia,aph(3'')-Ib,aph(4)-Ia,aph(6)-Id,blaEC,blaKPC-2,blaTEM-235,bleO,cmlA1,dfrA1,dfrA12,floR,mcr-3.1,mef(B),mph(A),sat2_gen,sul2,sul3,tet(A)	aslA,csgB,csgD,csgF,csgG,entA,entB,entC,entD,entE,entF,entS,espL1,espL4,espR1,espR4,espX1,espX4,espY1,fdeC,fepA,fepB,fepC,fepD,fepG,fes,fimA,fimB,fimC,fimD,fimE,fimF,fimG,fimH,fimI,ompA,yagV/ecpE,yagW/ecpD,yagX/ecpC,yagY/ecpB,yagZ/ecpA,ykgK/ecpR	blaKPC non-predominant
E39	PID24	Enterobacter cloacae	54	blaKPC-2	Surveillance culture	2014	blaACT-64,blaKPC-2,blaSHV-12,blaTEM-1,catA1,fosA,mcr-4.3,mcr-9.1,mph(A),qnrS1	csgG,entB,ompA	blaKPC predominant cluster
E40	PID24	Klebsiella pneumoniae	258	blaKPC-2	Surveillance culture	2014	aac(6')-Ib-AKT,aadA2,blaKPC-2,blaOXA-9,blaSHV-158,blaTEM-1,catA1,dfrA12,fosA6,mph(A),oqxA,oqxB,sul1	entA,entB,fepC,ompA,yagV/ecpE,yagW/ecpD,yagX/ecpC,yagY/ecpB,yagZ/ecpA,ykgK/ecpR	blaKPC non-predominant
E41	PID25	Enterobacter cloacae	54	blaKPC-2	Surveillance culture	2014	blaACT-64,blaKPC-2,blaSHV-12,blaTEM-1,catA1,fosA,mcr-4.3,mcr-9.1,mph(A),qnrS1	csgG,entB,ompA	blaKPC predominant cluster
E42	PID26	Klebsiella pneumoniae	-	blaIMP-1	Clinical culture	2014	aac(3)-IId,aac(6')-Ib-AKT,blaIMP-1,blaOXA-1,blaSHV-110,blaTEM-1,dfrA14,fosA6,mph(E),msr(E),oqxA,oqxB,qnrB1,sul1,sul2,tet(A),tet(C)	entA,entB,fepC,ompA,yagV/ecpE,yagW/ecpD,yagX/ecpC,yagY/ecpB,yagZ/ecpA,ykgK/ecpR	NA	No plasmid assigned
E43	PID27	Klebsiella pneumoniae	147	blaNDM-1	Clinical culture	2014	aac(6')-Ib-G,armA,blaCTX-M-15,blaNDM-1,blaSFO-1,blaSHV-11,blaTEM-1,ble-MBL,catB,dfrA1,dfrA14,fosA_gen,mph(E),msr(E),oqxA6,oqxB19,qnrB1,qnrS1,rmtF2,sul1,tet(A)	entA,entB,fepC,fepG,fyuA,irp1,irp2,ompA,yagV/ecpE,yagW/ecpD,yagX/ecpC,yagY/ecpB,yagZ/ecpA,ybtA,ybtE,ybtP,ybtQ,ybtS,ybtT,ybtU,ybtX,ykgK/ecpR	blaNDM non-predominant
E44	PID28	Klebsiella pneumoniae	86	blaOXA-48	Clinical culture	2014	blaCMY-2,blaOXA-48,blaSHV-208,fosA_gen,oqxA11,oqxB19	entA,entB,fepC,iroB,iroC,iroD,iroN,iucA,iucB,iucC,iutA,ompA,yagV/ecpE,yagW/ecpD,yagX/ecpC,yagY/ecpB,yagZ/ecpA,ykgK/ecpR	NA	Non-blaKPC/blaNDM
E45	PID29	Klebsiella pneumoniae	23	blaKPC-2	Clinical culture	2013	blaKPC-2,blaSHV-190,fosA6,mph(A),oqxA5,oqxB12	entA,entB,fepC,fyuA,iroB,iroC,iroD,iroN,irp1,irp2,iucA,iucB,iucC,iutA,ompA,yagV/ecpE,yagW/ecpD,yagX/ecpC,yagY/ecpB,yagZ/ecpA,ybtA,ybtE,ybtP,ybtQ,ybtS,ybtT,ybtU,ybtX,ykgK/ecpR	blaKPC predominant cluster
E46	PID29	Klebsiella pneumoniae	23	blaKPC-2	Clinical culture	2013	aac(6')-Ib-D181Y,blaKPC-2,blaOXA-1,blaSHV-190,blaTEM-1,dfrA14,fosA6,mph(A),oqxA5,oqxB12,qnrB1	entA,entB,fepC,fyuA,iroB,iroC,iroD,iroN,irp1,irp2,iucA,iucB,iucC,iutA,ompA,yagV/ecpE,yagW/ecpD,yagX/ecpC,yagY/ecpB,yagZ/ecpA,ybtA,ybtE,ybtP,ybtQ,ybtS,ybtT,ybtU,ybtX,ykgK/ecpR	blaKPC predominant cluster
E47	PID29	Escherichia coli	1193	blaKPC-2	Clinical culture	2013	aac(3)-IId,aadA5,aph(3'')-Ib,aph(6)-Id,blaEC-5,blaKPC-2,blaTEM-1,dfrA17,mph(A),sul1,sul2,tet(A)	aslA,chuA,chuS,chuT,chuU,chuV,chuW,chuX,chuY,csgB,csgD,csgF,csgG,entA,entB,entC,entD,entE,entF,entS,fdeC,fepA,fepB,fepC,fepD,fepG,fes,fimA,fimB,fimC,fimD,fimE,fimF,fimG,fimH,fimI,fyuA,gspC,gspD,gspE,gspF,gspG,gspH,gspI,gspJ,gspK,gspL,gspM,irp2,iucA,iucB,iucC,iucD,iutA,kpsD,kpsM,kpsT,ompA,papB,papI,papX,sat,senB,vat,yagV/ecpE,yagW/ecpD,yagX/ecpC,yagY/ecpB,yagZ/ecpA,ybtA,ybtE,ybtP,ybtQ,ybtS,ybtT,yb…	blaKPC predominant cluster
E48	PID29	Escherichia coli	1193	blaKPC-2	Clinical culture	2014	aac(3)-IId,aadA5,aph(3'')-Ib,aph(6)-Id,blaEC-5,blaKPC-2,blaTEM-1,dfrA17,mph(A),sul1,sul2,tet(A)	aslA,chuA,chuS,chuT,chuU,chuV,chuW,chuX,chuY,csgB,csgD,csgF,csgG,entA,entB,entC,entD,entE,entF,entS,fdeC,fepA,fepB,fepC,fepD,fepG,fes,fimA,fimB,fimC,fimD,fimE,fimF,fimG,fimH,fimI,fyuA,gspC,gspD,gspE,gspF,gspG,gspH,gspI,gspJ,gspK,gspL,gspM,irp1,irp2,iucA,iucB,iucC,iucD,iutA,kpsD,kpsM,kpsT,ompA,papB,papI,papX,sat,vat,yagV/ecpE,yagW/ecpD,yagX/ecpC,yagY/ecpB,yagZ/ecpA,ybtA,ybtE,ybtP,ybtQ,ybtS,ybtT,yb…	NA	No plasmid assigned
E49	PID29	Escherichia coli	1193	blaKPC-2	Surveillance culture	2014	aadA5,aph(3'')-Ib,aph(6)-Id,blaEC-5,blaKPC-2,dfrA17,mph(A),sul1,sul2,tet(A)	aslA,chuA,chuS,chuT,chuU,chuV,chuW,chuX,chuY,csgB,csgD,csgF,csgG,entA,entB,entC,entD,entE,entF,entS,fdeC,fepA,fepB,fepC,fepD,fepG,fes,fimA,fimB,fimC,fimD,fimE,fimF,fimG,fimH,fimI,fyuA,gspC,gspD,gspE,gspF,gspG,gspH,gspI,gspJ,gspK,gspL,gspM,irp1,irp2,iucA,iucB,iucC,iucD,iutA,kpsD,kpsM,kpsT,ompA,papB,papI,papX,sat,senB,vat,yagV/ecpE,yagW/ecpD,yagX/ecpC,yagY/ecpB,yagZ/ecpA,ybtA,ybtE,ybtP,ybtQ,ybtS,yb…	blaKPC predominant cluster
E50	PID29	Klebsiella pneumoniae	23	blaKPC-2	Surveillance culture	2014	aac(6')-Ib-D181Y,blaKPC-2,blaOXA-1,blaSHV-190,blaTEM-1,fosA6,mph(A),oqxA5,oqxB12	entA,entB,fepC,fyuA,iroB,iroC,iroD,iroN,irp1,irp2,iucA,iucB,iucC,iutA,ompA,yagV/ecpE,yagW/ecpD,yagX/ecpC,yagY/ecpB,yagZ/ecpA,ybtA,ybtE,ybtP,ybtQ,ybtS,ybtT,ybtU,ybtX,ykgK/ecpR	blaKPC predominant cluster
E51	PID30	Escherichia coli	1196	blaKPC-2	Clinical culture	2014	aph(3')-Ia,blaCMY-2,blaEC-18,blaKPC-2,blaTEM-1,fosA4,mph(A),tet(A)	csgB,csgD,csgF,csgG,entA,entB,entC,entD,entE,entF,entS,espL1,espR1,espX1,espX4,espX5,fdeC,fepA,fepB,fepC,fepD,fepG,fes,fimA,fimB,fimC,fimD,fimE,fimF,fimG,fimH,fimI,gspC,gspD,gspE,gspF,gspG,gspH,gspI,gspJ,gspK,gspL,gspM,ompA,yagV/ecpE,yagW/ecpD,yagX/ecpC,yagY/ecpB,yagZ/ecpA,ykgK/ecpR	blaKPC non-predominant
E52	PID30	Klebsiella pneumoniae	1876	blaKPC-2	Clinical culture	2014	blaKPC-2,blaSHV-187,blaTEM-1,dfrA1,fosA6,fosA7.4,mph(A),oqxA7,oqxB26,qnrS1,tet(A)	entA,entB,fepC,ompA,yagV/ecpE,yagW/ecpD,yagX/ecpC,yagY/ecpB,yagZ/ecpA,ykgK/ecpR	blaKPC non-predominant
E53	PID30	Escherichia coli	354	blaKPC-2	Clinical culture	2014	aac(3)-IId,aadA5,aph(3')-Ia,aph(3'')-Ib,aph(6)-Id,blaCMY-2,blaEC-19,blaKPC-2,bleO,dfrA17,dfrA5,fosA4,mph(A),sul1,sul2,tet(B),tet(M)	aslA,chuS,chuT,chuU,chuV,chuW,chuY,csgB,csgD,csgF,csgG,entA,entB,entC,entD,entE,entF,entS,espL1,espR1,espR3,espX4,espY2,espY4,fdeC,fepA,fepB,fepC,fepD,fepG,fes,fimA,fimB,fimC,fimD,fimE,fimF,fimG,fimH,fimI,ibeA,iucA,iucB,iucC,iucD,iutA,kpsD,ompA,shuA,shuX,yagV/ecpE,yagW/ecpD,yagX/ecpC,yagY/ecpB,yagZ/ecpA,ykgK/ecpR	blaKPC non-predominant
E54	PID31	Enterobacter cloacae	127	blaNDM-1	Surveillance culture	2014	aac(3)-IIe,aac(6')-Ib-D181Y,aadA1,aph(3'')-Ib,aph(6)-Id,blaACT-41,blaCTX-M-15,blaNDM-1,blaOXA-1,blaTEM-1,ble-MBL,catA1,dfrA14,fosA,oqxA9,oqxB9,qnrB1,sul2,tet(A)	ompA	blaNDM predominant cluster
E55	PID31	Escherichia coli	69	blaNDM-1	Surveillance culture	2014	blaEC-8,blaNDM-1,blaTEM-1,ble-MBL,catA1,mph(A),tet(B)	aslA,chuS,chuU,chuV,chuW,chuY,csgB,csgD,csgF,csgG,entA,entB,entC,entD,entE,entF,entS,espL1,espL4,espR1,espR4,espX1,espX4,espX5,espY1,espY2,espY3,espY4,fdeC,fepA,fepB,fepC,fepD,fepG,fes,fimA,fimB,fimC,fimD,fimE,fimF,fimG,fimH,fimI,fyuA,irp1,kpsD,ompA,papC,papD,papE,papF,papH,papJ,papK,papX,senB,shuA,shuT,shuX,yagV/ecpE,yagW/ecpD,yagX/ecpC,yagY/ecpB,yagZ/ecpA,ybtA,ybtE,ybtP,ybtQ,ybtS,ybtT,ybtU,ybtX…	blaNDM predominant cluster
E56	PID32	Escherichia coli	1193	blaNDM-1	Surveillance culture	2014	aph(3'')-Ib,aph(6)-Id,blaDHA-1,blaEC-5,blaNDM-1,blaTEM-135,ble-MBL,dfrA17,floR,mph(A),qnrB4,sul1,sul2,tet(A),tet(B)	aslA,chuA,chuS,chuT,chuU,chuV,chuW,chuX,chuY,csgB,csgD,csgF,csgG,entA,entB,entC,entD,entE,entF,entS,fdeC,fepA,fepB,fepC,fepD,fepG,fes,fimA,fimB,fimC,fimD,fimE,fimF,fimG,fimH,fimI,fyuA,gspC,gspD,gspE,gspF,gspG,gspH,gspI,gspJ,gspK,gspL,gspM,irp1,irp2,iucA,iucB,iucC,iucD,iutA,kpsD,kpsM,kpsT,ompA,papB,papI,papX,sat,senB,vat,yagV/ecpE,yagW/ecpD,yagX/ecpC,yagY/ecpB,yagZ/ecpA,ybtA,ybtE,ybtP,ybtQ,ybtS,yb…	blaNDM non-predominant
E57	PID33	Klebsiella pneumoniae	540	blaKPC-2	Surveillance culture	2014	blaKPC-2,blaSHV-12,blaTEM-1,fosA6,mph(A),oqxA10,oqxB20,qnrB7	entA,entB,fepC,ompA,yagV/ecpE,yagW/ecpD,yagX/ecpC,yagY/ecpB,yagZ/ecpA,ykgK/ecpR	blaKPC predominant cluster
E58	PID34	Enterobacter cloacae	252	blaKPC-2	Surveillance culture	2014	aac(3)-IIe,aac(6')-Ib-D181Y,aadA1,blaACT-3,blaCTX-M-15,blaKPC-2,blaOXA-1,blaTEM-1,catA1,dfrA14,fosA,mph(A),oqxA10,oqxB9,qnrB1,qnrE1,tet(A)	csgG,ompA	blaKPC non-predominant
E59	PID35	Citrobacter amalonaticus	-	blaKPC-2	Surveillance culture	2014	blaKPC-2,blaSED,blaTEM-1,mph(A)	csgA,csgB,csgD,csgE,csgF,csgG,entA,entB,entE,fepC,fepD,fepG,fyuA,irp1,irp2,ompA,ybtA,ybtE,ybtP,ybtQ,ybtS,ybtT,ybtU,ybtX	blaKPC predominant cluster
E60	PID36	Klebsiella pneumoniae	273	blaOXA-48	Clinical culture	2014	aac(6')-Ib-D181Y,blaCMY-2,blaOXA-1,blaOXA-48,blaSHV-11,fosA_gen,oqxA6,oqxB19	entA,entB,fepC,fepG,fyuA,irp1,irp2,ompA,yagV/ecpE,yagW/ecpD,yagX/ecpC,yagY/ecpB,yagZ/ecpA,ybtA,ybtE,ybtP,ybtQ,ybtS,ybtT,ybtU,ybtX,ykgK/ecpR	NA	Non-blaKPC/blaNDM
E61	PID37	Klebsiella pneumoniae	14	blaOXA-232	Surveillance culture	2014	aac(6')-Ib-D181Y,aadA2,armA,blaCTX-M-15,blaOXA-1,blaOXA-232,blaSHV-106,blaTEM-150,dfrA1,dfrA12,dfrA14,fosA6,mph(E),msr(E),oqxA6,oqxB20,qnrB1,sat2_gen,sul1,tet(D)	entA,entB,fepC,fyuA,irp1,irp2,ompA,yagV/ecpE,yagW/ecpD,yagX/ecpC,yagY/ecpB,yagZ/ecpA,ybtA,ybtE,ybtP,ybtQ,ybtS,ybtT,ybtU,ybtX,ykgK/ecpR	NA	Non-blaKPC/blaNDM
E62	PID37	Escherichia coli	167	blaOXA-232	Clinical culture	2014	aac(3)-IVa,aadA1,aadA2,aph(3')-Ia,aph(4)-Ia,blaCMY-2,blaEC-15,blaOXA-232,cmlA1,dfrA12,floR,mcr-1.1,mph(A),sul3,tet(A)	aslA,csgB,csgD,csgF,csgG,entA,entB,entC,entD,entE,entF,entS,espL1,espL4,espR1,espR4,espX1,espX4,espX5,espY1,fdeC,fepA,fepB,fepC,fepD,fepG,fes,fyuA,iroB,iroC,iroD,iroE,iroN,irp1,irp2,iucA,iucB,iucC,iucD,iutA,ompA,yagV/ecpE,yagW/ecpD,yagX/ecpC,yagY/ecpB,yagZ/ecpA,ybtA,ybtE,ybtP,ybtQ,ybtS,ybtT,ybtU,ybtX,ykgK/ecpR	NA	No plasmid assigned
E63	PID37	Klebsiella pneumoniae	14	blaOXA-232	Clinical culture	2014	aac(6')-Ib-AKT,aadA2,armA,blaCTX-M-15,blaOXA-1,blaOXA-232,blaSHV-106,blaTEM-150,dfrA1,dfrA12,dfrA14,fosA6,mph(E),msr(E),oqxA6,oqxB20,qnrB1,sat2_gen,sul1,tet(D)	entA,entB,fepC,fyuA,irp1,irp2,ompA,yagV/ecpE,yagW/ecpD,yagX/ecpC,yagY/ecpB,yagZ/ecpA,ybtA,ybtE,ybtP,ybtQ,ybtS,ybtT,ybtU,ybtX,ykgK/ecpR	NA	Non-blaKPC/blaNDM
E64	PID37	Escherichia coli	167	blaOXA-232	Clinical culture	2014	aac(3)-IVa,aadA1,aadA2,aph(3')-Ia,aph(4)-Ia,blaCMY-2,blaEC-15,blaOXA-232,blaTEM-176,cmlA1,dfrA12,floR,mcr-1.1,sul3,tet(A)	aslA,csgB,csgD,csgF,csgG,entA,entB,entC,entD,entE,entF,entS,espL1,espL4,espR1,espR4,espX1,espX4,espX5,espY1,fdeC,fepA,fepB,fepC,fepD,fepG,fes,fyuA,iroB,iroC,iroD,iroE,iroN,irp1,irp2,iucA,iucB,iucC,iucD,iutA,ompA,yagV/ecpE,yagW/ecpD,yagX/ecpC,yagY/ecpB,yagZ/ecpA,ybtA,ybtE,ybtP,ybtQ,ybtS,ybtT,ybtU,ybtX,ykgK/ecpR	NA	No plasmid assigned
E65	PID38	Escherichia coli	131	blaKPC-2	Surveillance culture	2014	aadA5,aph(3'')-Ib,aph(6)-Id,blaCTX-M-27,blaEC-5,blaKPC-2,dfrA17,mph(A),sul1,sul2,tet(A)	aslA,chuA,chuS,chuT,chuU,chuV,chuW,chuX,chuY,csgB,csgD,csgF,csgG,entA,entB,entC,entD,entE,entF,entS,fdeC,fepA,fepB,fepC,fepD,fepG,fes,fimA,fimC,fimD,fimE,fimF,fimG,fimH,fimI,fyuA,gspC,gspD,gspE,gspF,gspG,gspH,gspI,gspJ,gspK,gspL,gspM,irp1,irp2,iucA,iucB,iucC,iucD,iutA,kpsD,kpsM,ompA,papB,papI,papX,sat,senB,yagV/ecpE,yagW/ecpD,yagX/ecpC,yagY/ecpB,yagZ/ecpA,ybtA,ybtE,ybtP,ybtQ,ybtS,ybtT,ybtU,ybtX,y…	blaKPC non-predominant
E66	PID39	Escherichia coli	38	blaKPC-2	Surveillance culture	2014	aadA8,blaEC-8,blaKPC-2,blaTEM-1,dfrA12,mph(A),sul1	afaA,afaB-I,afaC-I,aslA,chuS,chuU,chuV,chuW,chuY,csgB,csgD,csgF,csgG,daaD,daaE,daaF,draP,entA,entB,entC,entD,entE,entF,entS,espL1,espL4,espR1,espR4,espX1,espX4,espX5,espY1,espY2,espY3,espY4,fdeC,fepA,fepB,fepC,fepD,fepG,fes,fimA,fimB,fimC,fimD,fimE,fimF,fimG,fimH,fimI,fyuA,gspC,gspD,gspE,gspF,gspG,gspH,gspI,gspJ,gspK,gspL,gspM,irp1,irp2,iucA,iucB,iucC,iucD,iutA,kpsD,kpsM,ompA,papX,shuA,shuT,shuX,…	blaKPC predominant cluster
E67	PID39	Klebsiella pneumoniae	12	blaKPC-2	Surveillance culture	2014	aac(3)-IIe,aac(6')-Ib-D181Y,aph(3'')-Ib,aph(6)-Id,blaCTX-M-15,blaKPC-2,blaOXA-1,blaSHV-107,dfrA14,fosA6,mph(A),qnrB1,sul2,tet(A)	entA,entB,fepC,ompA,yagV/ecpE,yagW/ecpD,yagX/ecpC,yagY/ecpB,yagZ/ecpA,ykgK/ecpR	blaKPC predominant cluster
E68	PID40	Klebsiella pneumoniae	477	blaKPC-2	Surveillance culture	2014	aac(6')-Ib-D181Y,aph(3'')-Ib,aph(6)-Id,blaCTX-M-15,blaKPC-2,blaLAP-2,blaOKP-B-41,blaOXA-1,dfrA1,dfrA14,fosA_gen,mph(A),oqxA10,oqxB11,qnrS1,sul1,sul2,tet(A)	entB,fyuA,irp1,irp2,ompA,yagV/ecpE,yagW/ecpD,yagX/ecpC,yagY/ecpB,yagZ/ecpA,ybtA,ybtE,ybtP,ybtQ,ybtS,ybtT,ybtU,ybtX,ykgK/ecpR	blaKPC predominant cluster
E69	PID41	Klebsiella pneumoniae	526	blaKPC-2	Surveillance culture	2014	blaKPC-2,blaOKP-A-11,blaTEM-1,fosA6,mcr-10.1,mph(A)	entB,fepC,ompA,yagV/ecpE,yagW/ecpD,yagX/ecpC,yagY/ecpB,yagZ/ecpA	blaKPC predominant cluster
E70	PID41	Klebsiella pneumoniae	526	blaKPC-2	Surveillance culture	2014	blaKPC-2,blaOKP-A-11,blaTEM-1,fosA6,mcr-10.1,mph(A)	entB,fepC,ompA,yagV/ecpE,yagW/ecpD,yagX/ecpC,yagY/ecpB,yagZ/ecpA	blaKPC predominant cluster
E71	PID41	Escherichia coli	1011	blaKPC-2	Surveillance culture	2014	aac(3)-IId,aadA1,aadA2,aph(3')-Ia,blaCMY-2,blaEC-15,blaKPC-2,catA1,dfrA12,dfrA5,floR,fosA4,mcr-1.1,mph(A),qnrS1,sul3,tet(A)	aslA,chuU,chuV,chuW,chuY,csgB,csgD,csgF,csgG,entA,entB,entC,entD,entE,entF,entS,espL1,espR1,espX2,espX4,espX5,espY1,espY2,espY3,espY4,fdeC,fepA,fepB,fepC,fepD,fepG,fes,fimA,fimB,fimC,fimD,fimE,fimF,fimG,fimH,fimI,gspC,gspD,gspE,gspF,gspG,gspH,gspI,gspJ,gspK,gspL,gspM,ompA,shuA,shuS,shuT,shuX,yagV/ecpE,yagW/ecpD,yagX/ecpC,yagY/ecpB,yagZ/ecpA,ykgK/ecpR	blaKPC predominant cluster
E72	PID41	Klebsiella pneumoniae	307	blaKPC-2	Surveillance culture	2014	aac(6')-Ib-D181Y,blaKPC-2,blaOXA-1,blaSHV-106,blaTEM-1,dfrA14,fosA6,mph(A),oqxA5,oqxB19,qnrB1,tet(A)	entA,entB,fepC,ompA,yagV/ecpE,yagW/ecpD,yagX/ecpC,yagY/ecpB,yagZ/ecpA,ykgK/ecpR	blaKPC predominant cluster
E73	PID41	Klebsiella pneumoniae	307	blaKPC-2	Surveillance culture	2014	aac(6')-Ib-D181Y,blaKPC-2,blaOXA-1,blaSHV-106,dfrA14,floR,fosA6,mph(A),oqxA5,oqxB19,qnrB1,sul2,tet(A)	entA,entB,fepC,ompA,yagV/ecpE,yagW/ecpD,yagX/ecpC,yagY/ecpB,yagZ/ecpA,ykgK/ecpR	blaKPC predominant cluster
E74	PID42	Klebsiella pneumoniae	11	blaNDM-1	Clinical culture	2013	aac(3)-IIe,arr-3,blaCTX-M-15,blaDHA-1,blaNDM-1,blaOXA-1,blaSHV-158,ble-MBL,fosA6,mph(A),oqxA,oqxB,qnrB4,sul1,sul1,tet(A)	entA,entB,fepC,fyuA,irp1,irp2,ompA,yagV/ecpE,yagW/ecpD,yagX/ecpC,yagY/ecpB,yagZ/ecpA,ybtA,ybtE,ybtP,ybtQ,ybtS,ybtT,ybtU,ybtX,ykgK/ecpR	blaNDM predominant cluster
E75	PID42	Klebsiella pneumoniae	20	blaNDM-1	Surveillance culture	2014	aac(6')-Ib-D181Y,aph(3'')-Ib,aph(6)-Id,blaCTX-M-15,blaNDM-1,blaOXA-1,blaSHV-187,blaTEM-1,ble-MBL,dfrA14,fosA_gen,oqxA,oqxB32,qnrB1,sul2,tet(A)	entA,entB,fepC,fyuA,irp1,irp2,ompA,yagV/ecpE,yagW/ecpD,yagX/ecpC,yagY/ecpB,yagZ/ecpA,ybtA,ybtE,ybtP,ybtQ,ybtS,ybtT,ybtU,ybtX,ykgK/ecpR	blaNDM predominant cluster
E76	PID43	Klebsiella pneumoniae	526	blaKPC-2	Surveillance culture	2014	aac(6')-Ib-D181Y,aadA16,arr-3,blaCTX-M-3,blaKPC-2,blaOKP-A-11,dfrA27,fosA6,mcr-10.1,mph(A),qnrB6,sul1,sul1,tet(A)	entB,fepC,ompA,yagV/ecpE,yagW/ecpD,yagX/ecpC,yagY/ecpB,yagZ/ecpA	blaKPC predominant cluster
E77	PID44	Citrobacter freundii	98	blaIMP-1	Surveillance culture	2014	aac(6')-Ib-AKT,blaCMY-109,blaIMP-1,blaSHV-12,dfrA22,mph(A),qnrA1,qnrB38,sul1,sul2	chuX,csgB,csgD,csgE,csgF,csgG,entB,entE,fepC,fliG,ompA	NA	No plasmid assigned
E78	PID44	Citrobacter freundii	-	blaKPC-2	Surveillance culture	2014	aac(3)-IId,aac(6')-Ib-D181Y,aadA16,arr-3,blaCMY-71,blaCTX-M-3,blaKPC-2,dfrA27,mph(A),qnrB16,sul1,tet(A),tet(D)	cheY,csgB,csgD,csgE,csgF,csgG,entA,entB,entE,entS,fepC,fepG,fliG,ompA	blaKPC predominant cluster
E79	PID45	Klebsiella pneumoniae	147	blaNDM-1	Surveillance culture	2014	aac(6')-Ib-G,aadA1,aph(3'')-Ib,aph(6)-Id,arr-2,blaCTX-M-15,blaGES-9,blaNDM-1,blaOXA-10,blaSHV-11,ble-MBL,catB,cmlA5,dfrA23,floR,fosA_gen,mph(E),msr(E),oqxA6,oqxB19,qnrB1,rmtF1,sul1,sul2,tet(A)	entA,entB,fepC,fepG,fyuA,irp1,irp2,ompA,yagV/ecpE,yagW/ecpD,yagX/ecpC,yagY/ecpB,yagZ/ecpA,ybtA,ybtE,ybtP,ybtQ,ybtS,ybtT,ybtU,ybtX,ykgK/ecpR	blaNDM non-predominant
E80	PID46	Escherichia coli	131	blaKPC-2	Clinical culture	2014	aac(3)-IId,aadA5,aph(3'')-Ib,aph(6)-Id,blaEC-5,blaKPC-2,blaTEM-1,dfrA17,mph(A),sul1,sul2,tet(A)	aslA,chuA,chuS,chuT,chuU,chuV,chuW,chuX,chuY,csgB,csgD,csgF,csgG,entA,entB,entC,entD,entE,entF,entS,fdeC,fepA,fepB,fepC,fepD,fepG,fes,fimA,fimC,fimD,fimE,fimF,fimG,fimH,fimI,fyuA,irp1,irp2,ompA,yagV/ecpE,yagW/ecpD,yagX/ecpC,yagY/ecpB,yagZ/ecpA,ybtA,ybtE,ybtP,ybtQ,ybtS,ybtT,ybtU,ybtX,ykgK/ecpR	blaKPC predominant cluster
E81	PID46	Escherichia coli	-	blaOXA-48	Clinical culture	2014	blaCTX-M-27,blaEC-5,blaOXA-48	aslA,chuA,chuS,chuT,chuU,chuV,chuW,chuX,chuY,csgB,csgD,csgF,csgG,entA,entB,entC,entD,entE,entF,entS,fdeC,fepA,fepB,fepC,fepD,fepG,fes,fimA,fimB,fimC,fimD,fimE,fimF,fimG,fimH,fimI,fyuA,gspC,gspD,gspE,gspF,gspG,gspH,gspI,gspJ,gspK,gspL,gspM,ibeA,irp1,irp2,ompA,yagV/ecpE,yagW/ecpD,yagX/ecpC,yagY/ecpB,yagZ/ecpA,ybtA,ybtE,ybtP,ybtQ,ybtS,ybtT,ybtU,ybtX,ykgK/ecpR	NA	Non-blaKPC/blaNDM
E82	PID47	Klebsiella pneumoniae	11	blaKPC-2	Surveillance culture	2014	aac(3)-IId,aac(6')-Ib-D181Y,aph(3'')-Ib,aph(6)-Id,blaCTX-M-65,blaKPC-2,blaOXA-1,blaSHV-158,blaTEM-1,catB3,dfrA12,fosA3,fosA6,oqxA,oqxB,qnrA1,sul2	entA,entB,fepC,fyuA,irp1,irp2,ompA,yagV/ecpE,yagW/ecpD,yagX/ecpC,yagY/ecpB,yagZ/ecpA,ybtA,ybtE,ybtP,ybtQ,ybtS,ybtT,ybtU,ybtX,ykgK/ecpR	blaKPC non-predominant
E83	PID47	Klebsiella pneumoniae	11	blaKPC-2	Surveillance culture	2014	aac(3)-IId,aac(6')-Ib-D181Y,aph(3'')-Ib,aph(6)-Id,blaCTX-M-65,blaKPC-2,blaOXA-1,blaSHV-158,blaTEM-1,catB3,dfrA12,fosA3,fosA6,oqxA,oqxB,qnrA1,sul2	entA,entB,fepC,fyuA,irp1,irp2,ompA,yagV/ecpE,yagW/ecpD,yagX/ecpC,yagY/ecpB,yagZ/ecpA,ybtA,ybtE,ybtP,ybtQ,ybtS,ybtT,ybtU,ybtX,ykgK/ecpR	blaKPC non-predominant
E84	PID47	Klebsiella pneumoniae	11	blaKPC-2	Surveillance culture	2014	aac(3)-IId,aac(6')-Ib-D181Y,aph(3'')-Ib,aph(6)-Id,blaCTX-M-65,blaKPC-2,blaOXA-1,blaSHV-158,blaTEM-1,catB3,dfrA12,fosA3,fosA6,oqxA,oqxB,qnrA1,sul2	entA,entB,fepC,fyuA,irp1,irp2,ompA,yagV/ecpE,yagW/ecpD,yagX/ecpC,yagY/ecpB,yagZ/ecpA,ybtA,ybtE,ybtP,ybtQ,ybtS,ybtT,ybtU,ybtX,ykgK/ecpR	blaKPC non-predominant
E85	PID48	Klebsiella pneumoniae	14	blaOXA-181	Clinical culture	2014	aac(3)-IId,aac(3)-IIe,aac(6')-Ib-W104R,aadA1,aadA2,aph(3'')-Ib,aph(6)-Id,armA,arr-2,blaCMY-4,blaCTX-M-15,blaOXA-1,blaOXA-181,blaOXA-9,blaSHV-106,blaTEM-1,catA1,cmlA5,dfrA1,dfrA12,ere(A),erm(B),fosA6,mph(A),mph(E),msr(E),oqxA6,oqxB20,sat2_gen,sul1,sul2	entA,entB,fepC,fyuA,irp1,irp2,ompA,yagV/ecpE,yagW/ecpD,yagX/ecpC,yagY/ecpB,yagZ/ecpA,ybtA,ybtE,ybtP,ybtQ,ybtS,ybtT,ybtU,ybtX,ykgK/ecpR	NA	Non-blaKPC/blaNDM
E86	PID49	Klebsiella pneumoniae	841	blaKPC-2	Surveillance culture	2014	aac(3)-IIe,aac(6')-Ib-D181Y,aadA1,arr-2,blaCTX-M-15,blaKPC-2,blaOXA-1,blaTEM-1,cmlA5,dfrA14,ere(A),fosA_gen,mph(A),oqxA10,oqxB11,qnrB1,sul1,tet(A)	entB,fepC,ompA,yagV/ecpE,yagW/ecpD,yagY/ecpB,yagZ/ecpA,ykgK/ecpR	blaKPC predominant cluster
E87	PID49	Klebsiella pneumoniae	841	blaKPC-2	Clinical culture	2014	aac(3)-IIe,aac(6')-Ib-D181Y,blaCTX-M-15,blaKPC-2,blaOKP-B-22,blaOXA-1,blaTEM-1,dfrA14,fosA_gen,mph(A),oqxA10,oqxB11,qnrB1	entB,fepC,ompA,yagV/ecpE,yagW/ecpD,yagX/ecpC,yagY/ecpB,yagZ/ecpA,ykgK/ecpR	blaKPC predominant cluster
E88	PID50	Enterobacter cloacae	-	blaNDM-1	Surveillance culture	2014	aac(3)-IIe,aac(6')-Ib-D181Y,aadA2,ant(2'')-Ia,blaCMH-1,blaNDM-1,blaOXA-1,blaSHV-12,ble-MBL,dfrA12,dfrA14,fosA,mph(A),oqxA10,oqxB9,qnrB1,sul1,tet(A),tet(D)	csgG,ompA	blaNDM predominant cluster
E89	PID51	Escherichia coli	-	blaKPC-2	Surveillance culture	2014	blaCTX-M-15,blaEC-15,blaKPC-2,blaTEM-1,dfrA14,mph(A)	csgB,csgD,csgF,csgG,entA,entB,entC,entD,entE,entF,entS,espL1,espR4,espX1,espX4,espX5,fepA,fepB,fepC,fepD,fepG,fes,fimA,fimB,fimC,fimD,fimE,fimF,fimG,fimH,fimI,gspC,gspD,gspE,gspF,gspG,gspH,gspI,gspJ,gspK,gspL,gspM,ompA	blaKPC predominant cluster
E90	PID51	Klebsiella pneumoniae	281	blaKPC-2	Surveillance culture	2014	aph(3'')-Ib,aph(6)-Id,blaCTX-M-15,blaKPC-2,blaSHV-108,blaTEM-1,dfrA14,fosA_gen,oqxA6,oqxB12,sul2	entA,entB,fepC,ompA,yagV/ecpE,yagW/ecpD,yagX/ecpC,yagY/ecpB,yagZ/ecpA,ykgK/ecpR	blaKPC non-predominant
E91	PID52	Klebsiella pneumoniae	86	blaKPC-2	Surveillance culture	2014	aac(6')-Ib-D181Y,blaKPC-2,blaOXA-1,blaSHV-208,blaTEM-1,dfrA14,fosA_gen,mph(A),oqxA11,oqxB19,qnrB1,tet(A)	entA,entB,fepC,fyuA,iroB,iroC,iroD,iroN,irp1,irp2,iucA,iucB,iucC,iutA,ompA,yagV/ecpE,yagW/ecpD,yagX/ecpC,yagY/ecpB,yagZ/ecpA,ybtA,ybtE,ybtP,ybtQ,ybtS,ybtT,ybtU,ybtX,ykgK/ecpR	blaKPC predominant cluster
E92	PID52	Klebsiella pneumoniae	86	blaKPC-2	Surveillance culture	2015	aac(6')-Ib-D181Y,blaKPC-2,blaOXA-1,blaSHV-208,blaTEM-1,dfrA14,fosA_gen,mph(A),oqxA11,oqxB19,qnrB1,tet(A)	entA,entB,fepC,fyuA,iroN,irp1,irp2,iucA,iucB,iucC,iutA,ompA,yagV/ecpE,yagW/ecpD,yagX/ecpC,yagY/ecpB,yagZ/ecpA,ybtA,ybtE,ybtP,ybtQ,ybtS,ybtT,ybtU,ybtX,ykgK/ecpR	blaKPC predominant cluster
E93	PID52	Escherichia coli	127	blaKPC-2	Surveillance culture	2015	blaEC-5,blaKPC-2,blaTEM-1,mph(A),tet(B)	aslA,chuA,chuS,chuT,chuU,chuV,chuW,chuX,chuY,csgB,csgD,csgF,csgG,entA,entB,entC,entD,entE,entF,entS,fdeC,fepA,fepB,fepC,fepD,fepG,fes,fimA,fimB,fimC,fimD,fimE,fimF,fimG,fimH,fimI,fyuA,gspC,gspD,gspE,gspF,gspG,gspH,gspI,gspJ,gspK,gspL,gspM,irp1,irp2,iucA,iucB,iucC,iucD,iutA,kpsD,kpsM,ompA,papB,papC,papD,papE,papF,papH,papJ,papK,papX,senB,sfaC,sfaX,tcpC,vat,yagV/ecpE,yagW/ecpD,yagX/ecpC,yagY/ecpB,y…	blaKPC predominant cluster
E94	PID53	Citrobacter freundii	107	blaNDM-1	Clinical culture	2014	aac(3)-IIe,aac(6')-Ib-D181Y,ant(2'')-Ia,aph(3'')-Ib,aph(6)-Id,blaCMY-48,blaCTX-M-15,blaNDM-1,blaOXA-1,ble-MBL,qnrB1	chuX,csgB,csgD,csgE,csgF,csgG,entB,entE,fepC,fliG,ompA	blaNDM non-predominant
E95	PID53	Citrobacter freundii	107	blaNDM-1	Clinical culture	2014	aac(3)-IIe,aac(6')-Ib-D181Y,ant(2'')-Ia,aph(3'')-Ib,aph(6)-Id,blaCMY-48,blaCTX-M-15,blaNDM-1,blaOXA-1,ble-MBL,qnrB1	chuX,csgB,csgD,csgE,csgF,csgG,entB,entE,fepC,fliG,ompA	blaNDM non-predominant
E96	PID54	Enterobacter cloacae	-	blaKPC-2	Surveillance culture	2013	blaKPC-2,blaMIR-20,blaTEM-1,fosA,mph(A),oqxA10,oqxB9	csgG,ompA	blaKPC predominant cluster
E97	PID54	Klebsiella pneumoniae	1626	blaKPC-2	Clinical culture	2013	aac(3)-IIe,aac(6')-Ib-D181Y,aadA2,aph(3'')-Ib,aph(6)-Id,blaCTX-M-15,blaKPC-2,blaLAP-2,blaOXA-1,blaSHV-52,dfrA12,dfrA14,fosA_gen,mph(A),oqxA7,oqxB19,qnrB1,qnrS1,sul1,sul2,tet(A)	entA,entB,fepC,ompA,yagV/ecpE,yagW/ecpD,yagX/ecpC,yagY/ecpB,yagZ/ecpA,ykgK/ecpR	blaKPC predominant cluster
E98	PID54	Escherichia coli	216	blaKPC-2	Surveillance culture	2013	blaEC-15,blaKPC-2,blaTEM-1,mph(A)	astA,csgB,csgD,csgF,csgG,entA,entB,entC,entD,entE,entF,entS,espL1,espX1,espX4,espX5,fepA,fepB,fepC,fepG,fes,fimA,fimB,fimC,fimD,fimE,fimF,fimG,fimH,fimI,gspC,gspD,gspE,gspF,gspG,gspH,ompA	blaKPC predominant cluster
E99	PID54	Klebsiella pneumoniae	2355	blaKPC-2	Surveillance culture	2013	blaKPC-2,blaOKP-B-2,blaTEM-1,fosA_gen,mph(A),oqxA10,oqxB11	entB,fepC,fepG,ompA,yagV/ecpE,yagW/ecpD,yagX/ecpC,yagY/ecpB,yagZ/ecpA,ykgK/ecpR	blaKPC predominant cluster
E100	PID54	Klebsiella pneumoniae	281	blaKPC-2	Clinical culture	2013	aph(3'')-Ib,aph(6)-Id,blaCTX-M-15,blaKPC-2,blaSHV-108,blaTEM-1,dfrA14,fosA_gen,mph(A),oqxA6,oqxB12,sul2	entA,entB,fepC,ompA,yagV/ecpE,yagW/ecpD,yagX/ecpC,yagY/ecpB,yagZ/ecpA,ykgK/ecpR	NA	No plasmid assigned
E101	PID54	Klebsiella pneumoniae	281	blaKPC-2	Clinical culture	2014	aph(3'')-Ib,aph(6)-Id,blaCTX-M-15,blaKPC-2,blaSHV-108,blaTEM-1,dfrA14,fosA_gen,oqxA6,oqxB12,sul2	entA,entB,fepC,ompA,yagV/ecpE,yagW/ecpD,yagX/ecpC,yagY/ecpB,yagZ/ecpA,ykgK/ecpR	NA	No plasmid assigned
E102	PID54	Klebsiella pneumoniae	281	blaKPC-2	Clinical culture	2014	aph(3'')-Ib,aph(6)-Id,blaCTX-M-15,blaKPC-2,blaSHV-108,dfrA14,fosA_gen,oqxA6,oqxB12,sul2	entA,entB,fepC,ompA,yagV/ecpE,yagW/ecpD,yagX/ecpC,yagY/ecpB,yagZ/ecpA,ykgK/ecpR	blaKPC non-predominant
E103	PID54	Klebsiella pneumoniae	281	blaKPC-2	Clinical culture	2014	aph(3'')-Ib,aph(6)-Id,blaCTX-M-15,blaKPC-2,blaSHV-108,blaTEM-1,dfrA14,fosA_gen,oqxA6,oqxB12,sul2	entA,entB,fepC,ompA,yagV/ecpE,yagW/ecpD,yagX/ecpC,yagY/ecpB,yagZ/ecpA,ykgK/ecpR	NA	No plasmid assigned
E104	PID55	Enterobacter cloacae	125	blaNDM-1	Surveillance culture	2014	aac(3)-IIe,aac(6')-Ib-D181Y,aph(3'')-Ib,aph(6)-Id,blaACT-28,blaCTX-M-15,blaNDM-1,blaOXA-1,blaTEM-1,ble-MBL,dfrA14,fosA,mcr-10.1,oqxA10,oqxB4,qnrB1,sul2,tet(A)	csgG,ompA	blaNDM non-predominant
E105	PID56	Escherichia coli	2280	blaNDM-1	Surveillance culture	2014	blaEC-13,blaNDM-1,ble-MBL	csgB,csgD,csgF,csgG,entA,entB,entC,entD,entE,entF,entS,espL1,espR1,espX1,espX4,espX5,fdeC,fepA,fepB,fepC,fepD,fepG,fes,fimA,fimB,fimC,fimD,fimE,fimF,fimG,fimH,fimI,gspC,gspD,gspE,gspF,gspG,gspH,gspI,gspJ,gspK,gspL,gspM,ompA,yagV/ecpE,yagW/ecpD,yagX/ecpC,yagY/ecpB,yagZ/ecpA,ykgK/ecpR	blaNDM predominant cluster
E106	PID57	Enterobacter cloacae	1	blaNDM-1	Surveillance culture	2014	aac(3)-IIe,aac(6')-Ib-G,aph(3'')-Ib,aph(6)-Id,arr-2,blaCMH-4,blaCTX-M-15,blaNDM-1,blaOXA-1,ble-MBL,catA2,catB,dfrA14,fosA,mph(A),oqxA10,oqxB9,qnrB1,rmtF1,sul2,tet(A)	csgG,ompA	blaNDM non-predominant
E107	PID58	Enterobacter cloacae	79	blaNDM-1	Surveillance culture	2014	aac(3)-IIe,aac(6')-Ib-D181Y,aadA1,aph(3'')-Ib,aph(3')-VI,aph(6)-Id,blaACT-65,blaCTX-M-15,blaNDM-1,blaOXA-1,blaTEM-1,ble-MBL,catA1,dfrA14,fosA,oqxA9,oqxB9,qnrB1,sul2,tet(A)	csgG,entB,iroB,iroC,iroD,iroE,iroN,ompA	NA	No plasmid assigned
E108	PID59	Escherichia coli	410	blaNDM-1	Surveillance culture	2014	aac(3)-IId,aadA1,aph(3')-Ia,blaEC-15,blaNDM-1,blaTEM-1,ble-MBL,cmlA1,dfrA12,floR,lnu(F),sul2,sul3,tet(A),tet(M)	astA,csgB,csgD,csgF,csgG,entA,entB,entC,entD,entE,entF,entS,espL1,espR1,espX1,espX4,espX5,fdeC,fepA,fepB,fepC,fepD,fepG,fes,fimA,fimB,fimC,fimD,fimE,fimF,fimG,fimH,fimI,gspK,gspL,gspM,ompA,yagV/ecpE,yagW/ecpD,yagX/ecpC,yagY/ecpB,yagZ/ecpA,ykgK/ecpR	blaNDM predominant cluster
E109	PID59	Citrobacter freundii	22	blaNDM-1	Surveillance culture	2014	aac(3)-IId,aac(6')-Ib-D181Y,aadA1,aadA16,arr-3,blaCMY-48,blaCTX-M-15,blaDHA-1,blaNDM-1,blaOXA-1,blaTEM-1,blaTEM-1,ble-MBL,catA2,dfrA1,dfrA27,mph(A),qnrB4,sat2_gen,sul1,sul2,tet(D)	chuX,csgB,csgD,csgE,csgF,csgG,entB,entE,entS,fepC,fliG,ompA	blaNDM predominant cluster
E110	PID59	Citrobacter freundii	22	blaNDM-1	Surveillance culture	2014	aac(3)-IId,aac(6')-Ib-D181Y,aadA1,aadA16,arr-3,blaCMY-48,blaCTX-M-15,blaDHA-1,blaNDM-1,blaOXA-1,blaTEM-1,blaTEM-1,ble-MBL,catA2,dfrA1,dfrA27,mph(A),qnrB4,sat2_gen,sul1,sul2,tet(D)	chuX,csgB,csgD,csgE,csgF,csgG,entB,entE,entS,fepC,fliG,ompA	blaNDM non-predominant
E111	PID60	Klebsiella pneumoniae	14	blaKPC-2	Clinical culture	2014	aph(3'')-Ib,aph(6)-Id,blaCTX-M-15,blaKPC-2,blaSHV-106,dfrA14,fosA6,mph(A),oqxA6,oqxB20,sul2,tet(D)	entA,entB,fepC,fyuA,irp1,irp2,ompA,yagV/ecpE,yagW/ecpD,yagX/ecpC,yagY/ecpB,yagZ/ecpA,ybtA,ybtE,ybtP,ybtQ,ybtS,ybtT,ybtU,ybtX,ykgK/ecpR	blaKPC predominant cluster
E112	PID61	Klebsiella pneumoniae	-	blaOXA-181	Surveillance culture	2014	blaCTX-M-55,blaOKP-B-22,blaOXA-181,fosA_gen,oqxA10,oqxB11,qnrS1	entB,fepC,fyuA,irp1,irp2,ompA,yagV/ecpE,yagW/ecpD,yagX/ecpC,yagY/ecpB,yagZ/ecpA,ybtA,ybtE,ybtP,ybtQ,ybtS,ybtT,ybtU,ybtX,ykgK/ecpR	NA	Plasmid assigned but not clustered
E113	PID61	Escherichia coli	448	blaOXA-181	Surveillance culture	2014	aac(3)-IId,aac(6')-Ib-D181Y,aadA5,aph(3'')-Ib,aph(6)-Id,blaCMY-42,blaCTX-M-55,blaEC-13,blaOXA-181,blaTEM-1,mph(A),qnrS1,sul2,tet(B)	csgB,csgD,csgF,csgG,entA,entB,entC,entD,entE,entF,entS,espL1,espR1,espX1,espX4,espX5,fdeC,fepA,fepB,fepC,fepD,fepG,fes,fimA,fimB,fimC,fimD,fimE,fimF,fimG,fimH,fimI,gspC,gspD,gspE,gspF,gspG,gspH,gspI,gspJ,gspK,gspL,gspM,ompA,yagV/ecpE,yagW/ecpD,yagX/ecpC,yagY/ecpB,yagZ/ecpA,ykgK/ecpR	NA	Non-blaKPC/blaNDM
E114	PID62	Klebsiella pneumoniae	273	blaOXA-48	Clinical culture	2014	aac(6')-Ib-cr5,aph(3')-Ia,aph(3'')-Ib,aph(6)-Id,blaOXA-1,blaOXA-48,blaSHV-11,catA1,catB3,fosA_gen,mph(A),oqxA6,oqxB19,sul1,sul2	entA,entB,fepC,fepG,ompA,yagV/ecpE,yagW/ecpD,yagX/ecpC,yagY/ecpB,yagZ/ecpA,ykgK/ecpR	NA	Non-blaKPC/blaNDM
E115	PID63	Enterobacter cloacae	133	blaKPC-2	Clinical culture	2014	aac(3)-IIe,aac(6')-Ib-D181Y,aadA1,aph(3'')-Ib,aph(6)-Id,blaACT-17,blaCTX-M-15,blaKPC-2,blaOXA-1,blaTEM-1,catA1,dfrA14,fosA,mph(A),oqxA9,oqxB9,qnrB1,sul2,tet(A)	csgG,iroB,iroC,iroD,iroE,iroN,ompA	blaKPC predominant cluster
E116	PID63	Klebsiella pneumoniae	526	blaKPC-2	Clinical culture	2014	aac(6')-Ib-D181Y,aadA16,arr-3,blaCTX-M-3,blaKPC-2,blaOKP-A-11,dfrA27,fosA6,mcr-10.1,mph(A),qnrB6,sul1,sul1,tet(A)	entB,fepC,ompA,yagV/ecpE,yagW/ecpD,yagX/ecpC,yagY/ecpB,yagZ/ecpA	blaKPC predominant cluster
E117	PID63	Citrobacter freundii	-	blaKPC-2	Surveillance culture	2014	aac(6')-Ib-D181Y,aadA16,arr-3,blaCMY-135,blaCTX-M-3,blaKPC-2,blaTEM-1,dfrA27,mph(A),qnrB6,sul1,sul1,tet(A)	chuX,csgB,csgD,csgE,csgF,csgG,entB,entE,fepC,fliG,ompA	blaKPC predominant cluster
E118	PID63	Klebsiella pneumoniae	1308	blaKPC-2	Surveillance culture	2014	blaKPC-2,blaOKP-B-22,blaSHV-11,fosA_gen,mph(A),oqxA10,oqxB11	entB,fepC,fepG,ompA,yagV/ecpE,yagW/ecpD,yagX/ecpC,yagY/ecpB,yagZ/ecpA,ykgK/ecpR	blaKPC non-predominant
E119	PID63	Klebsiella pneumoniae	1308	blaKPC-2	Clinical culture	2014	blaKPC-2,blaOKP-B-22,blaSHV-11,fosA_gen,mph(A),oqxA10,oqxB11	entB,fepC,fepG,ompA,yagV/ecpE,yagW/ecpD,yagX/ecpC,yagY/ecpB,yagZ/ecpA,ykgK/ecpR	blaKPC predominant cluster
E120	PID63	Klebsiella pneumoniae	1308	blaKPC-2	Surveillance culture	2014	blaKPC-2,blaOKP-B-22,blaSHV-11,blaTEM-1,fosA_gen,mph(A),oqxA10,oqxB11	entB,fepC,fepG,ompA,yagV/ecpE,yagW/ecpD,yagX/ecpC,yagY/ecpB,yagZ/ecpA,ykgK/ecpR	blaKPC predominant cluster
E121	PID63	Citrobacter freundii	-	blaKPC-2	Clinical culture	2014	aac(6')-Ib-D181Y,aadA16,arr-3,blaCMY-135,blaCTX-M-3,blaKPC-2,blaTEM-1,dfrA27,mph(A),qnrB6,sul1,sul1,tet(A)	chuX,csgB,csgD,csgE,csgF,csgG,entB,entE,fepC,fliG,ompA	blaKPC predominant cluster
E122	PID63	Klebsiella pneumoniae	1308	blaKPC-2	Clinical culture	2014	blaKPC-2,blaOKP-B-22,blaSHV-11,blaTEM-1,fosA_gen,mph(A),oqxA10,oqxB11	entB,fepC,fepG,ompA,yagV/ecpE,yagW/ecpD,yagX/ecpC,yagY/ecpB,yagZ/ecpA,ykgK/ecpR	blaKPC predominant cluster
E123	PID64	Klebsiella pneumoniae	273	blaOXA-48	Clinical culture	2014	aac(6')-Ib-AKT,blaOXA-48,blaSHV-11,fosA_gen,oqxA6,oqxB19	entA,entB,fepC,fepG,fyuA,irp1,irp2,ompA,yagV/ecpE,yagW/ecpD,yagX/ecpC,yagY/ecpB,yagZ/ecpA,ybtA,ybtE,ybtP,ybtQ,ybtS,ybtT,ybtU,ybtX,ykgK/ecpR	NA	Non-blaKPC/blaNDM
E124	PID65	Klebsiella pneumoniae	1547	blaIMP-4	Clinical culture	2014	aac(6')-Ib4,aph(3'')-Ib,aph(6)-Id,blaCARB-2,blaCTX-M-15,blaIMP-4,blaSHV-215,blaTEM-1,dfrA14,fosA_gen,mph(A),oqxA6,oqxB19,sul1,sul2	entA,entB,fepC,ompA,yagV/ecpE,yagW/ecpD,yagX/ecpC,yagY/ecpB,yagZ/ecpA,ykgK/ecpR	NA	Non-blaKPC/blaNDM
E125	PID66	Enterobacter cloacae	1	blaNDM-1,blaOXA-48	Surveillance culture	2014	aac(3)-IIe,aac(6')-Ib-D181Y,aph(3'')-Ib,aph(6)-Id,blaCMH-4,blaCTX-M-15,blaNDM-1,blaOXA-1,blaOXA-48,blaTEM-116,ble-MBL,ble_Tn5,catA2,catB,catB3,dfrA1,dfrA12,dfrA14,fosA,fosA_gen,mph(A),mph(E),oqxA10,oqxB9,qnrB1,rmtF1,sul1,sul2,tet(A),tet(D)	csgG,ompA,yagZ/ecpA	blaNDM non-predominant	Co-carriage of CP-genes
E126	PID66	Enterobacter cloacae	738	blaNDM-1,blaOXA-48	Surveillance culture	2014	aac(6')-Ib-G,aph(3'')-Ib,aph(6)-Id,blaACT-50,blaCTX-M-14,blaNDM-1,blaOXA-1,blaOXA-48,blaSHV-12,ble-MBL,catA1,catB3,catB8,fosA,oqxA6,oqxB17,sul1,tet(C)	csgD,csgG,entA,ompA	blaNDM predominant cluster	Co-carriage of CP-genes
E127	PID67	Escherichia coli	38	blaKPC-2	Surveillance culture	2014	blaEC-8,blaKPC-2,mph(A)	aslA,chuS,chuU,chuV,chuW,chuY,csgB,csgD,csgF,csgG,entA,entB,entC,entD,entE,entF,entS,espL1,espL4,espR1,espR4,espX4,espX5,espY1,espY2,espY3,espY4,fdeC,fepA,fepB,fepC,fepD,fepG,fes,fimA,fimB,fimC,fimD,fimE,fimF,fimG,fimH,fimI,gspC,gspD,gspE,gspF,gspG,gspH,gspI,gspJ,gspK,gspL,gspM,kpsD,kpsM,ompA,shuA,shuT,shuX,yagV/ecpE,yagW/ecpD,yagX/ecpC,yagY/ecpB,yagZ/ecpA,ykgK/ecpR	blaKPC predominant cluster
E128	PID67	Citrobacter freundii	-	blaKPC-2	Surveillance culture	2014	aac(6')-Ib-D181Y,aadA16,arr-3,blaCMY-65,blaCTX-M-173,blaKPC-2,blaTEM-1,dfrA27,mph(A),qnrB38,qnrB6,sul1,sul1,tet(A)	chuX,csgB,csgD,csgE,csgF,csgG,entB,entE,fepC,fliG,ompA	blaKPC predominant cluster
E129	PID68	Escherichia coli	877	blaKPC-2	Surveillance culture	2014	aadA2,aph(3')-Ia,blaCTX-M-55,blaEC-13,blaKPC-2,cmlA1,dfrA12,erm(42),fosA4,mph(A),sul2,sul3,tet(A),tet(M)	csgB,csgD,csgF,csgG,entA,entB,entC,entD,entE,entF,entS,espL1,espR1,espX1,espX5,fdeC,fepA,fepB,fepC,fepD,fepG,fes,fimD,fimF,fimG,fimH,gspM,ompA,yagV/ecpE,yagW/ecpD,yagX/ecpC,yagY/ecpB,yagZ/ecpA,ykgK/ecpR	blaKPC predominant cluster
E131	PID70	Escherichia coli	167	blaOXA-23	Clinical culture	2014	aadA2,aph(3'')-Ib,aph(6)-Id,blaCTX-M-15,blaEC-15,blaOXA-23,catA1,dfrA12,floR,mph(A),sul1,sul2,tet(A)	aslA,csgB,csgD,csgF,csgG,entA,entB,entC,entD,entE,entF,entS,espL1,espL4,espR1,espX1,espX4,espX5,espY1,fdeC,fepA,fepB,fepC,fepD,fepG,fes,fimA,fimB,fimC,fimD,fimE,fimF,fimG,fimH,fimI,gspC,gspD,gspE,gspF,gspG,gspH,gspI,gspJ,gspK,gspL,gspM,ompA,paa,papB,papI,yagV/ecpE,yagW/ecpD,yagX/ecpC,yagY/ecpB,yagZ/ecpA,ykgK/ecpR	NA	No plasmid assigned
E132	PID70	Escherichia coli	167	blaOXA-23	Clinical culture	2014	aadA2,aph(3'')-Ib,aph(6)-Id,blaCTX-M-15,blaEC-15,blaOXA-23,catA1,dfrA12,floR,mph(A),sul1,sul2,tet(A)	aslA,csgB,csgD,csgF,csgG,entA,entB,entC,entD,entE,entF,entS,espL1,espL4,espR1,espX1,espX4,espX5,espY1,fdeC,fepA,fepB,fepC,fepD,fepG,fes,fimA,fimB,fimC,fimD,fimE,fimF,fimG,fimH,fimI,gspC,gspD,gspE,gspF,gspG,gspH,gspI,gspJ,gspK,gspL,gspM,ompA,paa,papB,papI,yagV/ecpE,yagW/ecpD,yagX/ecpC,yagY/ecpB,yagZ/ecpA,ykgK/ecpR	NA	No plasmid assigned
E133	PID71	Klebsiella pneumoniae	147	blaNDM-1	Surveillance culture	2014	aac(6')-Ib-G,armA,blaCTX-M-15,blaNDM-1,blaSFO-1,blaSHV-11,blaTEM-1,ble-MBL,catB,dfrA1,dfrA14,fosA_gen,mph(E),msr(E),oqxA6,oqxB19,qnrB1,qnrS1,rmtF2,sul1,tet(A)	entA,entB,fepC,fepG,fyuA,irp1,irp2,ompA,yagV/ecpE,yagW/ecpD,yagX/ecpC,yagY/ecpB,yagZ/ecpA,ybtA,ybtE,ybtP,ybtQ,ybtS,ybtT,ybtU,ybtX,ykgK/ecpR	blaNDM non-predominant
E134	PID71	Klebsiella pneumoniae	147	blaNDM-1	Clinical culture	2014	aac(6')-Ib-G,armA,blaCTX-M-15,blaNDM-1,blaSFO-1,blaSHV-11,blaTEM-1,ble-MBL,catB,dfrA1,dfrA14,fosA_gen,mph(E),msr(E),oqxA6,oqxB19,qnrB1,qnrS1,rmtF2,sul1,tet(A)	entA,entB,fepC,fepG,fyuA,irp1,irp2,ompA,yagV/ecpE,yagW/ecpD,yagX/ecpC,yagY/ecpB,yagZ/ecpA,ybtA,ybtE,ybtP,ybtQ,ybtS,ybtT,ybtU,ybtX,ykgK/ecpR	blaNDM non-predominant
E135	PID71	Klebsiella pneumoniae	147	blaNDM-1	Surveillance culture	2014	aac(6')-Ib-G,armA,blaCTX-M-15,blaNDM-1,blaSFO-1,blaSHV-11,blaTEM-1,ble-MBL,catB,dfrA1,dfrA14,fosA_gen,mph(E),msr(E),oqxA6,oqxB19,qnrB1,qnrS1,rmtF2,sul1,tet(A)	entA,entB,fepC,fepG,fyuA,irp1,irp2,ompA,yagV/ecpE,yagW/ecpD,yagX/ecpC,yagY/ecpB,yagZ/ecpA,ybtA,ybtE,ybtP,ybtQ,ybtS,ybtT,ybtU,ybtX,ykgK/ecpR	blaNDM non-predominant
E136	PID72	Klebsiella pneumoniae	11	blaKPC-2	Clinical culture	2014	aac(3)-IId,aac(6')-Ib-D181Y,aph(3'')-Ib,aph(6)-Id,blaCTX-M-65,blaKPC-2,blaOXA-1,blaSHV-158,blaTEM-1,catB3,dfrA12,fosA3,fosA6,oqxA,oqxB,qnrA1,sul2	entA,entB,fepC,fyuA,irp1,irp2,ompA,yagV/ecpE,yagW/ecpD,yagX/ecpC,yagY/ecpB,yagZ/ecpA,ybtA,ybtE,ybtP,ybtQ,ybtS,ybtT,ybtU,ybtX,ykgK/ecpR	blaKPC non-predominant
E137	PID72	Klebsiella pneumoniae	11	blaKPC-2	Clinical culture	2014	aac(3)-IId,aac(6')-Ib-D181Y,aph(3'')-Ib,aph(6)-Id,blaCTX-M-65,blaKPC-2,blaOXA-1,blaSHV-158,blaTEM-1,catB3,dfrA12,fosA3,fosA6,oqxA,oqxB,qnrA1,sul2	entA,entB,fepC,fyuA,irp1,irp2,ompA,yagV/ecpE,yagW/ecpD,yagX/ecpC,yagY/ecpB,yagZ/ecpA,ybtA,ybtE,ybtP,ybtQ,ybtS,ybtT,ybtU,ybtX,ykgK/ecpR	blaKPC non-predominant
E138	PID73	Klebsiella pneumoniae	133	blaNDM-1	Surveillance culture	2014	aac(6')-Ib-AKT,aadA1,aph(3')-VI,blaCTX-M-15,blaNDM-1,blaOXA-9,blaSHV-75,blaTEM-1,ble-MBL,fosA6,oqxA10,oqxB4,qnrS1	entA,entB,fepC,ompA,yagV/ecpE,yagW/ecpD,yagX/ecpC,yagY/ecpB,yagZ/ecpA,ykgK/ecpR	blaNDM non-predominant
E139	PID74	Klebsiella pneumoniae	20	blaKPC-2	Surveillance culture	2014	aac(3)-IIe,aac(6')-Ib-D181Y,aadA16,arr-3,blaKPC-2,blaOXA-1,blaSHV-187,blaTEM-1,dfrA27,fosA_gen,oqxA,oqxB32,qnrB6,sul1,sul1,tet(A)	entA,entB,fepC,ompA,yagV/ecpE,yagW/ecpD,yagX/ecpC,yagY/ecpB,yagZ/ecpA,ykgK/ecpR	blaKPC non-predominant
E140	PID75	Escherichia coli	448	blaNDM-1	Surveillance culture	2014	aac(6')-Ib-D181Y,aadA5,blaCMY-2,blaEC-13,blaNDM-1,blaOXA-1,ble-MBL,catB3,dfrA17,erm(B),mph(A),sul1,tet(B)	afaB-I,afaC-I,csgB,csgD,csgF,csgG,daaF,draA,draD,draE2,draP,entA,entB,entC,entD,entE,entF,entS,espL1,espR1,espX1,espX4,espX5,fdeC,fepA,fepB,fepC,fepD,fepG,fes,fimA,fimB,fimC,fimD,fimE,fimF,fimG,fimH,fimI,fyuA,gspC,gspD,gspE,gspF,gspG,gspH,gspI,gspJ,gspK,gspL,gspM,irp1,irp2,ompA,yagV/ecpE,yagW/ecpD,yagX/ecpC,yagY/ecpB,yagZ/ecpA,ybtA,ybtE,ybtP,ybtQ,ybtS,ybtT,ybtU,ybtX,ykgK/ecpR	blaNDM predominant cluster
E141	PID75	Escherichia coli	448	blaNDM-1	Surveillance culture	2014	blaCMY-2,blaEC-13,blaNDM-1,ble-MBL,tet(B)	afaB-I,afaC-I,csgB,csgD,csgF,csgG,daaF,draA,draD,draE2,draP,entA,entB,entC,entD,entE,entF,entS,espL1,espR1,espX1,espX4,espX5,fdeC,fepA,fepB,fepC,fepD,fepG,fes,fimA,fimB,fimC,fimD,fimE,fimF,fimG,fimH,fimI,fyuA,gspC,gspD,gspE,gspF,gspG,gspH,gspI,gspJ,gspK,gspL,gspM,irp1,irp2,ompA,yagV/ecpE,yagW/ecpD,yagX/ecpC,yagY/ecpB,yagZ/ecpA,ybtA,ybtE,ybtP,ybtQ,ybtS,ybtT,ybtU,ybtX,ykgK/ecpR	blaNDM predominant cluster
E142	PID75	Klebsiella pneumoniae	399	blaNDM-1	Surveillance culture	2014	blaNDM-1,blaSHV-27,ble-MBL,fosA_gen,oqxA6,oqxB11	entA,entB,fepC,fepG,ompA,yagV/ecpE,yagW/ecpD,yagX/ecpC,yagY/ecpB,yagZ/ecpA,ykgK/ecpR	blaNDM predominant cluster
E143	PID76	Enterobacter cloacae	418	blaOXA-181	Clinical culture	2014	aac(3)-IIe,aac(6')-Ib-D181Y,aadA2,aph(3'')-Ib,aph(6)-Id,blaACT-41,blaCMY-4,blaCTX-M-15,blaOXA-1,blaOXA-181,blaTEM-1,dfrA14,dfrA16,ere(A),fosA,oqxA9,oqxB9,qnrS1,sul1,sul2,tet(D)	ompA	NA	No plasmid assigned
E144	PID77	Escherichia coli	6756	blaKPC-2	Surveillance culture	2014	aac(3)-IVa,aadA1,aadA2,aph(3'')-Ib,aph(4)-Ia,aph(6)-Id,blaEC-15,blaKPC-2,cmlA1,dfrA15,floR,fosA4,mcr-1.1,mph(A),sul3,tet(A),tet(M)	aslA,csgB,csgD,csgF,csgG,entA,entB,entC,entD,entE,entF,entS,espL1,espR1,espX1,espX4,espX5,fdeC,fepA,fepB,fepC,fepD,fepG,fes,fimA,fimB,fimC,fimD,fimE,fimF,fimG,fimH,fimI,gspC,gspD,gspE,gspF,gspG,gspH,gspI,gspJ,gspK,gspL,gspM,ompA,yagV/ecpE,yagW/ecpD,yagX/ecpC,yagY/ecpB,yagZ/ecpA,ykgK/ecpR	blaKPC predominant cluster
E145	PID78	Escherichia coli	162	blaKPC-2,blaNDM-1	Surveillance culture	2014	blaEC-18,blaKPC-2,blaNDM-1,ble-MBL,mph(A),tet(B)	csgB,csgD,csgF,csgG,entA,entB,entC,entD,entE,entF,entS,espL1,espR1,espX1,espX4,espX5,fdeC,fepA,fepB,fepC,fepD,fepG,fes,fimA,fimB,fimC,fimD,fimE,fimF,fimG,fimH,fimI,fyuA,gspC,gspD,gspE,gspF,gspG,gspH,gspI,gspJ,gspK,gspL,gspM,iroB,iroC,iroD,iroE,iroN,irp1,irp2,iucA,iucB,iucC,iucD,iutA,ompA,yagV/ecpE,yagW/ecpD,yagX/ecpC,yagY/ecpB,yagZ/ecpA,ybtA,ybtE,ybtP,ybtQ,ybtS,ybtT,ybtU,ybtX,ykgK/ecpR	blaKPC predominant cluster & blaNDM predominant cluster (CP-gene co-carriage)	Co-carriage of CP-genes
E146	PID78	Escherichia coli	162	blaNDM-1	Surveillance culture	2014	blaEC-18,blaNDM-1,tet(B)	csgB,csgD,csgF,csgG,entA,entB,entC,entD,entE,entS,espL1,espR1,espX1,espX4,espX5,fdeC,fepA,fepB,fepC,fes,fimA,fimB,fimC,fimD,fimE,fimF,fimG,fimH,fimI,fyuA,gspC,gspG,gspH,gspJ,gspK,gspL,gspM,iroB,iroC,iroD,iroE,iroN,ompA,yagV/ecpE,yagW/ecpD,yagX/ecpC,yagZ/ecpA,ybtA,ybtS,ybtX,ykgK/ecpR	blaNDM predominant cluster
E147	PID79	Klebsiella pneumoniae	496	blaNDM-1	Surveillance culture	2014	aph(3')-Ia,blaDHA-1,blaNDM-1,blaSHV-172,ble-MBL,dfrA1,floR,fosA_gen,mph(A),oqxA11,oqxB20,qnrB4,qnrS1,sul1,sul2,tet(A)	entA,entB,fepC,ompA,yagV/ecpE,yagW/ecpD,yagX/ecpC,yagY/ecpB,yagZ/ecpA,ykgK/ecpR	blaNDM predominant cluster
E148	PID80	Klebsiella pneumoniae	496	blaNDM-1	Clinical culture	2014	aph(3')-Ia,blaNDM-1,blaSHV-172,ble-MBL,dfrA1,floR,fosA_gen,mph(A),oqxA11,oqxB20,qnrS1,sul1,tet(A)	entA,entB,fepC,ompA,yagV/ecpE,yagW/ecpD,yagX/ecpC,yagY/ecpB,yagZ/ecpA,ykgK/ecpR	blaNDM predominant cluster
E149	PID80	Klebsiella pneumoniae	496	blaNDM-1	Clinical culture	2014	aph(3')-Ia,blaNDM-1,blaSHV-172,ble-MBL,dfrA1,floR,fosA_gen,mph(A),oqxA11,oqxB20,qnrS1,sul1,tet(A)	entA,entB,fepC,ompA,yagV/ecpE,yagW/ecpD,yagX/ecpC,yagY/ecpB,yagZ/ecpA,ykgK/ecpR	blaNDM predominant cluster
E150	PID80	Escherichia coli	48	blaNDM-1	Surveillance culture	2014	aadA1,aadA2,aph(3'')-Ib,aph(6)-Id,blaEC-15,blaNDM-1,blaSHV-12,ble-MBL,cmlA1,dfrA12,floR,mef(B),qnrS1,sul3,tet(A),tet(M)	aslA,csgB,csgD,csgF,csgG,entA,entB,entC,entD,entE,entF,entS,espR4,espX1,espX4,espX5,espY1,fdeC,fepA,fepB,fepC,fepD,fepG,fes,fimA,fimB,fimC,fimD,fimE,fimF,fimG,fimH,fimI,gspC,gspD,gspE,gspF,gspG,gspH,gspI,gspJ,gspK,gspL,gspM,ompA,yagV/ecpE,yagW/ecpD,yagY/ecpB,yagZ/ecpA,ykgK/ecpR	blaNDM predominant cluster
E151	PID80	Klebsiella pneumoniae	496	blaNDM-1	Surveillance culture	2014	aph(3')-Ia,blaNDM-1,blaSHV-172,ble-MBL,dfrA1,floR,fosA_gen,mph(A),oqxA11,oqxB20,qnrS1,sul1,tet(A)	entA,entB,fepC,ompA,yagV/ecpE,yagW/ecpD,yagX/ecpC,yagY/ecpB,yagZ/ecpA,ykgK/ecpR	blaNDM predominant cluster
E152	PID81	Klebsiella pneumoniae	978	blaKPC-2	Surveillance culture	2014	blaKPC-2,blaOKP-A-9,blaTEM-1,fosA6,mph(A),oqxA10,oqxB11	entB,fepC,ompA,yagV/ecpE,yagW/ecpD,yagX/ecpC,yagY/ecpB,yagZ/ecpA,ykgK/ecpR	blaKPC predominant cluster
E153	PID82	Klebsiella pneumoniae	15	blaKPC-2	Surveillance culture	2014	aac(3)-IId,aac(6')-Ib-cr5,aadA2,blaCTX-M-15,blaDHA-1,blaKPC-2,blaOXA-1,blaSHV-106,blaTEM-1,catA2,dfrA12,fosA6,mph(A),oqxA6,oqxB20,qnrB4,sul1,tet(A)	entA,entB,fepC,fyuA,irp1,irp2,ompA,yagV/ecpE,yagW/ecpD,yagX/ecpC,yagY/ecpB,yagZ/ecpA,ybtA,ybtE,ybtP,ybtQ,ybtS,ybtT,ybtU,ybtX,ykgK/ecpR	blaKPC predominant cluster
E154	PID82	Escherichia coli	38	blaKPC-2	Surveillance culture	2014	aadA5,aph(3'')-Ib,aph(6)-Id,blaCMY-42,blaEC-8,blaKPC-2,dfrA17,mph(A),sul1,sul2,tet(A)	afaB-I,afaC-I,aslA,chuS,chuU,chuV,chuW,chuY,csgB,csgD,csgF,csgG,daaF,draA,draD,draE2,draP,entA,entB,entC,entD,entE,entF,entS,espL1,espL4,espR1,espR4,espX1,espX4,espX5,espY1,espY2,espY3,espY4,fdeC,fepA,fepB,fepC,fepD,fepG,fes,fimA,fimB,fimC,fimD,fimE,fimF,fimG,fimH,fimI,fyuA,irp1,irp2,iucA,iucB,iucC,iucD,iutA,kpsD,ompA,papB,papI,papX,sat,senB,shuA,shuT,shuX,yagV/ecpE,yagW/ecpD,yagX/ecpC,yagY/ecpB,…	blaKPC predominant cluster
E155	PID82	Escherichia coli	38	blaKPC-2	Surveillance culture	2014	aadA5,aph(3'')-Ib,aph(6)-Id,blaCMY-42,blaEC-8,blaKPC-2,dfrA17,mph(A),sul1,sul2,tet(A)	afaB-I,afaC-I,aslA,chuS,chuU,chuV,chuW,csgB,csgD,csgF,csgG,daaF,draA,draD,draE2,draP,entA,entB,entC,entD,entE,entF,entS,espL1,espL4,espR1,espR4,espX1,espY1,espY2,espY3,espY4,fdeC,fepA,fepB,fepC,fepD,fepG,fes,fimA,fimB,fimC,fimD,fimE,fimF,fimG,fimH,fimI,fyuA,irp2,iucB,iucC,iucD,iutA,kpsD,ompA,papB,papI,papX,sat,senB,shuA,shuT,shuX,yagV/ecpE,yagW/ecpD,yagX/ecpC,yagY/ecpB,yagZ/ecpA,ybtA,ybtE,ybtP,yb…	blaKPC predominant cluster
E156	PID82	Klebsiella pneumoniae	15	blaKPC-2	Surveillance culture	2014	aac(3)-IId,aadA2,blaCTX-M-15,blaDHA-1,blaKPC-2,blaOXA-1,blaSHV-106,catA2,dfrA12,fosA6,mph(A),oqxA6,oqxB20,qnrB4,sul1,tet(A)	entA,entB,fepC,fyuA,irp1,irp2,ompA,yagV/ecpE,yagW/ecpD,yagX/ecpC,yagY/ecpB,yagZ/ecpA,ybtA,ybtE,ybtP,ybtQ,ybtS,ybtT,ybtU,ybtX,ykgK/ecpR	blaKPC predominant cluster
E157	PID83	Enterobacter cloacae	719	blaNDM-1	Surveillance culture	2014	aac(3)-IIe,aac(6')-Ib-D181Y,aadA1,aph(3'')-Ib,aph(6)-Id,blaACT-38,blaCTX-M-15,blaNDM-1,blaOXA-1,blaTEM-1,ble-MBL,catA1,dfrA14,fosA,oqxA10,oqxB9,qnrB1,sul2,tet(A)	csgG,ompA	blaNDM predominant cluster
E158	PID84	Citrobacter freundii	108	blaNDM-1,blaOXA-181	Surveillance culture	2014	aac(3)-IId,aac(6')-Ib-AKT,aadA1,arr-2,blaCMY-159,blaNDM-1,blaOXA-181,blaSHV-12,blaTEM-1,ble-MBL,dfrA1,ere(A),qnrB11,sul2,tet(D)	csgB,csgD,csgE,csgF,csgG,entA,entB,entE,fepC,fepG,ompA	blaNDM non-predominant	Co-carriage of CP-genes
E159	PID85	Klebsiella pneumoniae	147	blaNDM-1	Clinical culture	2014	aac(6')-Ib-G,armA,blaCTX-M-15,blaNDM-1,blaSFO-1,blaSHV-11,blaTEM-1,ble-MBL,catB,dfrA1,dfrA14,fosA_gen,mph(E),msr(E),oqxA6,oqxB19,qnrB1,qnrS1,rmtF2,sul1,tet(A)	entA,entB,fepC,fepG,fyuA,irp1,irp2,ompA,yagV/ecpE,yagW/ecpD,yagX/ecpC,yagY/ecpB,yagZ/ecpA,ybtA,ybtE,ybtP,ybtQ,ybtS,ybtT,ybtU,ybtX,ykgK/ecpR	blaNDM non-predominant
E160	PID86	Enterobacter cloacae	850	blaKPC-2	Surveillance culture	2014	aac(3)-IIe,aac(6')-Ib-D181Y,aadA1,aph(3'')-Ib,aph(6)-Id,blaCMH-1,blaCTX-M-15,blaKPC-2,blaOXA-1,blaTEM-1,catA1,dfrA14,fosA,mph(A),oqxA10,oqxB9,qnrB1,sul2,tet(A)	csgG,ompA	blaKPC predominant cluster
E161	PID86	Klebsiella pneumoniae	15	blaKPC-2	Surveillance culture	2014	aph(3')-Ia,blaDHA-1,blaKPC-2,blaOXA-1,blaSHV-106,blaTEM-1,catA1,catB3,dfrA14,dfrA5,fosA6,oqxA6,oqxB20,qnrB1,qnrB4,sul1,tet(D)	entA,entB,fepC,ompA,yagV/ecpE,yagW/ecpD,yagX/ecpC,yagY/ecpB,yagZ/ecpA,ykgK/ecpR	blaKPC predominant cluster
E162	PID87	Klebsiella pneumoniae	792	blaKPC-2	Surveillance culture	2014	blaCTX-M-14,blaDHA-1,blaKPC-2,blaSHV-187,fosA_gen,mph(A),oqxA9,oqxB19,qnrB4	entA,entB,fepC,fyuA,irp1,irp2,ompA,yagV/ecpE,yagW/ecpD,yagX/ecpC,yagY/ecpB,yagZ/ecpA,ybtA,ybtE,ybtP,ybtQ,ybtS,ybtT,ybtU,ybtX,ykgK/ecpR	blaKPC predominant cluster
E163	PID88	Enterobacter cloacae	145	blaIMP-1	Clinical culture	2014	aac(3)-IId,aac(6')-Ib-AKT,armA,blaACT-67,blaCTX-M-3,blaIMP-1,blaLAP-2,blaOXA-1,blaTEM-1,dfrA14,dfrA22,fosA,mcr-9.1,mph(E),msr(E),oqxA10,oqxB5,qnrS1,sul1	csgG,ompA	NA	No plasmid assigned
E164	PID89	Morganella morganii	-	blaNDM-1	Clinical culture	2014	aac(3)-IId,aac(6')-Ib-AKT,blaCTX-M-15,blaDHA-1,blaIMP-1,blaNDM-1,blaOXA-1,blaTEM-1,ble-MBL,catA2,dfrA15,sul1	NA	blaNDM non-predominant
E165	PID90	Enterobacter cloacae	93	blaKPC-2	Clinical culture	2014	aac(3)-IIe,aac(6')-Ib-D181Y,aph(3'')-Ib,aph(6)-Id,blaACT-73,blaCTX-M-15,blaKPC-2,blaOXA-1,blaTEM-1,catA2,dfrA14,fosA,mph(A),oqxA9,oqxB9,qnrB1,sul2	csgG,entB,iroB,iroC,iroD,iroE,iroN,ompA	blaKPC predominant cluster
E166	PID90	Klebsiella pneumoniae	978	blaKPC-2	Surveillance culture	2014	blaKPC-2,blaOKP-A-9,fosA6,mph(A),oqxA10,oqxB11	entB,fepC,ompA,yagV/ecpE,yagW/ecpD,yagX/ecpC,yagY/ecpB,yagZ/ecpA,ykgK/ecpR	blaKPC predominant cluster
E167	PID90	Escherichia coli	131	blaKPC-2	Surveillance culture	2014	aac(6')-Ib-D181Y,blaCTX-M-14,blaEC-5,blaKPC-2,blaLAP-2,blaOXA-1,blaTEM-1,dfrA14,mph(A),qnrS1	aslA,chuA,chuS,chuT,chuU,chuV,chuW,chuX,chuY,csgB,csgD,csgF,csgG,entA,entB,entC,entD,entE,entF,entS,fdeC,fepA,fepB,fepC,fepD,fepG,fes,fimA,fimC,fimD,fimE,fimF,fimG,fimH,fimI,fyuA,gspC,gspD,gspE,gspF,gspG,gspH,gspI,gspJ,gspK,gspL,gspM,irp1,irp2,iucA,iucB,iucC,iucD,iutA,kpsD,kpsM,ompA,papB,papI,papX,sat,senB,yagV/ecpE,yagW/ecpD,yagX/ecpC,yagY/ecpB,yagZ/ecpA,ybtA,ybtE,ybtP,ybtQ,ybtS,ybtT,ybtU,ybtX,y…	blaKPC predominant cluster
E168	PID91	Escherichia coli	83	blaKPC-2	Surveillance culture	2014	blaEC-5,blaKPC-2,blaTEM-1,mph(A)	aslA,chuA,chuS,chuT,chuU,chuV,chuW,chuX,chuY,cnf1,csgB,csgD,csgF,csgG,csnA,entA,entB,entC,entD,entE,entF,entS,fdeC,fepA,fepB,fepC,fepD,fepG,fes,fimA,fimB,fimC,fimD,fimE,fimF,fimG,fimH,fimI,focG,focH,focI,fyuA,gspC,gspD,gspE,gspF,gspG,gspH,gspI,gspJ,gspK,gspL,gspM,hlyA,hlyD,ibeA,iroB,iroC,iroD,iroE,iroN,irp1,irp2,kpsD,kpsM,ompA,papB,papC,papD,papF,papH,papJ,papK,sfaB,sfaC,sfaC,sfaC,sfaE,sfaF,sfaG,…	blaKPC predominant cluster
E169	PID91	Klebsiella pneumoniae	1584	blaKPC-2	Surveillance culture	2014	blaKPC-2,blaOKP-B-34,blaTEM-1,fosA_gen,mph(A),oqxA9,oqxB11	entB,ompA,yagV/ecpE,yagW/ecpD,yagX/ecpC,yagY/ecpB,yagZ/ecpA,ykgK/ecpR	blaKPC predominant cluster
E170	PID91	Klebsiella pneumoniae	-	blaKPC-2	Surveillance culture	2014	blaKPC-2,blaOKP-B-36,blaTEM-1,fosA5,mph(A),oqxA10,oqxB9	entB,fepC,ompA,yagV/ecpE,yagW/ecpD,yagX/ecpC,yagY/ecpB,yagZ/ecpA,ykgK/ecpR	blaKPC predominant cluster
E171	PID91	Escherichia coli	83	blaKPC-2	Surveillance culture	2014	blaEC-5,blaKPC-2,blaTEM-1,mph(A)	aslA,chuA,chuS,chuT,chuU,chuV,chuW,chuX,chuY,cnf1,csgB,csgD,csgF,csgG,csnA,entA,entB,entC,entD,entE,entF,entS,fdeC,fepA,fepB,fepC,fepD,fepG,fes,fimA,fimB,fimC,fimD,fimE,fimF,fimG,fimH,fimI,focG,focH,focI,fyuA,gspC,gspD,gspE,gspF,gspG,gspH,gspI,gspJ,gspK,gspL,gspM,hlyA,hlyC,hlyD,ibeA,iroB,iroC,iroD,iroE,iroN,irp1,irp2,kpsD,kpsM,ompA,papB,papC,papD,papF,papH,papJ,papK,papX,sfaB,sfaC,sfaC,sfaC,sfaE,…	blaKPC predominant cluster
E172	PID91	Escherichia coli	1300	blaKPC-2	Surveillance culture	2014	aph(3')-Ia,aph(3'')-Ib,aph(6)-Id,blaEC,blaKPC-2,blaTEM-1,floR,mph(A),qnrS1,tet(A)	aslA,chuU,chuV,chuW,chuY,csgB,csgD,csgF,csgG,entA,entB,entC,entD,entE,entF,entS,espL1,espL4,espR1,espR3,espR3,espR4,espX1,espX2,espX4,espX5,espY2,espY3,espY4,fepA,fepB,fepC,fepD,fepG,fes,fimA,fimB,fimC,fimD,fimE,fimF,fimG,fimH,fimI,gspC,gspD,gspE,gspF,gspG,gspH,gspI,gspJ,gspK,gspL,gspM,ompA,shuA,shuS,shuT,shuX	blaKPC predominant cluster
E173	PID92	Escherichia coli	361	blaNDM-1	Surveillance culture	2014	aadA1,aadA2,blaCMY-2,blaEC,blaNDM-1,blaTEM-1,ble-MBL,cmlA1,dfrA5,floR,sul3,tet(A),tet(M)	csgB,csgD,csgF,csgG,entA,entB,entC,entD,entE,entF,entS,espL1,espR1,espX1,espX5,fdeC,fepA,fepB,fepC,fepD,fepG,fes,fimA,fimB,fimC,fimD,fimE,fimF,fimG,fimH,fimI,ompA,paa,yagV/ecpE,yagW/ecpD,yagX/ecpC,yagY/ecpB,yagZ/ecpA,ykgK/ecpR	blaNDM predominant cluster
E174	PID93	Klebsiella pneumoniae	15	blaNDM-1	Clinical culture	2014	aac(3)-IIe,aac(6')-Ib-D181Y,blaNDM-1,blaOXA-1,blaSHV-106,ble-MBL,fosA6,oqxA6,oqxB20	entA,entB,fepC,ompA,yagV/ecpE,yagW/ecpD,yagX/ecpC,yagY/ecpB,yagZ/ecpA,ykgK/ecpR	blaNDM predominant cluster
E175	PID94	Citrobacter freundii	-	blaNDM-1	Clinical culture	2014	aac(3)-IVa,aadA2,aph(3')-Ia,aph(4)-Ia,blaCMY-2,blaNDM-1,ble-MBL,bleO,dfrA12,floR,mph(A),qnrB9,sul2,tet(B)	chuX,csgB,csgD,csgE,csgF,csgG,entB,entE,entS,fepC,fepG,fliG,ompA	blaNDM non-predominant
E176	PID95	Escherichia coli	101	blaNDM-9	Clinical culture	2014	aac(3)-IIe,aph(3'')-Ib,aph(6)-Id,blaCTX-M-15,blaEC-18,blaNDM-9,blaOXA-2,blaTEM-1,ble-MBL,catA1,dfr7,rmtC	csgB,csgD,csgF,csgG,entA,entB,entC,entD,entE,entF,entS,espL1,espR1,espX1,espX4,espX5,fdeC,fepA,fepB,fepC,fepD,fepG,fes,fimA,fimB,fimC,fimD,fimF,fimG,fimH,fimI,fyuA,irp1,irp2,ompA,yagV/ecpE,yagW/ecpD,yagX/ecpC,yagY/ecpB,yagZ/ecpA,ybtA,ybtE,ybtP,ybtQ,ybtS,ybtT,ybtU,ybtX,ykgK/ecpR	blaNDM non-predominant
E177	PID95	Escherichia coli	101	blaNDM-9	Clinical culture	2014	aac(3)-IIe,aph(3'')-Ib,aph(6)-Id,blaCTX-M-15,blaEC-18,blaNDM-9,blaOXA-2,blaTEM-1,ble-MBL,catA1,dfr7,rmtC,sul1	csgB,csgD,csgF,csgG,entA,entB,entC,entD,entE,entF,entS,espL1,espR1,espX4,espX5,fdeC,fepA,fepB,fepC,fepD,fepG,fes,fimA,fimB,fimC,fimD,fimF,fimG,fimH,fimI,fyuA,irp1,irp2,ompA,yagV/ecpE,yagW/ecpD,yagX/ecpC,yagY/ecpB,yagZ/ecpA,ybtA,ybtE,ybtP,ybtQ,ybtS,ybtT,ybtU,ybtX,ykgK/ecpR	blaNDM non-predominant
E178	PID96	Citrobacter freundii	22	blaNDM-1,blaOXA-48	Clinical culture	2014	aac(3)-IId,aac(6')-Ib-D181Y,aadA1,aadA16,arr-3,blaCMY-48,blaDHA-1,blaNDM-1,blaOXA-48,blaTEM-1,ble-MBL,catA2,dfrA1,dfrA27,mph(A),qnrB4,sat2_gen,sul1,sul2,tet(D)	chuX,csgB,csgD,csgE,csgF,csgG,entB,entE,entS,fepC,fliG,ompA	blaNDM predominant cluster	Co-carriage of CP-genes
E179	PID96	Citrobacter freundii	22	blaOXA-48	Clinical culture	2014	aac(3)-IId,aac(6')-Ib-D181Y,aadA1,aadA16,arr-3,blaCMY-48,blaDHA-1,blaOXA-48,blaTEM-1,catA2,dfrA1,dfrA27,mph(A),qnrB4,sat2_gen,sul1,sul2,tet(D)	chuX,csgB,csgD,csgE,csgF,csgG,entB,entE,entS,fepC,fliG,ompA	NA	Non-blaKPC/blaNDM
E180	PID96	Citrobacter freundii	22	blaOXA-48	Clinical culture	2014	aac(3)-IId,aac(6')-Ib-D181Y,aadA1,aadA16,arr-3,blaCMY-48,blaDHA-1,blaOXA-48,blaTEM-1,catA2,dfrA1,dfrA27,mph(A),qnrB4,sat2_gen,sul1,sul2,tet(D)	chuX,csgB,csgD,csgE,csgF,csgG,entB,entE,entS,fepC,fliG,ompA	NA	Non-blaKPC/blaNDM
E181	PID96	Citrobacter freundii	22	blaOXA-48	Clinical culture	2014	aac(3)-IId,aac(6')-Ib-D181Y,aadA1,aadA16,arr-3,blaCMY-48,blaDHA-1,blaOXA-48,blaTEM-1,catA2,dfrA1,dfrA27,mph(A),qnrB4,sat2_gen,sul1,sul2,tet(D)	chuX,csgB,csgD,csgE,csgF,csgG,entB,entE,entS,fepC,fliG,ompA	NA	Non-blaKPC/blaNDM
E182	PID96	Citrobacter freundii	22	blaOXA-48	Clinical culture	2015	aac(3)-IId,aac(6')-Ib-D181Y,aadA1,aadA16,arr-3,blaCMY-48,blaDHA-1,blaOXA-48,blaTEM-1,catA2,dfrA1,dfrA27,mph(A),qnrB4,sat2_gen,sul1,sul2,tet(D)	chuX,csgB,csgD,csgE,csgF,csgG,entB,entE,entS,fepC,fliG,ompA	NA	Non-blaKPC/blaNDM
E183	PID96	Klebsiella pneumoniae	273	blaOXA-48	Clinical culture	2015	aac(6')-Ib-D181Y,blaOXA-1,blaOXA-48,blaSHV-11,dfrA14,fosA_gen,oqxA6,oqxB19	entA,entB,fepC,fepG,fyuA,irp1,irp2,ompA,yagV/ecpE,yagW/ecpD,yagX/ecpC,yagY/ecpB,yagZ/ecpA,ybtA,ybtE,ybtP,ybtQ,ybtS,ybtT,ybtU,ybtX,ykgK/ecpR	NA	Non-blaKPC/blaNDM
E184	PID96	Escherichia coli	1286	blaOXA-48	Clinical culture	2015	aadA1,aph(3')-IIa,arr-2,blaEC-15,blaOXA-10,blaOXA-48,cmlA5,dfrA14,sul2,tet(A)	aslA,csgB,csgD,csgF,csgG,entA,entB,entC,entD,entE,entF,entS,espL1,espL4,espY1,fdeC,fepA,fepB,fepC,fepD,fepG,fes,fimA,fimB,fimC,fimD,fimE,fimF,fimG,fimH,fimI,gtrA,gtrB,ompA,yagV/ecpE,yagW/ecpD,yagX/ecpC,yagY/ecpB,yagZ/ecpA,ykgK/ecpR	NA	Non-blaKPC/blaNDM
E185	PID97	Escherichia coli	224	blaKPC-2	Surveillance culture	2014	aac(3)-IId,aadA1,aadA2,aph(3')-Ia,aph(3'')-Ib,aph(6)-Id,blaCMY-2,blaEC-18,blaKPC-2,dfrA12,dfrA14,floR,mph(A),qnrS1,sul1,sul2,sul3	csgB,csgD,csgF,csgG,entA,entB,entC,entD,entE,entF,entS,espL1,espR1,espX1,espX4,espX5,fdeC,fepA,fepB,fepC,fepD,fepG,fes,fimA,fimB,fimC,fimD,fimE,fimF,fimG,fimH,fimI,gspC,gspD,gspE,gspF,gspG,gspH,gspI,gspJ,gspK,gspL,gspM,ompA,yagV/ecpE,yagW/ecpD,yagX/ecpC,yagY/ecpB,yagZ/ecpA,ykgK/ecpR	blaKPC predominant cluster
E186	PID97	Klebsiella pneumoniae	20	blaKPC-2	Surveillance culture	2014	aph(3'')-Ib,aph(6)-Id,blaCTX-M-15,blaKPC-2,blaSHV-187,blaTEM-1,fosA_gen,mph(A),oqxA,oqxB32,sul2	entA,entB,fepC,ompA,yagV/ecpE,yagW/ecpD,yagX/ecpC,yagY/ecpB,yagZ/ecpA,ykgK/ecpR	NA	No plasmid assigned
E187	PID97	Escherichia coli	-	blaKPC-2	Surveillance culture	2014	aac(3)-IId,aadA3,blaEC-15,blaKPC-2,catA1,dfrA12,floR,fosA4,mph(A),tet(A)	aslA,chuU,chuV,chuY,csgF,csgG,entB,entC,entD,entE,entS,espL1,espY1,fepB,fepC,fepD,fepG,fes,fimA,fimB,fimC,fimE,fimF,fimG,gspC,gspE,gspF,gspG,gspH,gspI,gspJ,gspK,gspL,ompA,shuA,shuS,shuX,yagV/ecpE,yagW/ecpD,yagY/ecpB,yagZ/ecpA	blaKPC predominant cluster
E188	PID97	Klebsiella pneumoniae	323	blaKPC-2	Surveillance culture	2014	blaKPC-2,blaSHV-187,blaTEM-1,fosA6,fosA7.4,mph(A),oqxA6,oqxB19	entA,entB,fepC,ompA,yagV/ecpE,yagW/ecpD,yagX/ecpC,yagY/ecpB,yagZ/ecpA,ykgK/ecpR	blaKPC predominant cluster
E189	PID97	Escherichia coli	224	blaKPC-2	Surveillance culture	2014	aadA2,aph(3')-Ia,aph(3'')-Ib,aph(6)-Id,blaCMY-2,blaEC-18,blaKPC-2,blaTEM-1,dfrA12,dfrA14,floR,fosA4,mph(A),sul2,tet(A)	csgB,csgD,csgF,csgG,entA,entB,entC,entD,entE,entF,entS,espL1,espR1,espX1,espX4,espX5,fdeC,fepA,fepB,fepC,fepD,fepG,fes,fimA,fimB,fimC,fimD,fimE,fimF,fimG,fimH,fimI,gspC,gspD,gspE,gspF,gspG,gspH,gspI,gspJ,gspK,gspL,gspM,ompA,yagV/ecpE,yagW/ecpD,yagX/ecpC,yagY/ecpB,yagZ/ecpA,ykgK/ecpR	blaKPC predominant cluster
E190	PID97	Escherichia coli	224	blaKPC-2	Clinical culture	2014	aadA2,aph(3')-Ia,aph(3'')-Ib,aph(6)-Id,blaCMY-2,blaEC-18,blaKPC-2,blaTEM-1,dfrA12,dfrA14,floR,fosA4,mph(A),sul2,tet(A)	csgB,csgD,csgF,csgG,entA,entB,entC,entD,entE,entF,entS,espL1,espR1,espX1,espX4,espX5,fdeC,fepA,fepB,fepC,fepD,fepG,fes,fimA,fimB,fimC,fimD,fimE,fimF,fimG,fimH,fimI,gspC,gspD,gspE,gspF,gspG,gspH,gspI,gspJ,gspK,gspL,gspM,ompA,yagV/ecpE,yagW/ecpD,yagX/ecpC,yagY/ecpB,yagZ/ecpA,ykgK/ecpR	blaKPC non-predominant
E191	PID97	Escherichia coli	-	blaKPC-2	Surveillance culture	2014	aac(3)-IId,aadA2,blaCMY-2,blaEC-15,blaKPC-2,blaTEM-1,catA1,dfrA12,mph(A),tet(A)	aslA,chuU,chuV,chuW,chuY,csgB,csgD,csgF,csgG,entA,entB,entC,entD,entE,entF,entS,espL1,espR1,espX2,espX4,espX5,espY1,espY2,espY3,fdeC,fepA,fepB,fepC,fepD,fepG,fes,fimA,fimB,fimC,fimD,fimE,fimF,fimG,fimH,fimI,gspC,gspD,gspE,gspF,gspG,gspH,gspI,gspJ,gspK,gspL,gspM,ompA,shuA,shuS,shuT,shuX,yagV/ecpE,yagW/ecpD,yagX/ecpC,yagY/ecpB,yagZ/ecpA,ykgK/ecpR	blaKPC predominant cluster
E192	PID97	Escherichia coli	224	blaKPC-2	Clinical culture	2014	aadA2,aph(3')-Ia,aph(3'')-Ib,aph(6)-Id,blaCMY-2,blaEC-18,blaKPC-2,dfrA12,dfrA14,floR,fosA4,mph(A),sul2,tet(A)	csgB,csgD,csgF,csgG,entA,entB,entC,entD,entE,entF,entS,espL1,espR1,espX1,espX4,espX5,fdeC,fepA,fepB,fepC,fepD,fepG,fes,fimA,fimB,fimC,fimD,fimE,fimF,fimG,fimH,fimI,gspC,gspD,gspE,gspF,gspG,gspH,gspI,gspJ,gspK,gspL,gspM,ompA,yagV/ecpE,yagW/ecpD,yagX/ecpC,yagY/ecpB,yagZ/ecpA,ykgK/ecpR	blaKPC predominant cluster
E193	PID98	Klebsiella pneumoniae	340	blaNDM-7	Clinical culture	2014	aac(3)-IIe,aac(6')-Ib-D181Y,aph(3')-Ia,aph(3'')-Ib,aph(6)-Id,blaCTX-M-15,blaNDM-7,blaOXA-1,blaSHV-158,ble-MBL,catA1,dfrA14,dfrA30,fosA6,oqxA,oqxB,qnrB1,sul2	entA,entB,fepC,ompA,yagV/ecpE,yagW/ecpD,yagX/ecpC,yagY/ecpB,yagZ/ecpA,ykgK/ecpR	blaNDM non-predominant
E194	PID99	Citrobacter freundii	-	blaKPC-6	Clinical culture	2014	aac(3)-IId,aac(3)-IIe,aac(6')-Ib-D181Y,aadA1,aadA2,aph(3'')-Ib,aph(6)-Id,blaCMY-159,blaKPC-6,blaOXA-1,blaTEM-1,catA1,dfrA12,mph(A),qnrA1,qnrB12,sul1,sul1,sul2	csgB,csgD,csgE,csgF,csgG,entA,entB,entE,fepC,ompA	NA	No plasmid assigned
E195	PID100	Enterobacter cloacae	719	blaNDM-1	Clinical culture	2014	aac(3)-IIe,aac(6')-Ib-D181Y,aadA1,aph(3'')-Ib,aph(6)-Id,blaACT-38,blaCTX-M-15,blaNDM-1,blaOXA-1,blaTEM-1,ble-MBL,catA1,dfrA14,fosA,oqxA10,oqxB9,qnrB1,sul2,tet(A)	csgG,ompA	blaNDM non-predominant
E196	PID101	Enterobacter cloacae	127	blaNDM-1	Surveillance culture	2014	aac(3)-IIe,aac(6')-Ib-D181Y,aadA1,aph(3'')-Ib,aph(6)-Id,blaACT-41,blaCTX-M-15,blaNDM-1,blaOXA-1,blaTEM-1,ble-MBL,catA1,dfrA14,fosA,oqxA9,oqxB9,qnrB1,sul2,tet(A)	ompA	blaNDM predominant cluster
E197	PID101	Enterobacter cloacae	127	blaNDM-1	Surveillance culture	2014	aac(3)-IIe,aac(6')-Ib-D181Y,aadA1,aph(3'')-Ib,aph(6)-Id,blaACT-41,blaCTX-M-15,blaNDM-1,blaOXA-1,blaTEM-1,ble-MBL,catA1,dfrA14,fosA,oqxA9,oqxB9,qnrB1,sul2,tet(A)	ompA	blaNDM predominant cluster
E198	PID101	Escherichia coli	162	blaNDM-1	Surveillance culture	2014	aac(3)-IIe,aac(6')-Ib-D181Y,aph(3'')-Ib,aph(6)-Id,blaCTX-M-15,blaEC-18,blaNDM-1,blaOXA-1,blaTEM-1,ble-MBL,dfrA14,qnrB1,sul2,tet(A)	csgB,csgD,csgF,csgG,entA,entB,entC,entD,entE,entF,entS,espL1,espR1,espX1,espX4,espX5,fdeC,fepA,fepB,fepC,fepD,fepG,fes,fimA,fimB,fimC,fimD,fimE,fimF,fimG,fimH,fimI,fyuA,gspC,gspD,gspE,gspF,gspG,gspH,gspI,gspJ,gspK,gspL,gspM,iroB,iroC,iroD,iroE,iroN,iucA,iucB,iucC,iucD,iutA,ompA,yagV/ecpE,yagW/ecpD,yagX/ecpC,yagY/ecpB,yagZ/ecpA,ybtA,ybtE,ybtP,ybtQ,ybtS,ybtT,ybtU,ybtX,ykgK/ecpR	blaNDM non-predominant
E199	PID102	Klebsiella pneumoniae	231	blaKPC-2	Clinical culture	2014	aac(3)-IIe,aac(6')-Ib-D181Y,blaCTX-M-15,blaKPC-2,blaOXA-1,blaSHV-212,blaTEM-1,catA1,fosA_gen,mph(A),oqxA10,oqxB12,qnrS1	entB,fepC,fyuA,irp1,irp2,ompA,yagV/ecpE,yagW/ecpD,yagX/ecpC,yagY/ecpB,yagZ/ecpA,ybtA,ybtE,ybtP,ybtQ,ybtS,ybtT,ybtU,ybtX,ykgK/ecpR	blaKPC predominant cluster
E200	PID103	Enterobacter cloacae	742	blaKPC-2	Surveillance culture	2014	aph(3'')-Ib,aph(6)-Id,blaACT-56,blaKPC-2,blaSHV-12,fosA,mph(A)	csgG,iroB,iroC,iroD,iroE,iroN,ompA	blaKPC predominant cluster
E201	PID103	Enterobacter cloacae	93	blaKPC-2	Clinical culture	2014	aac(3)-IIe,aac(6')-Ib-D181Y,aph(3'')-Ib,aph(6)-Id,blaACT-73,blaCTX-M-15,blaKPC-2,blaOXA-1,blaTEM-1,catA2,dfrA14,fosA,mph(A),oqxA9,oqxB9,qnrB1,sul2	csgG,entB,iroB,iroC,iroD,iroE,iroN,ompA	NA	No plasmid assigned
E202	PID104	Enterobacter cloacae	1	blaNDM-1	Surveillance culture	2014	aac(6')-Ib-W104R,aph(3'')-Ib,aph(6)-Id,arr-2,blaCMH-4,blaOXA-1,catA2,dfrA14,qnrB1	csgG,ompA	NA	No plasmid assigned
E203	PID105	Enterobacter cloacae	99	blaNDM-1	Surveillance culture	2014	aac(6')-Ib-D181Y,aadA1,aph(3'')-Ib,aph(6)-Id,blaACT-51,blaCTX-M-15,blaNDM-1,blaOXA-1,blaTEM-1,ble-MBL,catA1,dfrA14,mcr-10.1,oqxB4,sul2	astA,csgG,ompA	blaNDM predominant cluster
E204	PID106	Escherichia coli	101	blaOXA-232	Surveillance culture	2014	aac(6')-Ib-D181Y,blaCTX-M-15,blaEC-18,blaNDM-19,blaOXA-1,blaOXA-232,blaTEM-1,catA1,rmtB1,tet(B)	csgB,csgD,csgF,csgG,entA,entB,entC,entD,entE,entS,espL1,espR1,espX1,espX4,espX5,fdeC,fepA,fepB,fepC,fes,fimA,fimB,fimC,fimD,fimE,fimF,fimG,fimH,fimI,ompA,yagV/ecpE,yagW/ecpD,yagX/ecpC,yagY/ecpB,yagZ/ecpA,ykgK/ecpR	NA	Non-blaKPC/blaNDM
E205	PID106	Klebsiella pneumoniae	-	blaOXA-232	Surveillance culture	2014	aac(6')-Ib-AKT,aadA1,aadA2,aph(3')-VI,armA,blaCTX-M-15,blaOXA-1,blaOXA-232,blaOXA-9,blaTEM-1,ble-MBL,dfrA1,dfrA12,mph(E),msr(E),qnrS1,sat2_gen	fyuA,ompA,yagZ/ecpA,ybtA,ybtE,ybtS,ybtT,ykgK/ecpR	NA	Plasmid assigned but not clustered
E206	PID107	Escherichia coli	405	blaKPC-2	Surveillance culture	2014	aac(3)-IId,aac(6')-Ib-D181Y,aadA2,aadA5,aph(3'')-Ib,aph(6)-Id,blaCTX-M-65,blaEC-8,blaKPC-2,blaOXA-1,blaTEM-1,catB3,dfrA12,dfrA17,fosA3,mph(A),qnrA1,sul1,sul2,tet(A)	aslA,chuS,chuU,chuV,chuW,chuY,csgB,csgD,csgF,csgG,entA,entB,entC,entD,entE,entF,entS,espL1,espL4,espX1,espX4,espX5,espY1,espY2,espY3,espY4,fdeC,fepA,fepB,fepC,fepD,fepG,fes,fimA,fimB,fimC,fimD,fimE,fimF,fimG,fimH,fimI,fyuA,gspC,gspD,gspE,gspF,gspG,gspH,gspI,gspJ,gspK,gspL,gspM,irp1,irp2,iucA,iucB,iucC,iucD,iutA,kpsD,kpsM,ompA,papB,papE,papF,papI,papX,sat,senB,shuA,shuT,shuX,yagV/ecpE,yagW/ecpD,ya…	blaKPC non-predominant
E207	PID108	Klebsiella pneumoniae	-	blaNDM-1	Surveillance culture	2014	aadA1,aadA2,aph(3'')-Ib,aph(6)-Id,armA,blaCTX-M-15,blaNDM-1,blaTEM-1,ble-MBL,cmlA1,mph(E),msr(E),qnrB1,qnrS1,sul1,sul3	entB,fyuA,ompA,yagY/ecpB,yagZ/ecpA,ybtA,ybtE,ybtQ,ybtS,ybtT,ykgK/ecpR	blaNDM non-predominant
E208	PID109	Klebsiella pneumoniae	133	blaNDM-1	Surveillance culture	2014	aac(6')-Ib-AKT,aadA1,aph(3')-VI,blaCTX-M-15,blaNDM-1,blaOXA-9,blaSHV-75,blaTEM-1,ble-MBL,fosA6,oqxA10,oqxB4,qnrS1	entA,entB,fepC,ompA,yagV/ecpE,yagW/ecpD,yagX/ecpC,yagY/ecpB,yagZ/ecpA,ykgK/ecpR	blaNDM non-predominant
E209	PID110	Citrobacter freundii	-	blaNDM-1	Surveillance culture	2014	blaCMY-35,blaNDM-1,ble-MBL,qnrB9	chuX,csgB,csgD,csgE,csgF,csgG,entB,entE,entS,fepC,fepG,ompA	blaNDM predominant cluster
E210	PID111	Enterobacter cloacae	-	blaIMI-1	Surveillance culture	2014	blaCMH-6,blaIMI-1,fosA,oqxA10,oqxB9	csgG,entA,ompA	NA	No plasmid assigned
E211	PID112	Enterobacter cloacae	832	blaNDM-1	Surveillance culture	2014	aac(3)-IId,aac(3)-IIe,aac(6')-Ib-D181Y,blaCTX-M-15,blaMIR-20,blaNDM-1,blaOXA-1,ble-MBL,fosA,oqxA10,oqxB9,qnrS1,tet(A)	astA,csgG,entA,ompA	blaNDM predominant cluster
E212	PID113	Escherichia coli	131	blaNDM-1	Surveillance culture	2014	aadA5,aph(3'')-Ib,aph(6)-Id,blaEC-5,blaNDM-1,blaTEM-1,ble-MBL,dfrA17	aslA,chuA,chuS,chuT,chuU,chuV,chuW,chuX,chuY,csgB,csgD,csgF,csgG,entB,entC,entD,entF,entS,fdeC,fepA,fepB,fepC,fes,fimA,fimC,fimD,fimE,fimF,fimG,fimH,fimI,gspC,gspD,gspE,gspG,gspH,gspI,gspJ,gspK,gspL,gspM,iucA,iucB,iucC,iucD,iutA,kpsD,kpsM,ompA,papB,papI,papX,sat,senB,yagV/ecpE,yagW/ecpD,yagX/ecpC,yagY/ecpB,yagZ/ecpA,ybtA,ybtE,ybtS,ykgK/ecpR	blaNDM predominant cluster
E213	PID114	Citrobacter freundii	-	blaNDM-5	Clinical culture	2014	aadA1,blaCMY-39,blaNDM-5,ble-MBL,dfrA1,qnrB66,sat2_gen	csgB,csgD,csgD,csgE,csgF,csgG,entB,entE,entS,fepC,fepG,fliG,ompA,sinH	blaNDM non-predominant
E214	PID115	Escherichia coli	410	blaOXA-181	Clinical culture	2014	aac(3)-IId,aac(6')-Ib-D181Y,aadA5,aph(6)-Id,blaCMY-130,blaCTX-M-15,blaEC-15,blaOXA-1,blaOXA-181,blaTEM-1,mph(A)	csgB,csgD,csgF,csgG,entA,entB,entC,entD,entE,entF,entS,espL1,fdeC,fepA,fepB,fepC,fepD,fepG,fes,fimA,fimB,fimC,fimD,fimE,fimF,fimG,fimH,fimI,gspK,gspL,gspM,ompA,yagV/ecpE,yagW/ecpD,yagX/ecpC,yagY/ecpB,yagZ/ecpA,ykgK/ecpR	NA	No plasmid assigned
E215	PID115	Escherichia coli	410	blaOXA-181	Clinical culture	2014	aac(3)-IId,aac(6')-Ib-D181Y,aadA5,aph(3'')-Ib,aph(6)-Id,blaCMY-2,blaCTX-M-15,blaEC-15,blaOXA-1,blaOXA-181,dfrA12,dfrA17,qnrS1,sul1,sul2,tet(B)	csgB,csgD,csgF,csgG,entA,entB,entC,entD,entE,entF,entS,espL1,espR1,espX1,espX4,espX5,espY1,fdeC,fepA,fepB,fepC,fepD,fepG,fes,fimA,fimB,fimC,fimD,fimE,fimF,fimG,fimH,fimI,gspK,gspL,gspM,ompA,yagV/ecpE,yagW/ecpD,yagX/ecpC,yagY/ecpB,yagZ/ecpA,ykgK/ecpR	NA	Non-blaKPC/blaNDM
E216	PID116	Enterobacter cloacae	511	blaNDM-1	Clinical culture	2014	aac(3)-IId,aac(6')-Ib11,blaACT-25,blaNDM-1,ble-MBL,fosA,oqxA3,oqxB9,rmtC,sul1	ompA	blaNDM non-predominant
E217	PID116	Enterobacter cloacae	511	blaNDM-1	Clinical culture	2014	aac(3)-IId,aac(6')-Ib11,blaACT-25,blaNDM-1,blaSFO-1,ble-MBL,fosA,oqxA3,oqxB9,rmtC,sul1	ompA	blaNDM non-predominant
E218	PID116	Enterobacter cloacae	511	blaNDM-1	Clinical culture	2014	aac(3)-IId,aac(6')-Ib11,blaACT-25,blaNDM-1,blaSFO-1,ble-MBL,fosA,oqxA3,oqxB9,rmtC,sul1	ompA	blaNDM non-predominant
E219	PID117	Klebsiella pneumoniae	273	blaOXA-48	Clinical culture	2014	aac(6')-Ib-AKT,blaOXA-48,blaSHV-11,fosA_gen,oqxA6,oqxB19	entA,entB,fepC,fepG,fyuA,irp1,irp2,ompA,yagV/ecpE,yagW/ecpD,yagX/ecpC,yagY/ecpB,yagZ/ecpA,ybtA,ybtE,ybtP,ybtQ,ybtS,ybtT,ybtU,ybtX,ykgK/ecpR	NA	Non-blaKPC/blaNDM
E220	PID118	Klebsiella pneumoniae	15	blaIMP-4	Clinical culture	2014	aac(6')-Ib-AKT,aadA2,blaCARB-2,blaIMP-4,blaSHV-106,catA1,catB3,dfrA12,fosA6,mph(A),oqxA6,oqxB20,sul1	entA,entB,fepC,fyuA,irp1,irp2,ompA,yagV/ecpE,yagW/ecpD,yagX/ecpC,yagY/ecpB,yagZ/ecpA,ybtA,ybtE,ybtP,ybtQ,ybtS,ybtT,ybtU,ybtX,ykgK/ecpR	NA	Non-blaKPC/blaNDM
E221	PID119	Enterobacter cloacae	-	blaKPC-2	Surveillance culture	2014	aac(3)-IIe,aac(6')-Ib-D181Y,blaACT-29,blaCTX-M-15,blaKPC-2,blaOXA-1,blaTEM-1,fosA,mcr-10.1,mph(A),oqxA10,oqxB9,qnrS1,tet(A)	astA,csgG,ompA	blaKPC non-predominant
E222	PID119	Enterobacter cloacae	-	blaKPC-2	Clinical culture	2014	aac(3)-IIe,aac(6')-Ib-D181Y,blaACT-29,blaCTX-M-15,blaKPC-2,blaOXA-1,blaTEM-1,fosA,mcr-10.1,mph(A),oqxA10,oqxB9,qnrS1,tet(A)	astA,csgG,ompA	blaKPC predominant cluster
E223	PID120	Escherichia coli	405	blaKPC-2	Surveillance culture	2014	aac(3)-IId,aac(6')-Ib-D181Y,aadA2,aadA5,aph(3'')-Ib,aph(6)-Id,blaCTX-M-65,blaEC-8,blaKPC-2,blaOXA-1,blaTEM-1,catB3,dfrA12,dfrA17,fosA3,mph(A),qnrA1,sul1,sul2,tet(A)	aslA,chuS,chuU,chuV,chuW,chuY,csgB,csgD,csgF,csgG,entA,entB,entC,entD,entE,entF,entS,espL1,espL4,espX1,espX4,espX5,espY1,espY2,espY3,espY4,fdeC,fepA,fepB,fepC,fepD,fepG,fes,fimA,fimB,fimC,fimD,fimE,fimF,fimG,fimH,fimI,fyuA,gspC,gspD,gspE,gspF,gspG,gspH,gspI,gspJ,gspK,gspL,gspM,irp1,irp2,iucA,iucB,iucC,iucD,iutA,kpsD,kpsM,ompA,papB,papE,papF,papI,papX,sat,senB,shuA,shuT,shuX,yagV/ecpE,yagW/ecpD,ya…	blaKPC non-predominant
E224	PID121	Enterobacter cloacae	600	blaNDM-1	Clinical culture	2015	aac(3)-IIe,aac(6')-Ib-D181Y,aadA1,aph(3'')-Ib,aph(6)-Id,blaACT-16,blaCTX-M-15,blaNDM-1,blaOXA-1,blaTEM-1,ble-MBL,catA1,dfrA14,fosA,oqxA9,oqxB9,qnrB1,sul2	ompA	blaNDM predominant cluster
E225	PID122	Escherichia coli	226	blaNDM-5	Surveillance culture	2014	blaEC,blaNDM-5,ble-MBL	aslA,csgB,csgD,csgF,csgG,entA,entB,entC,entD,entE,entF,entS,espL1,espR1,espX1,espX5,fepA,fepB,fepC,fepD,fepG,fes,fimA,fimB,fimC,fimD,fimE,fimF,fimG,fimH,fimI,gspG,gspH,gspI,gspJ,ompA	blaNDM non-predominant
E226	PID123	Escherichia coli	354	blaNDM-1	Surveillance culture	2014	aph(3')-Ia,blaEC-19,blaNDM-1,ble-MBL,bleO,mph(A),tet(A)	aslA,chuS,chuT,chuU,chuV,chuW,chuY,csgB,csgD,csgF,csgG,entA,entB,entC,entD,entE,entF,entS,espL1,espR1,espR3,espY2,espY4,fdeC,fepA,fepB,fepC,fepD,fepG,fes,fimA,fimB,fimC,fimD,fimE,fimF,fimG,fimH,fimI,gspC,gspD,gspE,gspF,gspG,gspH,gspI,gspJ,gspK,gspL,gspM,ibeA,kpsD,ompA,sfaX,shuA,shuX,yagV/ecpE,yagW/ecpD,yagX/ecpC,yagY/ecpB,yagZ/ecpA,ykgK/ecpR	blaNDM predominant cluster
E227	PID123	Citrobacter koseri	-	blaNDM-1	Surveillance culture	2014	blaMAL-1,blaNDM-1,ble-MBL,fosA7.3	chuA,chuX,csgB,csgD,csgE,csgF,csgG,entA,entB,entE,entS,fepC,fepG,fimD,fliG,fyuA,irp1,irp2,iucA,iucB,iucC,iutA,ompA,senB,ybtA,ybtE,ybtP,ybtQ,ybtS,ybtT,ybtU,ybtX	blaNDM predominant cluster
E228	PID124	Escherichia coli	940	blaNDM-5	Surveillance culture	2014	aadA1,blaCMY-42,blaEC-18,blaNDM-5,blaOXA-1,blaTEM-1,ble-MBL,catA1,dfrA1,sat2_gen,tet(B)	csgB,csgD,csgF,csgG,entA,entB,entC,entD,entE,entF,entS,espL1,espR1,espX1,espX5,fdeC,fepA,fepB,fepC,fepD,fepG,fes,ompA,yagV/ecpE,yagW/ecpD,yagX/ecpC,yagY/ecpB,yagZ/ecpA,ykgK/ecpR	blaNDM non-predominant
E229	PID125	Escherichia coli	10	blaKPC-2	Surveillance culture	2014	aph(3'')-Ib,aph(6)-Id,blaEC,blaKPC-2,mph(A),sul1,sul2,tet(A)	afaB-I,afaC-I,afaD,astA,csgB,csgD,csgF,csgG,daaF,draA,draP,entA,entB,entC,entD,entE,entF,entS,espL1,espL4,espR1,espX1,espX4,espX5,espY1,fdeC,fepA,fepB,fepC,fepD,fepG,fes,fimA,fimB,fimC,fimD,fimE,fimF,fimG,fimH,fimI,fyuA,gspC,gspD,gspE,gspF,gspG,gspH,gspI,gspJ,gspK,gspL,gspM,irp1,iucA,iucB,iucC,iucD,iutA,kpsD,kpsM,kpsT,ompA,papX,sat,senB,yagV/ecpE,yagW/ecpD,yagX/ecpC,yagY/ecpB,yagZ/ecpA,ybtA,ybtE,…	blaKPC non-predominant
E230	PID125	Enterobacter cloacae	832	blaKPC-2	Surveillance culture	2014	aac(3)-IId,blaKPC-2,blaMIR-20,blaTEM-1,fosA,mph(A),oqxA10,oqxB9	astA,csgG,entA,ompA	blaKPC predominant cluster
E231	PID126	Enterobacter cloacae	599	blaKPC-2	Surveillance culture	2015	aac(3)-IIe,aac(6')-Ib-D181Y,aph(3'')-Ib,aph(6)-Id,blaACT-49,blaCTX-M-15,blaKPC-2,blaOXA-1,blaTEM-1,dfrA14,fosA,mph(A),oqxA10,oqxB20,qnrB1,sul2,tet(A)	csgG,entA,entB,lpfA,lpfB,lpfC,lpfE,ompA	blaKPC predominant cluster
E232	PID127	Enterobacter cloacae	614	blaKPC-2	Surveillance culture	2014	aac(3)-IIe,aac(6')-Ib-D181Y,blaACT-69,blaCTX-M-15,blaKPC-2,blaOXA-1,blaTEM-1,fosA,mph(A),oqxA9,oqxB15,qnrS1,tet(A)	ompA	blaKPC non-predominant
E233	PID127	Enterobacter cloacae	614	blaKPC-2	Surveillance culture	2015	aac(3)-IIe,aac(6')-Ib-D181Y,blaACT-69,blaCTX-M-15,blaKPC-2,blaOXA-1,fosA,mph(A),oqxA9,oqxB15,qnrS1,tet(A)	ompA	blaKPC non-predominant
E234	PID128	Klebsiella oxytoca	135	blaKPC-2	Surveillance culture	2015	aph(3')-Ia,aph(3'')-Ib,aph(6)-Id,blaKPC-2,blaOXY-1-3,blaTEM-1,fosA_gen,mph(A),oqxA10,oqxB9	entA,entB,mgtB,ompA,yagZ/ecpA	blaKPC predominant cluster
E235	PID129	Klebsiella pneumoniae	526	blaKPC-2	Surveillance culture	2015	blaKPC-2,blaOKP-A-11,blaTEM-1,fosA6,mcr-10.1,mph(A)	entB,fepC,ompA,yagV/ecpE,yagW/ecpD,yagX/ecpC,yagY/ecpB,yagZ/ecpA	NA	No plasmid assigned
E236	PID129	Escherichia coli	1722	blaKPC-2	Surveillance culture	2015	blaCMY-2,blaCMY-2,blaEC-19,blaKPC-2,blaTEM-1,mph(A)	aslA,chuS,chuT,chuU,chuV,chuW,chuX,chuY,csgB,csgD,csgF,csgG,entA,entB,entC,entD,entE,entF,entS,espL1,espR1,espX4,espY2,espY4,fdeC,fepA,fepB,fepC,fepD,fepG,fes,fimA,fimB,fimC,fimD,fimE,fimF,fimG,fimH,fimI,gspC,gspD,gspE,gspF,gspG,gspH,gspI,gspJ,gspK,gspL,gspM,kpsD,ompA,shuA,yagV/ecpE,yagW/ecpD,yagX/ecpC,yagY/ecpB,yagZ/ecpA,ykgK/ecpR	blaKPC predominant cluster
E237	PID130	Citrobacter amalonaticus	-	blaKPC-2	Surveillance culture	2015	blaKPC-2,blaSED,blaTEM-1,mph(A),oqxA10,oqxB4	csgA,csgB,csgD,csgF,csgG,entA,entB,entE,fepC,fepD,fepG,ompA	blaKPC predominant cluster
E238	PID130	Citrobacter freundii	-	blaKPC-2	Surveillance culture	2015	blaCMY-135,blaKPC-2,blaTEM-1,mcr-10.1,mph(A)	chuX,csgB,csgD,csgE,csgF,csgG,entB,entE,fepC,fliG,ompA	blaKPC predominant cluster
E239	PID131	Klebsiella pneumoniae	231	blaNDM-1	Surveillance culture	2015	aac(3)-IIe,aac(6')-Ib-D181Y,blaCTX-M-15,blaNDM-1,blaOXA-1,blaSHV-212,blaTEM-1,ble-MBL,catA1,fosA_gen,oqxA10,oqxB12,qnrS1	entB,fepC,fyuA,irp1,irp2,ompA,yagV/ecpE,yagW/ecpD,yagX/ecpC,yagY/ecpB,yagZ/ecpA,ybtA,ybtE,ybtP,ybtQ,ybtS,ybtT,ybtU,ybtX,ykgK/ecpR	blaNDM predominant cluster
E240	PID131	Escherichia coli	1193	blaNDM-1	Surveillance culture	2015	aac(3)-IId,blaEC-5,blaNDM-1,blaTEM-1,ble-MBL	aslA,chuA,chuS,chuT,chuU,chuV,chuW,chuX,chuY,csgB,csgD,csgF,csgG,entA,entB,entC,entD,entE,entF,entS,fdeC,fepA,fepB,fepC,fepD,fepG,fes,fimA,fimB,fimC,fimD,fimE,fimF,fimG,fimH,fimI,fyuA,gspC,gspD,gspE,gspF,gspG,gspH,gspI,gspJ,gspK,gspL,gspM,irp1,irp2,iucA,iucB,iucC,iucD,iutA,kpsD,kpsM,kpsT,ompA,papB,papI,papX,sat,senB,vat,yagV/ecpE,yagW/ecpD,yagX/ecpC,yagY/ecpB,yagZ/ecpA,ybtA,ybtE,ybtP,ybtQ,ybtS,yb…	blaNDM predominant cluster
E241	PID132	Klebsiella pneumoniae	147	blaNDM-1	Clinical culture	2015	aac(6')-Ib-G,armA,blaCTX-M-15,blaNDM-1,blaSFO-1,blaSHV-11,blaTEM-1,ble-MBL,catB,dfrA1,dfrA14,fosA_gen,mph(E),msr(E),oqxA6,oqxB19,qnrB1,qnrS1,rmtF2,sul1,tet(A)	entA,entB,fepC,fepG,fyuA,irp1,irp2,ompA,yagV/ecpE,yagW/ecpD,yagX/ecpC,yagY/ecpB,yagZ/ecpA,ybtA,ybtE,ybtP,ybtQ,ybtS,ybtT,ybtU,ybtX,ykgK/ecpR	blaNDM non-predominant
E242	PID133	Citrobacter freundii	63	blaNDM-1	Clinical culture	2015	aac(3)-IId,aadA2,blaCMY-129,blaCTX-M-14,blaNDM-1,blaTEM-1,ble-MBL,dfrA12,mph(A),qnrB2,sul1	chuX,csgB,csgD,csgE,csgF,csgG,entA,entB,entE,entS,fepC,fepG,fliG,ompA	blaNDM non-predominant
E243	PID133	Citrobacter koseri	-	blaNDM-1	Clinical culture	2015	aac(3)-IId,armA,blaCMY-138,blaMAL-1,blaNDM-1,blaTEM-1,ble-MBL,mph(E),msr(E),sul1	chuA,csgB,csgD,csgE,csgF,csgG,entA,entB,entE,entS,fepC,fepG,fimD,fliG,fyuA,irp1,irp2,iucA,iucB,iucC,iutA,ompA,senB,ybtA,ybtE,ybtP,ybtQ,ybtS,ybtT,ybtU,ybtX	blaNDM non-predominant
E244	PID134	Escherichia coli	-	blaKPC-2	Surveillance culture	2015	blaEC,blaKPC-2,blaTEM-1,mph(A)	csgB,csgD,csgF,csgG,entA,entB,entC,entD,entE,entF,entS,espL1,espR1,espX1,espX4,espX5,fdeC,fepA,fepB,fepC,fepD,fepG,fes,fimA,fimB,fimC,fimD,fimE,fimF,fimG,fimH,fimI,gspC,gspD,gspE,gspF,gspG,gspH,gspI,gspJ,gspK,gspL,gspM,ompA,yagV/ecpE,yagW/ecpD,yagX/ecpC,yagY/ecpB,yagZ/ecpA,ykgK/ecpR	blaKPC predominant cluster
E245	PID135	Escherichia coli	1193	blaKPC-2	Clinical culture	2015	blaCMY-2,blaEC-5,blaKPC-2,mph(A)	aslA,chuA,chuS,chuT,chuU,chuV,chuW,chuX,chuY,csgB,csgD,csgF,csgG,entA,entB,entC,entD,entE,entF,entS,fdeC,fepA,fepB,fepC,fepD,fepG,fes,fimA,fimB,fimC,fimD,fimE,fimF,fimG,fimH,fimI,fyuA,gspC,gspD,gspE,gspF,gspG,gspH,gspI,gspJ,gspK,gspL,gspM,irp1,irp2,iucA,iucB,iucC,iucD,iutA,kpsD,kpsM,kpsT,ompA,papB,papI,papX,sat,senB,vat,yagV/ecpE,yagW/ecpD,yagX/ecpC,yagY/ecpB,yagZ/ecpA,ybtA,ybtE,ybtP,ybtQ,ybtS,yb…	blaKPC predominant cluster
E246	PID135	Escherichia coli	1193	blaKPC-2	Clinical culture	2015	blaCMY-2,blaEC-5,blaKPC-2,mph(A)	aslA,chuA,chuS,chuT,chuU,chuV,chuW,chuX,chuY,csgB,csgD,csgF,csgG,entA,entB,entC,entD,entE,entF,entS,fdeC,fepA,fepB,fepC,fepD,fepG,fes,fimA,fimB,fimC,fimD,fimE,fimF,fimG,fimH,fimI,fyuA,gspC,gspD,gspE,gspF,gspG,gspH,gspI,gspJ,gspK,gspL,gspM,irp1,irp2,iucA,iucB,iucC,iucD,iutA,kpsD,kpsM,kpsT,ompA,papB,papI,papX,sat,senB,vat,yagV/ecpE,yagW/ecpD,yagX/ecpC,yagY/ecpB,yagZ/ecpA,ybtA,ybtE,ybtP,ybtQ,ybtS,yb…	blaKPC predominant cluster
E247	PID135	Escherichia coli	1193	blaKPC-2	Clinical culture	2015	blaCMY-2,blaEC-5,blaKPC-2,blaTEM-1,mph(A)	aslA,chuA,chuS,chuT,chuU,chuV,chuW,chuX,chuY,csgB,csgD,csgF,csgG,entA,entB,entC,entD,entE,entF,entS,fdeC,fepA,fepB,fepC,fepD,fepG,fes,fimA,fimB,fimC,fimD,fimE,fimF,fimG,fimH,fimI,fyuA,gspC,gspD,gspE,gspF,gspG,gspH,gspI,gspJ,gspK,gspL,gspM,irp1,irp2,iucA,iucB,iucC,iucD,iutA,kpsD,kpsM,kpsT,ompA,papB,papI,papX,sat,senB,vat,yagV/ecpE,yagW/ecpD,yagX/ecpC,yagY/ecpB,yagZ/ecpA,ybtA,ybtE,ybtP,ybtQ,ybtS,yb…	blaKPC predominant cluster
E248	PID136	Escherichia coli	7090	blaKPC-2	Surveillance culture	2015	blaEC-8,blaKPC-2,blaTEM-1,mph(A)	aslA,chuU,chuV,chuW,chuY,csgB,csgD,csgF,csgG,entA,entB,entC,entD,entE,entF,entS,espL1,espL4,espR1,espX1,espX2,espX4,espX5,espY1,espY2,espY3,espY4,fdeC,fepA,fepB,fepC,fepD,fepG,fes,fimA,fimB,fimC,fimD,fimE,fimF,fimG,fimH,fimI,gspC,gspD,gspE,gspF,gspG,gspH,gspI,gspJ,gspK,gspL,gspM,kpsD,kpsM,ompA,senB,shuA,shuS,shuT,shuX,yagV/ecpE,yagW/ecpD,yagX/ecpC,yagY/ecpB,yagZ/ecpA,ykgK/ecpR	blaKPC predominant cluster
E249	PID136	Klebsiella pneumoniae	526	blaKPC-2	Surveillance culture	2015	blaKPC-2,blaOKP-A-11,blaTEM-1,fosA6,mph(A)	entB,fepC,ompA,yagV/ecpE,yagW/ecpD,yagX/ecpC,yagY/ecpB,yagZ/ecpA	blaKPC predominant cluster
E250	PID136	Klebsiella pneumoniae	526	blaKPC-2	Surveillance culture	2015	blaKPC-2,blaOKP-A-11,fosA6,mcr-10.1,mph(A)	entB,fepC,ompA,yagV/ecpE,yagW/ecpD,yagX/ecpC,yagY/ecpB,yagZ/ecpA	blaKPC predominant cluster
E251	PID136	Escherichia coli	7090	blaKPC-2	Surveillance culture	2015	blaEC-8,blaKPC-2,mph(A)	aslA,chuU,chuV,chuW,chuY,csgB,csgD,csgF,csgG,entA,entB,entC,entD,entE,entF,entS,espL1,espL4,espX2,espY2,espY3,fdeC,fepA,fepB,fepC,fepD,fepG,fes,fimA,fimB,fimC,fimD,fimE,fimF,fimG,fimH,fimI,gspC,gspD,gspE,gspF,gspG,gspH,gspI,gspJ,gspK,gspL,gspM,kpsD,kpsM,ompA,shuA,shuS,shuT,shuX,yagV/ecpE,yagW/ecpD,yagX/ecpC,yagY/ecpB,yagZ/ecpA,ykgK/ecpR	blaKPC predominant cluster
E252	PID136	Klebsiella pneumoniae	323	blaKPC-2	Surveillance culture	2015	aac(3)-IIe,aac(6')-Ib-D181Y,aph(3'')-Ib,aph(6)-Id,blaCTX-M-15,blaKPC-2,blaOXA-1,blaSHV-187,dfrA14,fosA6,fosA7.4,mph(A),oqxA6,oqxB19,qnrB1,sul2,tet(A)	entA,entB,fepC,ompA,yagV/ecpE,yagW/ecpD,yagX/ecpC,yagY/ecpB,yagZ/ecpA,ykgK/ecpR	blaKPC non-predominant
E253	PID136	Escherichia coli	7090	blaKPC-2	Surveillance culture	2015	blaEC-8,blaKPC-2,blaTEM-1,mph(A)	aslA,chuU,chuV,chuW,chuY,csgB,csgD,csgF,csgG,entA,entB,entC,entD,entE,entF,entS,espL1,espL4,espR1,espX2,espX4,espX5,espY1,espY2,espY3,fdeC,fepA,fepB,fepC,fepD,fepG,fes,fimA,fimB,fimC,fimD,fimE,fimF,fimG,fimH,fimI,gspC,gspD,gspE,gspF,gspG,gspH,gspI,gspJ,gspK,gspL,gspM,kpsD,kpsM,ompA,senB,shuA,shuS,shuT,shuX,yagV/ecpE,yagW/ecpD,yagX/ecpC,yagY/ecpB,yagZ/ecpA,ykgK/ecpR	blaKPC predominant cluster
E254	PID136	Klebsiella pneumoniae	323	blaKPC-2	Clinical culture	2015	aac(3)-IIe,aac(6')-Ib-D181Y,aph(3'')-Ib,aph(6)-Id,blaCTX-M-15,blaKPC-2,blaOXA-1,blaSHV-187,blaTEM-1,dfrA14,fosA6,fosA7.4,mph(A),oqxA6,oqxB19,qnrB1,sul2,tet(A)	entA,entB,fepC,ompA,yagV/ecpE,yagW/ecpD,yagX/ecpC,yagY/ecpB,yagZ/ecpA,ykgK/ecpR	blaKPC predominant cluster
E255	PID137	Klebsiella pneumoniae	133	blaNDM-1	Surveillance culture	2015	aac(6')-Ib-AKT,aadA1,aph(3')-VI,blaCTX-M-15,blaNDM-1,blaOXA-9,blaSHV-75,blaTEM-1,ble-MBL,fosA6,oqxA10,oqxB4,qnrS1	entA,entB,fepC,ompA,yagV/ecpE,yagW/ecpD,yagX/ecpC,yagY/ecpB,yagZ/ecpA,ykgK/ecpR	blaNDM non-predominant
E256	PID138	Escherichia coli	-	blaKPC-2	Surveillance culture	2015	blaEC-18,blaKPC-2,blaTEM-1,mph(A)	csgB,csgD,csgF,csgG,entA,entB,entC,entD,entE,entF,entS,espL1,espR1,espX1,espX4,espX5,fdeC,fepA,fepB,fepC,fepD,fepG,fes,fimA,fimB,fimC,fimD,fimE,fimF,fimG,fimH,fimI,gspC,gspD,gspE,gspF,gspG,gspH,gspI,gspJ,gspK,gspL,gspM,ompA,yagV/ecpE,yagW/ecpD,yagX/ecpC,yagY/ecpB,yagZ/ecpA,ykgK/ecpR	blaKPC predominant cluster
E257	PID138	Klebsiella pneumoniae	20	blaKPC-2	Surveillance culture	2015	blaKPC-2,blaSHV-187,blaTEM-1,fosA_gen,mph(A),oqxA,oqxB32	entA,entB,fepC,ompA,yagV/ecpE,yagW/ecpD,yagX/ecpC,yagY/ecpB,yagZ/ecpA,ykgK/ecpR	blaKPC predominant cluster
E258	PID139	Enterobacter aerogenes	-	blaKPC-2	Surveillance culture	2014	blaKPC-2,blaTEM-1,CMY2-MIR-ACT-EC,fosA_gen,mph(A),oqxA9,oqxB20	entA,entB,flgH,fliG,fliM,fliN,iroB,iroN,ompA,yagW/ecpD,yagZ/ecpA	blaKPC predominant cluster
E259	PID139	Escherichia coli	191	blaKPC-2	Surveillance culture	2014	blaEC-18,blaKPC-2,blaTEM-1,mph(A)	csgB,csgD,csgF,csgG,entA,entB,entC,entD,entE,entF,entS,espL1,espR1,espX1,espX4,espX5,fdeC,fepA,fepB,fepC,fepD,fepG,fes,fimA,fimB,fimC,fimD,fimE,fimF,fimG,fimH,fimI,gspC,gspD,gspE,gspF,gspG,gspH,gspI,gspJ,gspK,gspL,gspM,ompA,yagV/ecpE,yagW/ecpD,yagX/ecpC,yagY/ecpB,yagZ/ecpA,ykgK/ecpR	blaKPC predominant cluster
E260	PID139	Klebsiella pneumoniae	526	blaKPC-2	Surveillance culture	2014	aac(6')-Ib-D181Y,aadA16,arr-3,blaCTX-M-3,blaKPC-2,blaOKP-A-11,dfrA27,fosA6,mph(A),qnrB6,sul1,sul1,tet(A)	entB,fepC,ompA,yagV/ecpE,yagW/ecpD,yagX/ecpC,yagY/ecpB,yagZ/ecpA	blaKPC predominant cluster
E261	PID139	Escherichia coli	-	blaKPC-2	Clinical culture	2014	blaEC-5,blaKPC-2,mph(A)	aslA,chuA,chuS,chuT,chuU,chuV,chuW,chuX,chuY,csgB,csgD,csgF,csgG,entA,entB,entC,entD,entE,entF,entS,fdeC,fepA,fepB,fepC,fepD,fepG,fes,fimA,fimB,fimC,fimD,fimE,fimF,fimG,fimH,fimI,fyuA,gspC,gspD,gspE,gspF,gspG,gspH,gspI,gspJ,gspK,gspL,gspM,ibeA,irp1,irp2,kpsD,kpsM,kpsT,ompA,vat,yagV/ecpE,yagW/ecpD,yagX/ecpC,yagY/ecpB,yagZ/ecpA,ybtA,ybtE,ybtP,ybtQ,ybtS,ybtT,ybtU,ybtX,ykgK/ecpR	blaKPC predominant cluster
E262	PID139	Escherichia coli	191	blaKPC-2	Clinical culture	2014	aac(6')-Ib-D181Y,aadA16,arr-3,blaCTX-M-3,blaEC-18,blaKPC-2,dfrA27,mph(A),qnrB6,sul1,tet(A)	csgD,csgF,csgG,entA,entB,entC,entD,entE,entF,entS,espL1,fdeC,fepA,fepB,fepC,fepD,fepG,fes,fimA,fimB,fimC,fimD,fimE,fimF,fimG,fimI,gspC,gspD,gspE,gspF,gspG,gspH,gspI,gspJ,gspK,gspL,gspM,ompA,yagV/ecpE,yagW/ecpD,yagX/ecpC,yagY/ecpB,yagZ/ecpA	blaKPC predominant cluster
E263	PID139	Escherichia coli	191	blaKPC-2	Clinical culture	2014	aac(6')-Ib-D181Y,aadA16,arr-3,blaEC-18,blaTEM-1,dfrA27,qnrB6,sul1,tet(A)	csgB,csgD,csgF,csgG,entA,entB,entC,entD,entE,entF,entS,espL1,espR1,espX4,espX5,fdeC,fepA,fepB,fepC,fepD,fepG,fes,fimA,fimB,fimC,fimD,fimE,fimF,fimG,fimH,fimI,gspC,gspD,gspE,gspF,gspG,gspH,gspI,gspJ,gspK,gspL,gspM,ompA,yagV/ecpE,yagW/ecpD,yagX/ecpC,yagY/ecpB,yagZ/ecpA,ykgK/ecpR	NA	No plasmid assigned
E264	PID139	Escherichia coli	-	blaKPC-2	Surveillance culture	2015	blaCMY-2,blaEC,blaKPC-2,blaTEM-1,dfrA14,floR,mcr-1.1,sul2	aslA,csgB,csgD,csgF,csgG,entA,entB,entC,entD,entE,entF,entS,fepA,fepB,fepC,fepD,fepG,fes,gtrA,gtrB,ompA	blaKPC non-predominant
E265	PID139	Escherichia coli	101	blaKPC-2	Surveillance culture	2015	aph(3')-Ia,blaEC-18,blaKPC-2,dfrA14,floR,mcr-1.1,qnrS1,tet(A)	csgB,csgD,csgF,csgG,entA,entB,entC,entD,entE,entF,entS,espL1,espX4,espX5,fdeC,fepA,fepB,fepC,fepD,fepG,fes,fimA,fimB,fimC,fimD,fimE,fimF,fimG,fimH,fimI,gspL,gspM,ompA,yagV/ecpE,yagW/ecpD,yagX/ecpC,yagY/ecpB,yagZ/ecpA,ykgK/ecpR	blaKPC predominant cluster
E266	PID140	Klebsiella pneumoniae	-	blaKPC-2	Surveillance culture	2015	blaKPC-2,blaOKP-A-11,blaSHV-12,blaTEM-1,fosA6,mph(A),oqxA10,oqxB11,qnrB7	entB,fepC,ompA,yagV/ecpE,yagW/ecpD,yagX/ecpC,yagY/ecpB,yagZ/ecpA,ykgK/ecpR	blaKPC predominant cluster
E267	PID141	Klebsiella pneumoniae	20	blaKPC-2	Surveillance culture	2013	aac(3)-IIe,aac(6')-Ib-D181Y,aadA16,arr-3,blaKPC-2,blaOXA-1,blaSHV-187,dfrA27,fosA_gen,oqxA,oqxB32,qnrB6,sul1,sul1,tet(A)	entA,entB,fepC,ompA,yagV/ecpE,yagW/ecpD,yagX/ecpC,yagY/ecpB,yagZ/ecpA,ykgK/ecpR	NA	No plasmid assigned
E268	PID141	Escherichia coli	69	blaNDM-1	Surveillance culture	2015	aadA5,aph(3'')-Ib,aph(6)-Id,blaCTX-M-27,blaEC-8,blaNDM-1,ble-MBL,dfrA17,erm(B),mph(A),sul1,sul2,tet(A)	aslA,chuS,chuU,chuV,chuW,chuY,csgB,csgD,csgF,csgG,entA,entB,entC,entD,entE,entF,entS,espL1,espL4,espX4,espX5,espY1,espY2,espY3,espY4,fdeC,fepA,fepB,fepC,fepD,fepG,fes,fimA,fimB,fimC,fimD,fimE,fimF,fimG,fimH,fimI,fyuA,irp1,irp2,kpsD,ompA,papC,papD,papE,papF,papH,papJ,papK,papX,senB,shuA,shuT,shuX,yagV/ecpE,yagW/ecpD,yagX/ecpC,yagY/ecpB,yagZ/ecpA,ybtA,ybtE,ybtP,ybtQ,ybtS,ybtT,ybtU,ybtX,ykgK/ecpR	blaNDM predominant cluster
E269	PID142	Escherichia coli	167	blaNDM-1	Surveillance culture	2015	aac(6')-Ib-D181Y,aadA2,aph(3'')-Ib,aph(6)-Id,blaCMY-148,blaEC-15,blaNDM-1,blaOXA-1,blaTEM-1,ble-MBL,catA1,catB3,dfrA12,mph(A),rmtB1,sul1,sul2,tet(B)	aslA,csgB,csgD,csgF,csgG,entA,entB,entC,entD,entE,entF,entS,espL1,espL4,espR1,espR4,espX1,espX4,espX5,espY1,fdeC,fepA,fepB,fepC,fepD,fepG,fes,fyuA,gspC,gspD,gspE,gspF,gspG,gspH,gspI,gspJ,gspK,gspL,gspM,irp1,irp2,ompA,yagV/ecpE,yagW/ecpD,yagX/ecpC,yagY/ecpB,yagZ/ecpA,ybtA,ybtE,ybtP,ybtQ,ybtS,ybtT,ybtU,ybtX,ykgK/ecpR	blaNDM non-predominant
E270	PID143	Klebsiella pneumoniae	488	blaKPC-2	Surveillance culture	2015	blaKPC-2,blaOKP-B-22,blaSHV-12,blaTEM-1,fosA_gen,mph(A),oqxA10,oqxB11,qnrS1	entB,fepC,ompA,yagV/ecpE,yagW/ecpD,yagX/ecpC,yagY/ecpB,yagZ/ecpA,ykgK/ecpR	blaKPC non-predominant
E271	PID143	Klebsiella pneumoniae	488	blaKPC-2	Clinical culture	2015	blaKPC-2,blaOKP-B-22,blaSHV-12,blaTEM-1,fosA_gen,mph(A),oqxA10,oqxB11,qnrS1	entB,fepC,ompA,yagV/ecpE,yagW/ecpD,yagX/ecpC,yagY/ecpB,yagZ/ecpA,ykgK/ecpR	blaKPC predominant cluster
E272	PID143	Klebsiella pneumoniae	488	blaKPC-2	Surveillance culture	2015	blaKPC-2,blaOKP-B-22,blaSHV-12,blaTEM-1,fosA_gen,mph(A),oqxA10,oqxB11,qnrS1	entB,fepC,ompA,yagV/ecpE,yagW/ecpD,yagX/ecpC,yagY/ecpB,yagZ/ecpA,ykgK/ecpR	blaKPC predominant cluster
E273	PID144	Escherichia coli	68	blaKPC-2	Surveillance culture	2015	aac(6')-Ib-D181Y,aadA5,aph(3')-Ia,aph(3'')-Ib,aph(6)-Id,blaCTX-M-15,blaEC,blaKPC-2,blaOXA-1,blaTEM-1,catA1,dfrA17,mph(A),sul1,sul2,tet(B)	aslA,chuU,chuV,chuW,csgB,csgD,csgF,csgG,entA,entB,entC,entD,entE,entF,entS,espL1,espL4,espR1,espR4,espX1,espX2,espX4,espX5,espY2,espY3,espY4,fdeC,fepA,fepB,fepC,fepD,fepG,fes,fimA,fimB,fimC,fimD,fimE,fimF,fimG,fimH,fimI,fyuA,gspC,gspD,gspE,gspF,gspG,gspH,gspI,gspJ,gspK,gspL,gspM,iroD,iroE,irp1,irp2,kpsD,kpsM,ompA,shuA,shuS,shuT,shuX,shuY,yagV/ecpE,yagW/ecpD,yagX/ecpC,yagY/ecpB,yagZ/ecpA,ybtA,ybtE…	blaKPC predominant cluster
E274	PID145	Escherichia coli	212	blaNDM-1	Surveillance culture	2015	aadA1,aadA2,aph(3')-Ia,aph(3'')-Ib,aph(6)-Id,blaCMY-2,blaEC-18,blaNDM-1,blaTEM-135,ble-MBL,catA2,dfrA12,floR,fosA4,mph(A),qnrS1,sul1,sul3,tet(A)	csgB,csgD,csgF,csgG,entA,entB,entC,entD,entE,entF,entS,espL1,espR1,espX1,espX4,espX5,fepA,fepB,fepC,fepD,fepG,fes,fimA,fimB,fimC,fimD,fimE,fimF,fimG,fimH,fimI,gspC,gspD,gspE,gspF,gspG,gspH,gspI,gspJ,gspK,gspL,gspM,ompA,yagV/ecpE	blaNDM predominant cluster
E275	PID145	Klebsiella pneumoniae	-	blaNDM-1	Surveillance culture	2015	blaNDM-1,blaSHV-133,ble-MBL,fosA_gen,oqxA6,oqxB26	entA,entB,fepC,ompA,yagV/ecpE,yagW/ecpD,yagX/ecpC,yagY/ecpB,yagZ/ecpA,ykgK/ecpR	NA	No plasmid assigned
E276	PID145	Escherichia coli	101	blaNDM-1	Clinical culture	2015	aadA1,aadA2,aph(3')-IIa,blaCMY-2,blaEC-18,blaNDM-1,blaTEM-1,ble-MBL,bleO,cmlA1,dfrA5,floR,mcr-1.1,sul3,tet(A)	csgB,csgD,csgF,csgG,entA,entB,entC,entD,entE,entF,entS,espL1,espX1,espX4,espX5,fdeC,fepA,fepB,fepC,fes,fimA,fimB,fimC,fimD,fimE,fimF,fimG,fimH,fimI,iroB,iroC,iroD,iroE,iroN,iucA,iucB,iucC,iucD,iutA,ompA,papB,papI,yagV/ecpE,yagW/ecpD,yagX/ecpC,yagY/ecpB,yagZ/ecpA,ykgK/ecpR	blaNDM predominant cluster
E277	PID145	Escherichia coli	101	blaNDM-1	Clinical culture	2015	aadA1,aadA2,aph(3')-IIa,blaCMY-2,blaEC-18,blaNDM-1,blaTEM-1,ble-MBL,bleO,cmlA1,dfrA5,floR,mcr-1.1,sul2,sul3,tet(A)	csgB,csgD,csgF,csgG,entA,entB,entC,entD,entE,entF,entS,espL1,espR1,espX1,espX4,espX5,fdeC,fepA,fepB,fepC,fepD,fepG,fes,fimA,fimB,fimC,fimD,fimE,fimF,fimG,fimH,fimI,iucA,iucB,iucC,iucD,iutA,ompA,papB,papI,yagV/ecpE,yagW/ecpD,yagX/ecpC,yagY/ecpB,yagZ/ecpA,ykgK/ecpR	blaNDM predominant cluster
E278	PID145	Klebsiella pneumoniae	307	blaNDM-1	Clinical culture	2015	aac(6')-Ib-D181Y,aph(3'')-Ib,aph(3')-IIa,aph(6)-Id,blaCTX-M-15,blaNDM-1,blaOXA-1,blaSHV-106,blaTEM-1,ble-MBL,dfrA14,fosA4,fosA6,oqxA5,oqxB19,qnrB1,sul2,tet(A)	astA,entA,entB,fepC,ompA,yagV/ecpE,yagW/ecpD,yagX/ecpC,yagY/ecpB,yagZ/ecpA,ykgK/ecpR	blaNDM predominant cluster
E279	PID146	Escherichia coli	-	blaKPC-2	Surveillance culture	2015	aadA1,aph(3')-Ia,blaEC-18,blaKPC-2,mph(A),sul3	csgB,csgD,csgF,csgG,entA,entB,entC,entD,entE,entF,entS,espL1,espR1,espR4,espX1,espX5,fdeC,fepA,fepB,fepC,fepD,fepG,fes,fimA,fimB,fimC,fimD,fimE,fimF,fimG,fimH,fimI,gspC,gspD,gspE,gspF,gspG,gspH,gspI,gspJ,gspK,gspL,gspM,gtrA,ompA,yagV/ecpE,yagW/ecpD,yagX/ecpC,yagY/ecpB,yagZ/ecpA,ykgK/ecpR	blaKPC non-predominant
E280	PID146	Klebsiella pneumoniae	323	blaKPC-2	Surveillance culture	2015	aac(6')-Ib-D181Y,blaKPC-2,blaOXA-1,blaSHV-187,blaTEM-1,dfrA14,fosA6,fosA7.4,mph(A),oqxA6,oqxB19,qnrB1,tet(A)	entA,entB,fepC,ompA,yagV/ecpE,yagW/ecpD,yagX/ecpC,yagY/ecpB,yagZ/ecpA,ykgK/ecpR	blaKPC predominant cluster
E281	PID147	Citrobacter freundii	22	blaNDM-1	Surveillance culture	2015	aac(3)-IId,aac(6')-Ib-D181Y,aadA1,aadA16,arr-3,blaCMY-48,blaDHA-1,blaNDM-1,blaTEM-1,ble-MBL,catA2,dfrA1,dfrA27,mph(A),qnrB4,sat2_gen,sul1,sul2,tet(D)	chuX,csgB,csgD,csgE,csgF,csgG,entB,entE,entS,fepC,fliG,ompA	blaNDM predominant cluster
E282	PID148	Escherichia coli	224	blaKPC-2	Surveillance culture	2015	aadA1,aadA2,blaEC-18,blaKPC-2,cmlA1,dfrA12,mph(A),tet(A)	csgB,csgD,csgF,csgG,entA,entB,entC,entD,entE,entF,entS,espL1,espR1,espX1,espX4,espX5,faeC,fdeC,fepA,fepB,fepC,fepD,fepG,fes,fimA,fimB,fimC,fimD,fimE,fimF,fimG,fimH,fimI,gspC,gspD,gspE,gspF,gspG,gspH,gspI,gspJ,gspK,gspL,gspM,ompA,yagV/ecpE,yagW/ecpD,yagX/ecpC,yagY/ecpB,yagZ/ecpA,ykgK/ecpR	blaKPC predominant cluster
E283	PID148	Enterobacter cloacae	418	blaKPC-2	Surveillance culture	2015	aac(3)-IIe,aac(6')-Ib-D181Y,aph(3'')-Ib,aph(6)-Id,blaACT-41,blaCTX-M-15,blaKPC-2,blaOXA-1,dfrA14,fosA,mph(A),oqxA9,oqxB9,qnrB1,qnrS1,sul2,tet(D)	ompA	blaKPC predominant cluster
E284	PID149	Enterobacter cloacae	373	blaIMI-1	Surveillance culture	2015	blaCMH-6,blaIMI-1,fosA,oqxA10,oqxB9	csgG,ompA,yagV/ecpE,yagW/ecpD,yagX/ecpC,yagZ/ecpA,ykgK/ecpR	NA	No plasmid assigned
E285	PID150	Escherichia coli	167	blaKPC-2	Surveillance culture	2015	aadA1,aph(3')-Ia,blaEC-15,blaKPC-2,floR,fosA4,mcr-3.1,mph(A),sul3,tet(A)	aslA,csgB,csgD,csgF,csgG,entA,entB,entC,entD,entE,entF,entS,espL1,espL4,espR1,espR4,espX4,espX5,espY1,fdeC,fepA,fepB,fepC,fepD,fepG,fes,fimA,fimB,fimC,fimD,fimE,fimF,fimG,fimH,fimI,gspC,gspD,gspE,gspF,gspG,gspH,gspI,gspJ,gspK,gspL,gspM,ompA,yagV/ecpE,yagW/ecpD,yagX/ecpC,yagY/ecpB,yagZ/ecpA,ykgK/ecpR	blaKPC predominant cluster
E286	PID150	Escherichia coli	167	blaKPC-2	Surveillance culture	2015	aadA1,aph(3')-Ia,blaEC-15,blaKPC-2,blaTEM-176,erm(B),floR,fosA4,mcr-3.1,mph(A),sul3,tet(A)	aslA,csgB,csgD,csgF,csgG,entA,entB,entC,entD,entE,entF,entS,espL1,espL4,espR1,espR4,espX1,espX4,espX5,espY1,fdeC,fepA,fepB,fepC,fepD,fepG,fes,fimA,fimB,fimC,fimD,fimE,fimF,fimG,fimH,fimI,gspC,gspD,gspE,gspF,gspG,gspH,gspI,gspJ,gspK,gspL,gspM,ompA,yagV/ecpE,yagW/ecpD,yagX/ecpC,yagY/ecpB,yagZ/ecpA,ykgK/ecpR	blaKPC predominant cluster
E287	PID150	Escherichia coli	167	blaKPC-2	Surveillance culture	2015	aadA22,aph(3')-Ia,blaEC-15,blaKPC-2,erm(B),floR,mcr-3.1,mph(A),tet(A)	aslA,csgB,csgD,csgF,csgG,entA,entB,entC,entD,entE,entF,entS,espL1,espL4,espR1,espR4,espX1,espX4,espX5,espY1,fdeC,fepA,fepB,fepC,fepD,fepG,fes,fimA,fimB,fimC,fimD,fimE,fimF,fimG,fimH,fimI,gspC,gspD,gspE,gspF,gspG,gspH,gspI,gspJ,gspK,gspL,gspM,ompA,yagV/ecpE,yagW/ecpD,yagX/ecpC,yagY/ecpB,yagZ/ecpA,ykgK/ecpR	blaKPC predominant cluster
E288	PID150	Escherichia coli	167	blaKPC-2	Surveillance culture	2015	aph(3')-Ia,blaEC-15,blaKPC-2,erm(B),floR,fosA4,mcr-3.1,mph(A),sul3,tet(A)	aslA,csgB,csgD,csgF,csgG,entA,entB,entC,entD,entE,entF,entS,espL1,espL4,espR1,espR4,espX1,espX4,espX5,espY1,fdeC,fepA,fepB,fepC,fepD,fepG,fes,fimA,fimB,fimC,fimD,fimE,fimF,fimG,fimH,fimI,gspC,gspD,gspE,gspF,gspG,gspH,gspI,gspJ,gspK,gspL,gspM,ompA,yagV/ecpE,yagW/ecpD,yagX/ecpC,yagY/ecpB,yagZ/ecpA,ykgK/ecpR	blaKPC predominant cluster
E289	PID150	Klebsiella pneumoniae	37	blaKPC-2	Surveillance culture	2015	aac(3)-IId,aadA1,aph(3')-Ia,blaDHA-1,blaKPC-2,blaLAP-2,blaSHV-187,blaTEM-1,cmlA1,dfrA12,floR,fosA6,mef(B),mph(A),oqxA,oqxB25,qnrB4,qnrS1,sul1,sul3,tet(A)	entA,entB,fepC,ompA,yagV/ecpE,yagW/ecpD,yagX/ecpC,yagY/ecpB,yagZ/ecpA,ykgK/ecpR	blaKPC predominant cluster
E290	PID150	Escherichia coli	167	blaKPC-2	Surveillance culture	2015	aph(3')-Ia,blaEC-15,blaKPC-2,erm(B),floR,fosA4,mcr-3.1,mph(A),sul3,tet(A)	aslA,csgB,csgD,csgF,csgG,entA,entB,entC,entD,entE,entF,entS,espL1,espL4,espR1,espR4,espX1,espX4,espX5,espY1,fdeC,fepA,fepB,fepC,fepD,fepG,fes,fimA,fimB,fimC,fimD,fimE,fimF,fimG,fimH,fimI,gspC,gspD,gspE,gspF,gspG,gspH,gspI,gspJ,gspK,gspL,gspM,ompA,yagV/ecpE,yagW/ecpD,yagX/ecpC,yagY/ecpB,yagZ/ecpA,ykgK/ecpR	blaKPC non-predominant
E291	PID150	Klebsiella pneumoniae	37	blaKPC-2	Surveillance culture	2015	aac(3)-IId,aadA1,aadA2,aph(3')-Ia,blaDHA-1,blaKPC-2,blaLAP-2,blaSHV-187,cmlA1,dfrA12,floR,fosA6,mef(B),mph(A),oqxA,oqxB25,qnrB4,qnrS1,sul1,sul3,tet(A)	entA,entB,fepC,ompA,yagV/ecpE,yagW/ecpD,yagX/ecpC,yagY/ecpB,yagZ/ecpA,ykgK/ecpR	blaKPC non-predominant
E292	PID151	Klebsiella pneumoniae	14	blaOXA-232	Clinical culture	2015	aac(6')-Ib-D181Y,aadA2,blaCTX-M-15,blaOXA-1,blaOXA-232,blaSHV-106,blaTEM-150,catA1,dfrA1,dfrA12,dfrA14,fosA6,mph(E),msr(E),oqxA6,oqxB20,sat2_gen,sul1,tet(D)	entA,entB,fepC,fyuA,irp1,irp2,ompA,yagV/ecpE,yagW/ecpD,yagX/ecpC,yagY/ecpB,yagZ/ecpA,ybtA,ybtE,ybtP,ybtQ,ybtS,ybtT,ybtU,ybtX,ykgK/ecpR	NA	No plasmid assigned
E293	PID151	Klebsiella pneumoniae	14	blaOXA-232	Surveillance culture	2015	aac(6')-Ib-D181Y,aadA2,armA,blaCTX-M-15,blaOXA-1,blaOXA-232,blaSHV-106,blaTEM-150,catA1,dfrA1,dfrA12,dfrA14,fosA6,mph(E),msr(E),oqxA6,oqxB20,sat2_gen,sul1,tet(D)	entA,entB,fepC,fyuA,irp1,irp2,ompA,yagV/ecpE,yagW/ecpD,yagX/ecpC,yagY/ecpB,yagZ/ecpA,ybtA,ybtE,ybtP,ybtQ,ybtS,ybtT,ybtU,ybtX,ykgK/ecpR	NA	No plasmid assigned
E294	PID151	Klebsiella pneumoniae	14	blaOXA-232	Surveillance culture	2015	aac(6')-Ib-D181Y,aadA2,armA,blaCTX-M-15,blaOXA-1,blaOXA-232,blaSHV-106,blaTEM-150,dfrA1,dfrA12,dfrA14,fosA6,mph(E),msr(E),oqxA6,oqxB20,sat2_gen,sul1,tet(D)	entA,entB,fepC,fyuA,irp1,irp2,ompA,yagV/ecpE,yagW/ecpD,yagX/ecpC,yagY/ecpB,yagZ/ecpA,ybtA,ybtE,ybtP,ybtQ,ybtS,ybtT,ybtU,ybtX,ykgK/ecpR	NA	No plasmid assigned
E295	PID152	Klebsiella pneumoniae	273	blaNDM-1	Surveillance culture	2015	aac(6')-Ib-D181Y,aadA2,aph(3')-Ia,aph(6)-Id,blaCTX-M-15,blaNDM-1,blaOXA-1,blaSHV-11,blaTEM-1,ble-MBL,dfrA12,fosA_gen,mph(A),oqxA6,oqxB19,qnrS1,rmtC,sul2,tet(D)	entA,entB,fepC,fepG,ompA,yagV/ecpE,yagW/ecpD,yagX/ecpC,yagY/ecpB,yagZ/ecpA,ykgK/ecpR	blaNDM non-predominant
E296	PID153	Enterobacter cloacae	99	blaNDM-1	Surveillance culture	2015	aadA2,ant(2'')-Ia,aph(3')-VI,blaACT-51,blaCTX-M-9,blaNDM-1,ble-MBL,catA1,dfrA16,fosA,mcr-10.1,mcr-9.1,oqxA10,oqxB4,qnrA1,qnrS1,sul1	astA,csgG,ompA	blaNDM non-predominant
E297	PID154	Escherichia coli	155	blaNDM-1	Surveillance culture	2015	aph(3')-Ia,blaEC-18,blaNDM-1,ble-MBL,dfrA14,floR,qnrS1	csgB,csgD,csgF,csgG,entA,entB,entC,entD,entE,entF,entS,espL1,espR1,espR4,espX1,espX4,espX5,fdeC,fepA,fepB,fepC,fepD,fepG,fes,fimA,fimB,fimC,fimD,fimE,fimF,fimG,fimH,fimI,gspC,gspD,gspE,gspF,gspG,gspH,gspI,gspJ,gspK,gspL,gspM,iroB,iroC,iroD,iroE,iroN,ompA,yagV/ecpE,yagW/ecpD,yagX/ecpC,yagY/ecpB,yagZ/ecpA,ykgK/ecpR	blaNDM predominant cluster
E298	PID155	Escherichia coli	131	blaNDM-1	Clinical culture	2010	blaCTX-M-15,blaEC-5,blaNDM-1,blaTEM-30,ble-MBL,dfrA7,sul1,tet(A)	aslA,chuA,chuS,chuT,chuU,chuV,chuW,chuX,chuY,csgB,csgD,csgF,csgG,entA,entB,entC,entD,entE,entF,entS,fdeC,fepA,fepB,fepC,fepD,fepG,fes,fimA,fimC,fimD,fimE,fimF,fimG,fimH,fimI,fyuA,gspC,gspD,gspE,gspF,gspG,gspH,gspI,gspJ,gspK,gspL,gspM,iroB,iroC,iroD,iroE,iroN,irp1,irp2,iucA,iucB,iucC,iucD,iutA,kpsD,kpsM,ompA,papB,papI,papX,sat,yagV/ecpE,yagW/ecpD,yagX/ecpC,yagY/ecpB,yagZ/ecpA,ybtA,ybtE,ybtP,ybtQ,y…	NA	No plasmid assigned
E299	PID156	Escherichia coli	354	blaOXA-48	Clinical culture	2014	aph(3'')-Ib,aph(6)-Id,blaEC-19,blaOXA-48,blaTEM-1,mcr-1.1,sul2	aslA,chuS,chuT,chuU,chuV,chuW,chuY,csgB,csgD,csgF,csgG,entA,entB,entC,entD,entE,entF,entS,espL1,espR1,espR3,espX4,espY2,espY4,fdeC,fepA,fepB,fepC,fepD,fepG,fes,fimA,fimB,fimC,fimD,fimE,fimF,fimG,fimH,fimI,gspC,gspD,gspE,gspF,gspG,gspH,gspI,gspJ,gspK,gspL,gspM,ibeA,kpsD,kpsM,ompA,shuA,shuX,yagV/ecpE,yagW/ecpD,yagX/ecpC,yagY/ecpB,yagZ/ecpA,ykgK/ecpR	NA	Non-blaKPC/blaNDM
E300	PID157	Escherichia coli	410	blaOXA-23	Clinical culture	2015	aac(6')-Ib-D181Y,blaCTX-M-15,blaEC-15,blaOXA-1,blaOXA-23,tet(A),tet(B)	csgB,csgD,csgF,csgG,entA,entB,entC,entD,entE,entF,entS,espL1,espR1,espX1,espX4,espX5,fdeC,fepA,fepB,fepC,fepD,fepG,fes,fimA,fimB,fimC,fimD,fimE,fimF,fimG,fimH,fimI,fyuA,gspK,gspL,gspM,irp1,irp2,iucA,iucB,iucC,iucD,iutA,ompA,paa,senB,yagV/ecpE,yagW/ecpD,yagX/ecpC,yagY/ecpB,yagZ/ecpA,ybtA,ybtE,ybtP,ybtQ,ybtS,ybtT,ybtU,ybtX,ykgK/ecpR	NA	No plasmid assigned
E301	PID158	Klebsiella pneumoniae	-	blaNDM-1	Surveillance culture	2015	aac(6')-Ib-G,arr-2,blaCTX-M-15,blaNDM-1,blaSHV-11,ble-MBL,catB,fosA_gen,oqxA6,oqxB19,qnrB1,rmtF1	astA,entB,fepC,fyuA,irp2,ompA,yagV/ecpE,yagW/ecpD,yagX/ecpC,yagY/ecpB,yagZ/ecpA,ybtA,ybtE,ybtP,ybtQ,ybtS,ybtT,ybtU,ybtX,ykgK/ecpR	blaNDM non-predominant
E302	PID159	Enterobacter cloacae	93	blaKPC-2	Surveillance culture	2015	aac(3)-IIe,aac(6')-Ib-D181Y,aph(3'')-Ib,aph(6)-Id,blaACT-73,blaCTX-M-15,blaKPC-2,blaOXA-1,blaTEM-1,catA2,dfrA14,fosA,mph(A),oqxA9,oqxB9,qnrB1,sul2	csgG,entB,iroB,iroC,iroD,iroE,iroN,ompA	blaKPC non-predominant
E303	PID159	Klebsiella pneumoniae	-	blaKPC-2	Surveillance culture	2015	blaKPC-2,blaOKP-B-1,blaTEM-1,fosA_gen,mph(A),oqxA10,oqxB11	entB,ompA,yagV/ecpE,yagW/ecpD,yagX/ecpC,yagY/ecpB,yagZ/ecpA,ykgK/ecpR	blaKPC predominant cluster
E304	PID159	Enterobacter cloacae	93	blaKPC-2	Surveillance culture	2015	aac(3)-IIe,aac(6')-Ib-D181Y,aph(3'')-Ib,aph(6)-Id,blaACT-73,blaCTX-M-15,blaKPC-2,blaOXA-1,catA2,dfrA14,fosA,mph(A),oqxA9,oqxB9,qnrB1,sul2	csgG,entB,iroB,iroC,iroD,iroE,iroN,ompA	blaKPC predominant cluster
E305	PID159	Klebsiella pneumoniae	-	blaKPC-2	Surveillance culture	2015	blaKPC-2,blaOKP-B-1,blaTEM-1,fosA_gen,mph(A),oqxA10,oqxB11	entB,ompA,yagV/ecpE,yagW/ecpD,yagX/ecpC,yagY/ecpB,yagZ/ecpA,ykgK/ecpR	blaKPC predominant cluster
E310	PID162	Klebsiella pneumoniae	17	blaNDM-1	Surveillance culture	2013	blaNDM-1,blaSHV-215,ble-MBL,catA1,fosA6,oqxA6,oqxB19	entA,entB,fepC,ompA,yagV/ecpE,yagW/ecpD,yagX/ecpC,yagY/ecpB,yagZ/ecpA,ykgK/ecpR	blaNDM predominant cluster
E311	PID163	Klebsiella pneumoniae	231	blaOXA-232	Clinical culture	2014	aac(6')-Ib-G,aadA2,arr-2,blaCTX-M-15,blaOXA-232,blaSHV-212,blaTEM-1,catA1,catB,dfrA12,erm(B),fosA_gen,mph(A),oqxA10,qnrB1,qnrS1,rmtF1,sul1	entB,fepC,fyuA,irp1,irp2,iucA,iucB,iucC,iucD,iutA,ompA,yagV/ecpE,yagW/ecpD,yagX/ecpC,yagY/ecpB,yagZ/ecpA,ybtA,ybtE,ybtP,ybtQ,ybtS,ybtT,ybtU,ybtX,ykgK/ecpR	NA	No plasmid assigned
E312	PID163	Klebsiella pneumoniae	231	blaOXA-232	Clinical culture	2014	aac(6')-Ib-G,aadA2,arr-2,blaCTX-M-15,blaOXA-232,blaSHV-212,blaTEM-1,catA1,catB,dfrA12,erm(B),fosA_gen,mph(A),oqxA10,qnrB1,qnrS1,sul1	entB,fepC,fyuA,irp1,irp2,iucA,iucB,iucC,iucD,iutA,ompA,yagV/ecpE,yagW/ecpD,yagX/ecpC,yagY/ecpB,yagZ/ecpA,ybtA,ybtE,ybtP,ybtQ,ybtS,ybtT,ybtU,ybtX,ykgK/ecpR	NA	No plasmid assigned
E313	PID164	Escherichia coli	68	blaKPC-2	Surveillance culture	2015	aac(6')-Ib-D181Y,aadA5,aph(3'')-Ib,aph(6)-Id,blaCTX-M-15,blaEC,blaKPC-2,blaOXA-1,catA1,dfrA17,mph(A),sul1,sul2,tet(B)	aslA,chuU,chuV,chuW,csgB,csgD,csgF,csgG,entA,entB,entC,entD,entE,entF,entS,espL1,espL4,espR1,espR4,espX2,espX4,espX5,espY2,espY3,fdeC,fepA,fepB,fepC,fepD,fepG,fes,fimA,fimB,fimC,fimD,fimE,fimF,fimG,fimH,fimI,fyuA,gspC,gspD,gspE,gspF,gspG,gspH,gspI,gspJ,gspK,gspL,gspM,iroD,iroE,irp1,irp2,kpsD,kpsM,ompA,shuA,shuS,shuT,shuX,shuY,yagV/ecpE,yagW/ecpD,yagX/ecpC,yagY/ecpB,yagZ/ecpA,ybtA,ybtE,ybtP,ybtQ,y…	blaKPC non-predominant
E314	PID165	Klebsiella pneumoniae	14	blaNDM-1	Surveillance culture	2013	aac(3)-IIe,aac(6')-Ib-D181Y,aph(3'')-Ib,aph(6)-Id,blaCTX-M-15,blaNDM-1,blaOXA-1,blaSHV-106,blaTEM-1,ble-MBL,dfrA14,fosA6,oqxA6,oqxB20,qnrB1,sul2,tet(A)	entA,entB,fepC,fyuA,irp1,irp2,ompA,yagV/ecpE,yagW/ecpD,yagX/ecpC,yagY/ecpB,yagZ/ecpA,ybtA,ybtE,ybtP,ybtQ,ybtS,ybtT,ybtU,ybtX,ykgK/ecpR	blaNDM predominant cluster
E315	PID166	Escherichia coli	4532	blaNDM-1	Surveillance culture	2014	aadA1,aadA2,aph(3')-Ia,aph(3'')-Ib,aph(6)-Id,blaCMY-2,blaDHA-1,blaEC-18,blaNDM-1,blaTEM-1,ble-MBL,catA2,dfrA12,floR,fosA4,mph(A),qnrB4,qnrS1,sul1,sul3,tet(A),tet(M)	csgB,csgD,csgF,csgG,entA,entB,entC,entD,entE,entF,entS,espL1,espX1,espX5,fdeC,fepA,fepB,fepC,fepD,fepG,fes,fimA,fimB,fimC,fimD,fimE,fimF,fimG,fimH,fimI,gspC,gspD,gspE,gspF,gspG,gspH,gspI,gspJ,gspK,gspL,gspM,iroB,iroC,iroD,iroE,iroN,ompA,yagV/ecpE,yagW/ecpD,yagX/ecpC,yagY/ecpB,yagZ/ecpA,ykgK/ecpR	blaNDM predominant cluster
E316	PID166	Citrobacter koseri	-	blaNDM-1	Surveillance culture	2014	blaMAL-1,blaNDM-1,ble-MBL	chuA,chuX,csgB,csgD,csgE,csgF,csgG,entA,entB,entE,entS,fepC,fimD,fliG,fyuA,irp1,irp2,iucA,iucB,iucC,iutA,ompA,senB,ybtA,ybtE,ybtP,ybtQ,ybtS,ybtT,ybtU,ybtX	blaNDM predominant cluster
E318	PID168	Escherichia coli	-	blaNDM-1	Surveillance culture	2014	aac(3)-IId,aac(6')-Ib11,aph(3')-VI,blaEC-18,blaNDM-1,blaTEM-1,ble-MBL,erm(B),mph(A),sul1,tet(B)	csgB,csgD,csgF,csgG,entA,entB,entC,entD,entE,entF,entS,espL1,espX1,fdeC,fepA,fepB,fepC,fepD,fepG,fes,fimA,fimB,fimC,fimD,fimE,fimF,fimG,fimH,fimI,ompA,yagV/ecpE,yagW/ecpD,yagX/ecpC,yagY/ecpB,yagZ/ecpA,ykgK/ecpR	blaNDM non-predominant
E319	PID169	Klebsiella pneumoniae	14	blaNDM-1	Surveillance culture	2013	aac(3)-IIe,aac(6')-Ib-D181Y,aph(3'')-Ib,aph(6)-Id,blaCTX-M-15,blaNDM-1,blaOXA-1,blaSHV-106,blaTEM-1,ble-MBL,dfrA14,fosA6,oqxA6,oqxB20,qnrB1,sul2,tet(A)	entA,entB,fepC,fyuA,irp1,irp2,ompA,yagV/ecpE,yagW/ecpD,yagX/ecpC,yagY/ecpB,yagZ/ecpA,ybtA,ybtE,ybtP,ybtQ,ybtS,ybtT,ybtU,ybtX,ykgK/ecpR	blaNDM predominant cluster
E320	PID170	Klebsiella pneumoniae	14	blaOXA-181	Surveillance culture	2013	aac(3)-IId,aac(3)-IIe,aac(6')-Ib-D181Y,aadA1,aadA2,aph(3'')-Ib,aph(6)-Id,armA,arr-2,blaCMY-4,blaCTX-M-15,blaOXA-1,blaOXA-181,blaOXA-9,blaSHV-106,catA1,cmlA5,dfrA1,dfrA12,ere(A),erm(B),fosA6,mph(A),mph(E),msr(E),oqxA6,oqxB20,sat2_gen,sul1,sul2	entA,entB,fepC,fyuA,irp1,irp2,ompA,yagV/ecpE,yagW/ecpD,yagX/ecpC,yagY/ecpB,yagZ/ecpA,ybtA,ybtE,ybtP,ybtQ,ybtS,ybtT,ybtU,ybtX,ykgK/ecpR	NA	Non-blaKPC/blaNDM
E322	PID172	Escherichia coli	405	blaNDM-5	Clinical culture	2014	aadA2,blaCTX-M-15,blaEC-8,blaNDM-5,blaTEM-1,ble-MBL,dfrA12,rmtB1,sul1,tet(B)	aslA,chuS,chuU,chuV,chuW,chuY,csgB,csgD,csgF,csgG,entA,entB,entC,entD,entE,entF,entS,espL1,espL4,espX4,espX5,espY1,espY3,fdeC,fepA,fepB,fepC,fepD,fepG,fes,fimA,fimB,fimC,fimD,fimE,fimF,fimG,fimH,fimI,fyuA,gspC,gspD,gspE,gspF,gspG,gspH,gspI,gspJ,gspK,gspL,gspM,irp1,irp2,iucA,iucB,iucC,iucD,iutA,ompA,shuA,shuT,shuX,yagV/ecpE,yagW/ecpD,yagX/ecpC,yagY/ecpB,yagZ/ecpA,ybtA,ybtE,ybtP,ybtQ,ybtS,ybtT,ybtU…	blaNDM non-predominant
E323	PID173	Escherichia coli	131	blaNDM-1	Surveillance culture	2012	aac(3)-IIe,aac(6')-Ib-D181Y,aadA5,blaCTX-M-15,blaEC-5,blaNDM-1,blaOXA-1,ble-MBL,dfrA17,mph(A),sul1,tet(A)	aslA,chuA,chuS,chuT,chuU,chuV,chuW,chuX,chuY,cnf1,csgB,csgD,csgF,csgG,entA,entB,entC,entD,entE,entF,entS,fdeC,fepA,fepB,fepC,fepD,fepG,fes,fimA,fimC,fimD,fimE,fimF,fimG,fimH,fimI,fyuA,gspL,gspM,hlyA,hlyB,hlyC,hlyD,irp1,irp2,iucA,iucB,iucC,kpsD,kpsM,ompA,papB,papC,papD,papF,papG,papH,papI,papI,papJ,papK,papX,papX,sat,senB,yagV/ecpE,yagW/ecpD,yagX/ecpC,yagY/ecpB,yagZ/ecpA,ybtA,ybtE,ybtP,ybtQ,ybtS,y…	blaNDM predominant cluster
E324	PID174	Klebsiella pneumoniae	45	blaOXA-232	Surveillance culture	2013	aac(6')-Ib-D181Y,aph(3'')-Ib,aph(6)-Id,blaCTX-M-15,blaOXA-1,blaOXA-232,blaSHV-145,blaTEM-1,dfrA14,fosA_gen,oqxA11,oqxB20,qnrB1,sul2,tet(A)	entA,entB,fepC,fyuA,irp1,irp2,ompA,yagV/ecpE,yagW/ecpD,yagX/ecpC,yagY/ecpB,yagZ/ecpA,ybtA,ybtE,ybtP,ybtQ,ybtS,ybtT,ybtU,ybtX,ykgK/ecpR	NA	No plasmid assigned
E325	PID174	Klebsiella pneumoniae	45	blaOXA-232	Clinical culture	2014	aac(6')-Ib-D181Y,aph(3'')-Ib,aph(6)-Id,blaCTX-M-15,blaOXA-1,blaOXA-232,blaSHV-145,blaTEM-1,dfrA14,fosA_gen,oqxA11,oqxB20,qnrB1,sul2,tet(A)	entA,entB,fepC,fyuA,irp1,irp2,ompA,yagV/ecpE,yagW/ecpD,yagX/ecpC,yagY/ecpB,yagZ/ecpA,ybtA,ybtE,ybtP,ybtQ,ybtS,ybtT,ybtU,ybtX,ykgK/ecpR	NA	No plasmid assigned
E326	PID175	Citrobacter freundii	22	blaNDM-1	Surveillance culture	2013	aac(6')-Ib-D181Y,aadA1,blaCMY-48,blaCTX-M-15,blaNDM-1,blaOXA-1,ble-MBL,dfrA1,sat2_gen,sul2	chuX,csgB,csgD,csgE,csgF,csgG,entB,entE,entS,fepC,fliG,ompA	blaNDM predominant cluster
E327	PID176	Enterobacter aerogenes	-	blaKPC-2	Clinical culture	2013	blaKPC-2,blaSHV-12,CMY2-MIR-ACT-EC,fosA_gen,mph(A),oqxA9,oqxB15,qnrS1	entA,entB,flgH,fliG,fliM,fliN,iroB,iroN,ompA,yagW/ecpD,yagZ/ecpA	blaKPC predominant cluster
E328	PID176	Klebsiella pneumoniae	17	blaKPC-2	Clinical culture	2013	aac(6')-Ib-D181Y,blaKPC-2,blaOXA-1,dfrA14,fosA_gen,mph(A),oqxA6,oqxB19,qnrB1,qnrS1,tet(A)	entA,entB,fepC,ompA,yagV/ecpE,yagW/ecpD,yagX/ecpC,yagY/ecpB,yagZ/ecpA,ykgK/ecpR	blaKPC predominant cluster
E329	PID176	Enterobacter aerogenes	-	blaKPC-2	Clinical culture	2013	aac(6')-Ib-D181Y,blaCTX-M-15,blaKPC-2,blaOXA-1,blaSHV-12,CMY2-MIR-ACT-EC,dfrA14,fosA_gen,mph(A),oqxA9,oqxB15,qnrB1,qnrS1,tet(A)	entA,entB,flgH,fliG,fliM,fliN,iroB,iroN,ompA,yagW/ecpD,yagZ/ecpA	blaKPC non-predominant
E330	PID177	Klebsiella pneumoniae	14	blaOXA-232	Surveillance culture	2015	aac(6')-Ib-D181Y,aadA2,armA,blaCTX-M-15,blaOXA-1,blaOXA-232,blaSHV-106,blaTEM-150,catA1,dfrA1,dfrA12,dfrA14,fosA6,mph(E),msr(E),oqxA6,oqxB20,sat2_gen,sul1,tet(D)	entA,entB,fepC,fyuA,irp1,irp2,ompA,yagV/ecpE,yagW/ecpD,yagX/ecpC,yagY/ecpB,yagZ/ecpA,ybtA,ybtE,ybtP,ybtQ,ybtS,ybtT,ybtU,ybtX,ykgK/ecpR	NA	No plasmid assigned
E331	PID178	Enterobacter cloacae	-	blaIMP-34	Surveillance culture	2014	aac(3)-IIe,aac(6')-Ib4,aac(6')-Ib4,aph(3')-XV,blaACT-29,blaCTX-M-3,blaIMP-79,blaOXA-10,fosA,mcr-10.1,oqxA10,oqxB9,qnrS1,sul1,tet(A)	astA,csgG,ompA	NA	No plasmid assigned
E332	PID179	Citrobacter freundii	96	blaNDM-1	Surveillance culture	2013	aac(3)-IId,aac(3)-IIe,aac(6')-Ib-D181Y,aadA2,blaCMY-46,blaNDM-1,blaOXA-1,blaTEM-1,ble-MBL,dfrA12,mph(A),qnrB57,qnrS1,sul1,sul2,tet(D)	chuX,csgB,csgD,csgE,csgF,csgG,entB,entE,entS,fepC,fliG,ompA	blaNDM predominant cluster
E333	PID180	Escherichia coli	4532	blaNDM-1	Surveillance culture	2014	aadA1,aadA2,aph(3')-Ia,aph(3'')-Ib,aph(6)-Id,blaCMY-2,blaDHA-1,blaEC-18,blaNDM-1,blaTEM-1,ble-MBL,catA2,dfrA12,fosA4,mph(A),qnrB4,qnrS1,sul1,sul3,tet(A),tet(M)	csgB,csgD,csgF,csgG,entA,entB,entC,entD,entE,entF,entS,espL1,espR1,espX1,espX4,espX5,fdeC,fepA,fepB,fepC,fepD,fepG,fes,fimA,fimB,fimC,fimD,fimE,fimF,fimG,fimH,fimI,gspC,gspD,gspE,gspF,gspG,gspH,gspI,gspJ,gspK,gspL,gspM,iroB,iroC,iroD,iroE,iroN,ompA,yagV/ecpE,yagW/ecpD,yagX/ecpC,yagY/ecpB,yagZ/ecpA,ykgK/ecpR	blaNDM predominant cluster
E334	PID180	Klebsiella pneumoniae	2028	blaNDM-1	Surveillance culture	2014	blaNDM-1,blaSHV-187,ble-MBL,fosA_gen,oqxA6,oqxB19	entA,entB,fepC,fyuA,irp1,irp2,ompA,yagV/ecpE,yagW/ecpD,yagX/ecpC,yagY/ecpB,yagZ/ecpA,ybtA,ybtE,ybtP,ybtQ,ybtS,ybtT,ybtU,ybtX,ykgK/ecpR	blaNDM predominant cluster
E335	PID181	Klebsiella pneumoniae	12	blaKPC-2	Surveillance culture	2014	aac(3)-IIe,aac(6')-Ib-D181Y,aph(3'')-Ib,aph(6)-Id,blaCTX-M-15,blaKPC-2,blaOXA-1,blaSHV-107,dfrA14,fosA6,mph(A),qnrB1,sul2,tet(A)	entA,entB,fepC,ompA,yagV/ecpE,yagW/ecpD,yagX/ecpC,yagY/ecpB,yagZ/ecpA,ykgK/ecpR	blaKPC predominant cluster
E336	PID181	Klebsiella pneumoniae	12	blaIMP-1	Clinical culture	2014	aac(3)-IIe,aph(3'')-Ib,aph(6)-Id,blaCTX-M-15,blaIMP-1,blaOXA-1,blaTEM-1,dfrA14,dfrA22,fosA6,mph(A),qnrB1,sul1,sul2,tet(A)	entA,entB,fepC,ompA,yagV/ecpE,yagW/ecpD,yagX/ecpC,yagY/ecpB,yagZ/ecpA,ykgK/ecpR	NA	No plasmid assigned
E337	PID182	Enterobacter aerogenes	-	blaKPC-2	Clinical culture	2012	blaKPC-2,blaSHV-12,CMY2-MIR-ACT-EC,fosA_gen,mph(A),oqxA9,oqxB15,qnrS1	entA,entB,flgH,fliG,fliM,fliN,iroB,iroN,ompA,yagW/ecpD,yagZ/ecpA	blaKPC predominant cluster
E338	PID182	Citrobacter freundii	64	blaKPC-2	Clinical culture	2012	blaCMY-152,blaCTX-M-15,blaKPC-2,blaSHV-12,mph(A)	chuX,csgB,csgD,csgE,csgF,csgG,entB,entE,fepC,fliG,ompA	blaKPC predominant cluster
E339	PID183	Klebsiella pneumoniae	20	blaKPC-2	Clinical culture	2013	aac(3)-IIe,aac(6')-Ib-D181Y,aadA16,arr-3,blaKPC-2,blaOXA-1,blaSHV-187,blaTEM-1,dfrA27,fosA_gen,oqxA,oqxB32,qnrB6,sul1,sul1,tet(A)	entA,entB,fepC,ompA,yagV/ecpE,yagW/ecpD,yagX/ecpC,yagY/ecpB,yagZ/ecpA,ykgK/ecpR	blaKPC non-predominant
E340	PID183	Klebsiella pneumoniae	20	blaKPC-2	Surveillance culture	2013	aac(6')-Ib-D181Y,aadA16,arr-3,blaKPC-2,blaSHV-187,blaTEM-1,dfrA27,fosA_gen,oqxA,oqxB32,sul1,tet(A)	entA,entB,fepC,ompA,yagV/ecpE,yagW/ecpD,yagX/ecpC,yagY/ecpB,yagZ/ecpA,ykgK/ecpR	blaKPC non-predominant
E341	PID184	Escherichia coli	4450	blaKPC-2	Surveillance culture	2014	aadA22,aph(3')-Ia,blaCTX-M-15,blaEC-18,blaKPC-2,blaTEM-1,dfrA14,erm(B),fosA4,mph(A),qnrS1,tet(A)	csgB,csgD,csgF,csgG,entA,entB,entC,entD,entE,entF,entS,espL1,espR1,espR4,espX1,espX5,fdeC,fepA,fepB,fepC,fepD,fepG,fes,fimG,fimH,gspC,gspD,gspE,gspF,gspG,gspH,gspI,gspJ,gspK,gspL,gspM,ompA,yagV/ecpE,yagW/ecpD,yagX/ecpC,yagY/ecpB,yagZ/ecpA,ykgK/ecpR	blaKPC predominant cluster
E342	PID185	Klebsiella pneumoniae	147	blaNDM-1	Surveillance culture	2014	aac(6')-Ib-G,aadA16,aph(3'')-Ib,aph(6)-Id,arr-3,blaCTX-M-15,blaNDM-1,blaSHV-11,blaTEM-235,ble-MBL,catB,dfrA27,fosA_gen,oqxA6,oqxB19,qnrB1,rmtF1,sul1,sul2,tet(A)	entA,entB,fepC,fepG,fyuA,irp1,irp2,ompA,yagV/ecpE,yagW/ecpD,yagX/ecpC,yagY/ecpB,yagZ/ecpA,ybtA,ybtE,ybtP,ybtQ,ybtS,ybtT,ybtU,ybtX,ykgK/ecpR	blaNDM non-predominant
E343	PID186	Escherichia coli	746	blaNDM-7	Surveillance culture	2013	aac(3)-IId,aac(6')-Ib-D181Y,aadA1,aadA5,aph(3'')-Ib,aph(3')-IIa,aph(6)-Id,blaCTX-M-15,blaCTX-M-15,blaDHA-1,blaEC-15,blaNDM-7,blaOXA-1,blaTEM-1,ble-MBL,catA1,dfrA14,dfrA17,floR,mcr-1.1,mph(A),qnrB1,qnrB4,sul1,sul2,sul3,tet(A),tet(M)	aslA,csgF,csgG,entA,entB,entC,entD,entE,entF,entS,espL1,espL4,espR1,espX1,espX5,fdeC,fepA,fepB,fepC,fepD,fepG,fes,fimF,fimG,fimH,ompA,yagV/ecpE,yagW/ecpD,yagX/ecpC,yagY/ecpB,yagZ/ecpA,ykgK/ecpR	blaNDM non-predominant
E344	PID186	Enterobacter cloacae	171	blaNDM-7	Surveillance culture	2013	aac(6')-Ib-D181Y,aadA1,aph(3'')-Ib,aph(3')-VI,aph(6)-Id,blaACT-45,blaCTX-M-15,blaOXA-1,blaTEM-1,ble-MBL,catA1,dfrA14,fosA,oqxA10,oqxB9,qnrB1,rmtC,sul1,sul2,tet(A)	fepD,ompA	blaNDM non-predominant
E345	PID187	Enterobacter aerogenes	-	blaNDM-1	Surveillance culture	2013	aac(6')-Ib-D181Y,aadA16,arr-3,blaCTX-M-3,blaNDM-1,blaTEM-1,ble-MBL,CMY2-MIR-ACT-EC,dfrA27,fosA_gen,oqxA10,oqxB20,qnrB6,sul1,sul1,tet(A)	entA,entB,flgH,fliG,fliM,fliN,fyuA,iroB,iroN,irp1,irp2,ompA,yagW/ecpD,yagZ/ecpA,ybtA,ybtE,ybtP,ybtQ,ybtS,ybtT,ybtU,ybtX	blaNDM predominant cluster
E346	PID188	Enterobacter cloacae	592	blaNDM-1	Clinical culture	2011	aac(6')-Ib-D181Y,aadA16,arr-3,blaACT-69,blaNDM-1,blaSHV-12,ble-MBL,dfrA27,floR,fosA,mph(A),oqxA9,oqxB9,qnrS1,sul1,tet(D)	csgG,fepD,ompA	blaNDM predominant cluster
E347	PID189	Escherichia coli	69	blaKPC-2	Surveillance culture	2015	aac(6')-Ib-D181Y,aadA16,arr-3,blaCTX-M-3,blaEC-8,blaKPC-2,blaTEM-1,dfrA27,mph(A),qnrB6,qnrS1,sul1,sul1,tet(A)	aslA,chuS,chuU,chuV,chuW,chuY,csgB,csgD,csgF,csgG,entA,entB,entC,entD,entE,entF,entS,espL1,espL4,espR1,espX1,espX5,espY1,espY2,espY3,espY4,fdeC,fepA,fepB,fepC,fepD,fepG,fes,fimA,fimB,fimC,fimD,fimE,fimF,fimG,fimH,fimI,fyuA,gspL,gspM,irp1,irp2,kpsD,kpsM,ompA,papX,senB,shuA,shuT,shuX,yagY/ecpB,yagZ/ecpA,ybtA,ybtE,ybtP,ybtQ,ybtS,ybtT,ybtU,ybtX,ykgK/ecpR	blaKPC predominant cluster
E348	PID190	Enterobacter cloacae	252	blaKPC-2	Clinical culture	2014	aac(3)-IIe,aac(6')-Ib-D181Y,blaACT-3,blaCTX-M-15,blaKPC-2,blaOXA-1,blaTEM-1,dfrA14,fosA,mph(A),oqxA10,oqxB9,qnrB1,qnrE1,tet(A)	csgG,entA,ompA	blaKPC predominant cluster
E349	PID191	Citrobacter freundii	22	blaNDM-1	Clinical culture	2014	aac(3)-IId,aac(6')-Ib-D181Y,aadA1,aadA16,arr-3,blaCMY-48,blaNDM-1,blaTEM-1,ble-MBL,catA2,dfrA1,dfrA27,mph(A),qnrB4,sat2_gen,sul1,sul2,tet(D)	chuX,csgB,csgD,csgE,csgF,csgG,entB,entE,entS,fepC,fliG,ompA	blaNDM predominant cluster
E350	PID192	Citrobacter freundii	-	blaNDM-1	Clinical culture	2012	aac(3)-IId,aac(3)-IVa,aac(6')-Ib-D181Y,aph(3')-Ia,aph(3'')-Ib,aph(4)-Ia,aph(6)-Id,blaCMY-48,blaNDM-1,blaOXA-1,blaSHV-12,blaTEM-1,ble-MBL,dfrA12,dfrA16,mph(A),qnrA1,sul1,sul1,sul2,tet(D)	chuX,csgB,csgD,csgE,csgF,csgG,entB,entE,fepC,fliG,ompA	blaNDM predominant cluster
E351	PID193	Klebsiella pneumoniae	841	blaKPC-2	Surveillance culture	2013	aac(3)-IIe,aac(6')-Ib-D181Y,ant(2'')-Ia,blaKPC-2,blaOKP-B-22,blaOXA-1,blaSHV-12,blaTEM-1,dfrA14,fosA_gen,mph(A),oqxA10,oqxB11,qnrB1,tet(A)	entB,fepC,ompA,yagV/ecpE,yagW/ecpD,yagX/ecpC,yagY/ecpB,yagZ/ecpA,ykgK/ecpR	blaKPC non-predominant
E352	PID194	Klebsiella pneumoniae	11	blaKPC-2	Clinical culture	2013	aac(6')-Ib-D181Y,aph(3'')-Ib,aph(6)-Id,blaCTX-M-15,blaKPC-2,blaOXA-1,blaSHV-158,dfrA14,fosA6,mph(A),oqxA,oqxB,sul2	entA,entB,fepC,fyuA,irp1,irp2,ompA,yagV/ecpE,yagW/ecpD,yagX/ecpC,yagY/ecpB,yagZ/ecpA,ybtA,ybtE,ybtP,ybtQ,ybtS,ybtT,ybtU,ybtX,ykgK/ecpR	blaKPC predominant cluster
E353	PID195	Klebsiella pneumoniae	16	blaNDM-1	Surveillance culture	2014	aac(3)-IId,aac(6')-Ib-D181Y,aadA2,blaCTX-M-15,blaNDM-1,blaOXA-1,blaSHV-145,ble-MBL,dfrA12,fosA5,mph(A),oqxA10,oqxB32,qnrS1,sul1,tet(A)	entA,entB,fepC,fyuA,irp1,irp2,ompA,yagV/ecpE,yagW/ecpD,yagX/ecpC,yagY/ecpB,yagZ/ecpA,ybtA,ybtE,ybtP,ybtQ,ybtS,ybtT,ybtU,ybtX,ykgK/ecpR	blaNDM non-predominant
E354	PID196	Escherichia coli	68	blaKPC-2	Surveillance culture	2015	aac(6')-Ib-D181Y,aadA5,aph(3')-Ia,aph(3'')-Ib,aph(6)-Id,blaCTX-M-15,blaEC,blaKPC-2,blaOXA-1,blaTEM-1,catA1,dfrA17,mph(A),sul1,sul2,tet(B)	aslA,chuU,chuV,chuW,csgB,csgD,csgF,csgG,entA,entB,entC,entD,entE,entF,entS,espL1,espL4,espR1,espR4,espX1,espX2,espX4,espX5,espY2,espY3,espY4,fdeC,fepA,fepB,fepC,fepD,fepG,fes,fimA,fimB,fimC,fimD,fimE,fimF,fimG,fimH,fimI,fyuA,gspC,gspD,gspE,gspF,gspG,gspH,gspI,gspJ,gspK,gspL,gspM,iroD,iroE,irp1,irp2,kpsD,kpsM,ompA,shuA,shuS,shuT,shuX,shuY,yagV/ecpE,yagW/ecpD,yagX/ecpC,yagY/ecpB,yagZ/ecpA,ybtA,ybtE…	blaKPC predominant cluster
E355	PID197	Klebsiella pneumoniae	147	blaNDM-1	Surveillance culture	2013	aac(3)-IId,aadA2,armA,blaCTX-M-3,blaNDM-1,blaSHV-11,blaTEM-1,ble-MBL,dfrA32,ere(A),fosA_gen,mph(E),msr(E),oqxA6,oqxB19,sul1	entA,entB,fepC,fepG,fyuA,irp1,irp2,ompA,yagV/ecpE,yagW/ecpD,yagX/ecpC,yagY/ecpB,yagZ/ecpA,ybtA,ybtE,ybtP,ybtQ,ybtS,ybtT,ybtU,ybtX,ykgK/ecpR	blaNDM non-predominant
E356	PID198	Klebsiella pneumoniae	841	blaKPC-2	Clinical culture	2012	aac(3)-IIe,aac(6')-Ib-D181Y,blaKPC-2,blaOKP-B-22,blaOXA-1,blaTEM-1,dfrA14,fosA_gen,mph(A),oqxA10,oqxB11,qnrB1,tet(A)	entB,fepC,ompA,yagV/ecpE,yagW/ecpD,yagX/ecpC,yagY/ecpB,yagZ/ecpA,ykgK/ecpR	blaKPC predominant cluster
E357	PID198	Klebsiella pneumoniae	841	blaKPC-2	Clinical culture	2012	aac(3)-IIe,aac(6')-Ib-D181Y,aadA1,arr-2,blaKPC-2,blaOKP-B-22,blaOXA-1,blaTEM-1,cmlA5,dfrA14,ere(A),fosA_gen,oqxA10,oqxB11,qnrB1,sul1,tet(A)	entB,fepC,ompA,yagV/ecpE,yagW/ecpD,yagX/ecpC,yagY/ecpB,yagZ/ecpA,ykgK/ecpR	blaKPC predominant cluster
E358	PID198	Escherichia coli	3054	blaKPC-2	Clinical culture	2012	aac(3)-IIe,aac(6')-Ib-D181Y,aadA2,blaEC-18,blaKPC-2,dfrA12,mph(A),qnrB1,tet(A)	astA,csgB,csgD,csgF,csgG,entA,entB,entC,entD,entE,entF,entS,espL1,espX1,espX4,espX5,fepA,fepB,fepC,fepD,fepG,fes,fimA,fimB,fimC,fimD,fimE,fimF,fimG,fimH,fimI,gspC,gspD,gspE,gspF,gspG,gspH,gspI,gspJ,gspK,gspL,gspM,ompA	blaKPC predominant cluster
E359	PID199	Enterobacter cloacae	418	blaNDM-1	Clinical culture	2014	aph(3'')-Ib,aph(6)-Id,blaACT-41,blaNDM-1,blaTEM-1,ble-MBL,catA2,dfrA14,fosA,oqxA9,oqxB9,sul2,tet(D)	ompA	blaNDM predominant cluster
E360	PID200	Citrobacter rodentium	-	blaNDM-1	Clinical culture	2014	aac(3)-IId,aac(3)-IIe,aac(6')-Ib-D181Y,aadA2,blaCTX-M-15,blaNDM-1,blaOXA-1,blaSED-1,ble-MBL,dfrA12,mph(A),qnrS1,sul1,tet(A)	csgA,csgB,csgD,csgE,csgF,csgG,entB,entC,entE,fepC,fepD,fepG,ompA	blaNDM non-predominant
E361	PID201	Klebsiella pneumoniae	133	blaNDM-1	Surveillance culture	2015	aph(3')-VI,blaNDM-1,blaSHV-75,ble-MBL,fosA6,oqxA10,oqxB4,qnrS1	entA,entB,fepC,ompA,yagV/ecpE,yagW/ecpD,yagX/ecpC,yagY/ecpB,yagZ/ecpA,ykgK/ecpR	blaNDM non-predominant
E362	PID202	Citrobacter freundii	22	blaNDM-1	Clinical culture	2012	aac(3)-IId,aac(3)-IIe,aac(6')-Ib-D181Y,aadA1,aadA2,aph(3')-Ia,blaCMY-48,blaCTX-M-15,blaNDM-1,blaOXA-1,blaSHV-187,blaTEM-1,ble-MBL,catA1,dfrA1,dfrA12,mph(A),sat2_gen,sul1	chuX,csgB,csgD,csgE,csgF,csgG,entB,entE,entS,fepC,fliG,ompA,yagV/ecpE,yagY/ecpB,ybtA,ybtT,ybtX	blaNDM predominant cluster
E363	PID203	Klebsiella pneumoniae	20	blaKPC-2	Surveillance culture	2014	aac(3)-IIe,aac(6')-Ib-D181Y,aadA16,arr-3,blaKPC-2,blaOXA-1,blaSHV-187,blaTEM-1,dfrA27,fosA_gen,oqxA,oqxB32,qnrB6,sul1,sul1,tet(A)	entA,entB,fepC,ompA,yagV/ecpE,yagW/ecpD,yagX/ecpC,yagY/ecpB,yagZ/ecpA,ykgK/ecpR	blaKPC non-predominant
E364	PID203	Klebsiella pneumoniae	20	blaKPC-2	Surveillance culture	2014	aac(3)-IIe,aac(6')-Ib-D181Y,aadA16,arr-3,blaKPC-2,blaOXA-1,blaSHV-187,blaTEM-1,dfrA27,fosA_gen,oqxA,oqxB32,qnrB6,sul1,sul1,tet(A)	entA,entB,fepC,ompA,yagV/ecpE,yagW/ecpD,yagX/ecpC,yagY/ecpB,yagZ/ecpA,ykgK/ecpR	blaKPC non-predominant
E365	PID203	Klebsiella pneumoniae	20	blaKPC-2	Surveillance culture	2014	aac(3)-IIe,aac(6')-Ib-D181Y,aadA16,arr-3,blaKPC-2,blaOXA-1,blaSHV-187,dfrA27,fosA_gen,oqxA,oqxB32,qnrB6,sul1,sul1,tet(A)	entA,entB,fepC,ompA,yagV/ecpE,yagW/ecpD,yagX/ecpC,yagY/ecpB,yagZ/ecpA,ykgK/ecpR	blaKPC non-predominant
E366	PID204	Klebsiella pneumoniae	14	blaOXA-232	Surveillance culture	2014	aac(6')-Ib-D181Y,aadA2,armA,blaCTX-M-15,blaOXA-1,blaOXA-232,blaSHV-106,blaTEM-150,dfrA1,dfrA12,dfrA14,fosA6,mph(E),msr(E),oqxA6,oqxB20,qnrB1,sat2_gen,sul1,tet(D)	entA,entB,fepC,fyuA,irp1,irp2,ompA,yagV/ecpE,yagW/ecpD,yagX/ecpC,yagY/ecpB,yagZ/ecpA,ybtA,ybtE,ybtP,ybtQ,ybtS,ybtT,ybtU,ybtX,ykgK/ecpR	NA	Non-blaKPC/blaNDM
E367	PID205	Escherichia coli	-	blaKPC-2	Surveillance culture	2013	blaEC-15,blaKPC-2,blaTEM-1,mph(A)	csgB,csgD,csgF,csgG,entA,entB,entC,entD,entE,entF,entS,espL1,espR4,espX1,espX4,espX5,fepA,fepB,fepC,fepD,fepG,fes,fimA,fimB,fimC,fimD,fimE,fimF,fimG,fimH,fimI,gspC,gspD,gspE,gspF,gspG,gspH,gspI,gspJ,gspK,gspL,gspM,ompA	blaKPC predominant cluster
E368	PID206	Escherichia coli	372	blaNDM-1	Surveillance culture	2014	aac(3)-IId,aac(6')-Ib11,aph(3'')-Ib,aph(6)-Id,blaCMY-6,blaEC-5,blaNDM-1,blaTEM-1,ble-MBL,catA1,dfrA14,mph(A),rmtC,sul1,sul2,tet(B)	aslA,chuA,chuS,chuT,chuU,chuV,chuW,chuX,chuY,csgB,csgD,csgF,csgG,entA,entB,entC,entD,entE,entF,entS,fdeC,fepA,fepB,fepC,fepD,fepG,fes,fimA,fimB,fimC,fimD,fimE,fimF,fimG,fimH,fimI,fyuA,gspL,gspM,hlyA,hlyB,hlyC,hlyD,irp1,irp2,iucA,iucB,iucC,iucD,iutA,kpsD,kpsM,ompA,papA,papB,papC,papD,papE,papF,papG,papH,papI,papJ,papK,papX,papX,sat,vat,yagV/ecpE,yagW/ecpD,yagX/ecpC,yagY/ecpB,yagZ/ecpA,ybtA,ybtE,yb…	blaNDM non-predominant
E369	PID207	Klebsiella pneumoniae	147	blaIMP-26,blaVIM-4	Clinical culture	2014	aac(6')-Ib4,aac(6')-Il,aac(6')-Il,aadA1,blaIMP-26,blaSHV-11,blaVIM-4,dfrA1,fosA_gen,mph(A),oqxA6,oqxB19,sul1	entA,entB,fepC,fepG,fyuA,irp1,irp2,ompA,yagV/ecpE,yagW/ecpD,yagX/ecpC,yagY/ecpB,yagZ/ecpA,ybtA,ybtE,ybtP,ybtQ,ybtS,ybtT,ybtU,ybtX,ykgK/ecpR	NA	Co-carriage of CP-genes; Non-blaKPC/blaNDM
E370	PID208	Enterobacter cloacae	373	blaIMI-1	Clinical culture	2012	blaCMH-6,blaIMI-1,fosA,oqxA10,oqxB9	csgG,ompA	NA	No plasmid assigned
E371	PID209	Klebsiella pneumoniae	14	blaOXA-181	Surveillance culture	2013	aac(3)-IId,aac(3)-IIe,aac(6')-Ib-D181Y,aadA1,aadA2,aph(3'')-Ib,aph(6)-Id,armA,arr-2,blaCMY-4,blaCTX-M-15,blaOXA-1,blaOXA-181,blaOXA-9,blaSHV-106,catA1,cmlA5,dfrA1,dfrA12,ere(A),erm(B),fosA6,mph(A),mph(E),msr(E),oqxA6,oqxB20,sat2_gen,sul1,sul2	entA,entB,fepC,fyuA,irp1,irp2,ompA,yagV/ecpE,yagW/ecpD,yagX/ecpC,yagY/ecpB,yagZ/ecpA,ybtA,ybtE,ybtP,ybtQ,ybtS,ybtT,ybtU,ybtX,ykgK/ecpR	NA	Non-blaKPC/blaNDM
E372	PID210	Citrobacter freundii	-	blaNDM-1	Surveillance culture	2013	aac(3)-IId,aac(6')-Ib-D181Y,aadA2,blaCMY-159,blaCTX-M-15,blaNDM-1,blaOXA-1,blaTEM-1,ble-MBL,catA2,dfrA12,mph(A),qnrB69,sul1,sul2,tet(D)	csgB,csgD,csgE,csgG,entA,entB,entE,fepC,fepG,ompA	blaNDM predominant cluster
E373	PID211	Escherichia coli	1284	blaNDM-5	Surveillance culture	2014	aac(3)-IIe,aac(6')-Ib-D181Y,aadA5,aph(3'')-Ib,aph(6)-Id,blaCMY-42,blaCTX-M-15,blaEC-15,blaNDM-5,blaOXA-1,ble-MBL,dfrA17,mph(A),sul1,sul2,tet(B)	aslA,astA,csgB,csgD,csgF,csgG,entA,entB,entC,entD,entE,entF,entS,espL1,espL4,espR1,espX1,espX4,espX5,espY1,fdeC,fepA,fepB,fepC,fepD,fepG,fes,fyuA,irp1,irp2,iucA,iucB,iucC,iucD,iutA,ompA,yagV/ecpE,yagW/ecpD,yagX/ecpC,yagY/ecpB,yagZ/ecpA,ybtA,ybtE,ybtP,ybtQ,ybtS,ybtT,ybtU,ybtX,ykgK/ecpR	blaNDM non-predominant
E374	PID212	Klebsiella pneumoniae	323	blaKPC-2	Surveillance culture	2014	aac(3)-IIe,aac(6')-Ib-D181Y,aph(3'')-Ib,aph(6)-Id,blaCTX-M-15,blaKPC-2,blaOXA-1,blaSHV-187,blaTEM-1,dfrA14,fosA6,fosA7.4,mph(A),oqxA6,oqxB19,qnrB1,sul2,tet(A)	entA,entB,fepC,ompA,yagV/ecpE,yagW/ecpD,yagX/ecpC,yagY/ecpB,yagZ/ecpA,ykgK/ecpR	blaKPC non-predominant
E375	PID212	Klebsiella pneumoniae	323	blaKPC-2	Clinical culture	2014	aac(3)-IIe,aac(6')-Ib-D181Y,aph(3'')-Ib,aph(6)-Id,blaCTX-M-15,blaKPC-2,blaOXA-1,blaSHV-187,blaTEM-1,dfrA14,fosA6,fosA7.4,mph(A),oqxA6,oqxB19,qnrB1,sul2,tet(A)	entA,entB,fepC,ompA,yagV/ecpE,yagW/ecpD,yagX/ecpC,yagY/ecpB,yagZ/ecpA,ykgK/ecpR	blaKPC predominant cluster
E376	PID213	Klebsiella pneumoniae	14	blaNDM-1	Clinical culture	2013	aac(6')-Ib-D181Y,aadA2,aph(3')-VI,armA,blaNDM-1,blaOXA-1,blaSHV-106,ble-MBL,catA1,dfrA1,dfrA12,fosA6,mph(E),msr(E),oqxA6,oqxB20,sat2_gen,sul1	entA,entB,fepC,fyuA,irp1,irp2,ompA,yagV/ecpE,yagW/ecpD,yagX/ecpC,yagY/ecpB,yagZ/ecpA,ybtA,ybtE,ybtP,ybtQ,ybtS,ybtT,ybtU,ybtX,ykgK/ecpR	blaNDM non-predominant
E377	PID213	Klebsiella pneumoniae	14	blaNDM-1	Clinical culture	2013	aac(6')-Ib-AKT,aadA1,aadA2,aph(3')-VI,armA,blaCTX-M-15,blaNDM-1,blaOXA-1,blaOXA-9,blaSHV-106,blaTEM-150,ble-MBL,catA1,dfrA1,dfrA12,fosA6,mph(E),msr(E),oqxA6,oqxB20,sat2_gen,sul1	entA,entB,fepC,fyuA,irp1,irp2,ompA,yagV/ecpE,yagW/ecpD,yagX/ecpC,yagY/ecpB,yagZ/ecpA,ybtA,ybtE,ybtP,ybtQ,ybtS,ybtT,ybtU,ybtX,ykgK/ecpR	blaNDM non-predominant
E378	PID214	Klebsiella pneumoniae	307	blaNDM-1	Clinical culture	2013	aac(6')-Ib-D181Y,aph(3'')-Ib,aph(6)-Id,blaCTX-M-15,blaNDM-1,blaOXA-1,blaSHV-106,blaTEM-1,ble-MBL,dfrA14,fosA6,oqxA5,oqxB19,qnrB1,sul2,tet(A)	entA,entB,fepC,ompA,yagV/ecpE,yagW/ecpD,yagX/ecpC,yagY/ecpB,yagZ/ecpA,ykgK/ecpR	blaNDM predominant cluster
E379	PID215	Klebsiella pneumoniae	1626	blaKPC-2	Surveillance culture	2013	aac(3)-IIe,aac(6')-Ib-D181Y,aadA2,aph(3'')-Ib,aph(6)-Id,blaCTX-M-15,blaKPC-2,blaLAP-2,blaOXA-1,blaSHV-52,blaTEM-1,dfrA12,dfrA14,fosA_gen,mph(A),oqxA7,oqxB19,qnrB1,qnrS1,sul1,sul2,tet(A)	entA,entB,fepC,ompA,yagV/ecpE,yagW/ecpD,yagX/ecpC,yagY/ecpB,yagZ/ecpA,ykgK/ecpR	blaKPC predominant cluster
E380	PID216	Klebsiella pneumoniae	11	blaNDM-1	Clinical culture	2014	aac(3)-IIe,aac(6')-Ib-G,aadA2,arr-2,blaCTX-M-15,blaDHA-1,blaNDM-1,blaOXA-1,blaSHV-158,ble-MBL,catB,dfrA12,fosA6,mph(A),oqxA,oqxB,qnrB1,qnrB4,rmtF1,sul1,sul1,tet(A)	entA,entB,fepC,fyuA,irp1,irp2,ompA,yagV/ecpE,yagW/ecpD,yagX/ecpC,yagY/ecpB,yagZ/ecpA,ybtA,ybtE,ybtP,ybtQ,ybtS,ybtT,ybtU,ybtX,ykgK/ecpR	blaNDM non-predominant
E381	PID217	Escherichia coli	4532	blaNDM-1	Surveillance culture	2014	aadA1,aadA2,aph(3')-Ia,aph(3'')-Ib,aph(6)-Id,blaCMY-2,blaDHA-1,blaEC-18,blaNDM-1,blaTEM-1,ble-MBL,catA2,dfrA12,floR,fosA4,mph(A),qnrB4,qnrS1,sul1,sul3,tet(A),tet(M)	csgB,csgD,csgF,csgG,entA,entB,entC,entD,entE,entF,entS,espL1,espX1,espX4,espX5,fdeC,fepA,fepB,fepC,fepD,fepG,fes,fimA,fimB,fimC,fimD,fimE,fimF,fimG,fimH,fimI,gspC,gspD,gspE,gspF,gspG,gspH,gspI,gspJ,gspK,gspL,gspM,iroB,iroC,iroD,iroE,iroN,ompA,yagV/ecpE,yagW/ecpD,yagX/ecpC,yagY/ecpB,yagZ/ecpA,ykgK/ecpR	blaNDM predominant cluster
E382	PID218	Klebsiella pneumoniae	1106	blaNDM-1	Clinical culture	2013	aac(6')-Ib-cr5,aph(3')-Ia,arr-3,blaDHA-15,blaNDM-1,blaOXA-1,blaSHV-208,ble-MBL,catB3,dfrA1,fosA_gen,mph(A),oqxA11,oqxB20,qnrB4,sul1	entA,entB,fepC,ompA,yagV/ecpE,yagW/ecpD,yagX/ecpC,yagY/ecpB,yagZ/ecpA,ykgK/ecpR	blaNDM predominant cluster
E383	PID219	Klebsiella pneumoniae	1998	blaNDM-1	Surveillance culture	2013	aac(3)-IIe,aac(6')-Ib-D181Y,aph(3')-Ia,aph(3'')-Ib,aph(6)-Id,blaCMY-6,blaNDM-1,blaOKP-B-16,blaOXA-1,blaTEM-1,ble-MBL,fosA_gen,oqxA10,oqxB11,qnrS1,sul2	entB,fepC,ompA,yagV/ecpE,yagW/ecpD,yagX/ecpC,yagY/ecpB,yagZ/ecpA,ykgK/ecpR	blaNDM non-predominant
E384	PID219	Escherichia coli	10	blaNDM-1	Surveillance culture	2013	blaCMY-6,blaCTX-M-27,blaEC-15,blaNDM-1,ble-MBL,erm(B)	aslA,csgB,csgD,csgF,csgG,entA,entB,entC,entD,entE,entF,entS,espL1,espX1,espX4,espX5,fdeC,fepA,fepB,fepC,fepD,fepG,fes,ompA,yagV/ecpE,yagW/ecpD,yagX/ecpC,yagY/ecpB,yagZ/ecpA,ykgK/ecpR	blaNDM non-predominant
E385	PID219	Escherichia coli	58	blaNDM-1	Clinical culture	2014	aadA5,aph(3')-Ia,aph(3'')-Ib,aph(6)-Id,blaCMY-6,blaCTX-M-27,blaEC-18,blaNDM-1,blaTEM-1,ble-MBL,dfrA17,erm(B),mph(A),sul1,sul2,tet(B)	csgB,csgD,csgF,csgG,entA,entB,entC,entD,entE,entF,entS,espL1,espR1,espX5,fdeC,fepA,fepB,fepC,fepD,fepG,fes,fimA,fimB,fimC,fimD,fimE,fimF,fimG,fimH,fimI,fyuA,gspC,gspD,gspE,gspF,gspG,gspH,gspI,gspJ,gspK,gspL,gspM,irp1,irp2,iucA,iucB,iucC,iucD,iutA,ompA,papB,papC,papD,papE,papH,papI,papJ,papK,sfaX,yagV/ecpE,yagW/ecpD,yagX/ecpC,yagY/ecpB,yagZ/ecpA,ybtA,ybtE,ybtP,ybtQ,ybtS,ybtT,ybtU,ybtX,ykgK/ecpR	blaNDM non-predominant
E386	PID219	Escherichia coli	58	blaNDM-1	Clinical culture	2014	aadA5,aph(3')-Ia,aph(3'')-Ib,aph(6)-Id,blaCMY-6,blaCTX-M-27,blaEC-18,blaNDM-1,blaTEM-1,ble-MBL,dfrA17,erm(B),mph(A),sul1,sul2,tet(B)	csgB,csgD,csgF,csgG,entA,entB,entC,entD,entE,entF,entS,espL1,espR1,espX1,espX4,espX5,fdeC,fepA,fepB,fepC,fepD,fepG,fes,fimA,fimB,fimC,fimD,fimE,fimF,fimG,fimH,fimI,fyuA,gspC,gspD,gspE,gspF,gspG,gspH,gspI,gspJ,gspK,gspL,gspM,irp1,irp2,iucA,iucB,iucC,iucD,iutA,ompA,papB,papC,papD,papE,papH,papI,papJ,papK,sfaX,yagV/ecpE,yagW/ecpD,yagX/ecpC,yagY/ecpB,yagZ/ecpA,ybtA,ybtE,ybtP,ybtQ,ybtS,ybtT,ybtU,ybtX,…	blaNDM non-predominant
E387	PID219	Escherichia coli	58	blaNDM-1	Clinical culture	2014	aadA5,aph(3')-Ia,aph(3'')-Ib,aph(6)-Id,blaCMY-6,blaCTX-M-27,blaEC-18,blaNDM-1,blaTEM-1,ble-MBL,dfrA17,erm(B),mph(A),sul1,sul2,tet(B)	csgB,csgD,csgF,csgG,entA,entB,entC,entD,entE,entF,entS,espL1,espX4,espX5,fdeC,fepA,fepB,fepC,fepD,fepG,fes,fimA,fimB,fimC,fimD,fimE,fimF,fimG,fimH,fimI,fyuA,gspC,gspD,gspE,gspF,gspG,gspH,gspI,gspJ,gspK,gspL,gspM,irp1,irp2,iucA,iucB,iucC,iucD,iutA,ompA,papB,papC,papD,papE,papH,papI,papJ,papK,sfaX,yagV/ecpE,yagW/ecpD,yagX/ecpC,yagY/ecpB,yagZ/ecpA,ybtA,ybtE,ybtP,ybtQ,ybtS,ybtT,ybtU,ybtX,ykgK/ecpR	blaNDM non-predominant
E388	PID220	Citrobacter freundii	107	blaNDM-1	Clinical culture	2014	aac(3)-IIe,aac(6')-Ib-D181Y,ant(2'')-Ia,aph(3'')-Ib,aph(6)-Id,blaCMY-48,blaCTX-M-15,blaNDM-1,blaOXA-1,ble-MBL,qnrB1	chuX,csgB,csgD,csgE,csgF,csgG,entB,entE,fepC,fliG,ompA	blaNDM non-predominant
E389	PID221	Escherichia coli	3570	blaNDM-1	Surveillance culture	2014	aph(3')-VI,blaEC-13,blaNDM-1,blaTEM-1,ble-MBL,catA1,dfrA5,sul1,sul1	aap/aspU,csgB,csgD,csgF,csgG,entA,entB,entC,entD,entE,entF,entS,espL1,espR1,espX1,espX4,espX5,fdeC,fepA,fepB,fepC,fepD,fepG,fes,fyuA,gspC,gspD,gspE,gspF,gspG,gspH,gspI,gspJ,gspK,gspL,gspM,irp1,irp2,iucA,iucB,iucC,iucD,iutA,ompA,pic,sat,yagV/ecpE,yagW/ecpD,yagX/ecpC,yagY/ecpB,yagZ/ecpA,ybtA,ybtE,ybtP,ybtQ,ybtS,ybtT,ybtU,ybtX,ykgK/ecpR	NA	No plasmid assigned
E390	PID222	Klebsiella pneumoniae	11	blaKPC-2	Clinical culture	2014	aac(3)-IId,aac(6')-Ib-D181Y,aadA2,aph(3'')-Ib,aph(6)-Id,blaKPC-2,blaOXA-1,blaSHV-158,blaTEM-1,catB3,dfrA12,fosA3,fosA6,oqxA,oqxB,qnrA1,sul2	entA,entB,fepC,fyuA,irp1,irp2,ompA,yagV/ecpE,yagW/ecpD,yagX/ecpC,yagY/ecpB,yagZ/ecpA,ybtA,ybtE,ybtP,ybtQ,ybtS,ybtT,ybtU,ybtX,ykgK/ecpR	blaKPC non-predominant
E391	PID223	Enterobacter cloacae	592	blaNDM-1	Clinical culture	2012	aac(6')-Ib-D181Y,aadA16,arr-3,blaACT-69,blaNDM-1,ble-MBL,dfrA27,floR,fosA,oqxA9,oqxB9,qnrS1,sul1,tet(D)	csgG,fepD,ompA	blaNDM predominant cluster
E392	PID224	Klebsiella pneumoniae	258	blaKPC-2	Clinical culture	2013	blaKPC-2,blaSHV-158,blaTEM-176,fosA6,mph(A),oqxA,oqxB	astA,entA,entB,fepC,ompA,yagV/ecpE,yagW/ecpD,yagX/ecpC,yagY/ecpB,yagZ/ecpA,ykgK/ecpR	blaKPC non-predominant
E393	PID224	Escherichia coli	69	blaKPC-2	Clinical culture	2013	aac(3)-IId,aadA1,aadA2,aph(3')-Ia,aph(3'')-Ib,aph(6)-Id,blaCMY-2,blaEC-8,blaKPC-2,bleO,catA2,cmlA1,floR,fosA4,mcr-3.1,mph(A),qnrS1,sul1,sul3,tet(M)	aslA,astA,chuS,chuU,chuV,chuW,chuY,csgB,csgD,csgF,csgG,entA,entB,entC,entD,entE,entF,entS,espL1,espL4,espR1,espR4,espX1,espX4,espX5,espY1,espY2,espY3,espY4,fdeC,fepA,fepB,fepC,fepD,fepG,fes,fimA,fimB,fimC,fimD,fimE,fimF,fimG,fimH,fimI,gspC,gspD,gspE,gspF,gspG,gspH,gspI,gspJ,gspK,gspL,gspM,gtrA,iucB,iucC,iucD,iutA,kpsD,ompA,sfaX,shuA,shuT,shuX,yagV/ecpE,yagW/ecpD,yagX/ecpC,yagY/ecpB,yagZ/ecpA,ykgK…	blaKPC predominant cluster
E394	PID224	Klebsiella pneumoniae	258	blaKPC-2	Clinical culture	2013	blaKPC-2,blaSHV-158,blaTEM-176,fosA6,mph(A),oqxA,oqxB,tet(A)	astA,entA,entB,fepC,ompA,yagV/ecpE,yagW/ecpD,yagX/ecpC,yagY/ecpB,yagZ/ecpA,ykgK/ecpR	blaKPC non-predominant
E395	PID224	Escherichia coli	224	blaKPC-2	Clinical culture	2013	aadA1,aph(3')-Ia,blaEC-18,blaKPC-2,dfrA12,dfrA14,floR,fosA4,lnu(F),mcr-1.1,qnrS1,sul3,tet(A)	csgB,csgD,csgF,csgG,entA,entB,entC,entD,entE,entF,entS,espL1,espR1,espX1,espX4,espX5,fdeC,fepA,fepB,fepC,fepD,fepG,fes,fimA,fimB,fimC,fimD,fimE,fimF,fimG,fimH,fimI,gspC,gspD,gspE,gspF,gspG,gspH,gspI,gspJ,gspK,gspL,gspM,ompA,yagV/ecpE,yagW/ecpD,yagX/ecpC,yagY/ecpB,yagZ/ecpA,ykgK/ecpR	blaKPC non-predominant
E396	PID224	Klebsiella pneumoniae	258	blaKPC-2	Clinical culture	2013	aadA1,blaKPC-2,blaSHV-158,floR,fosA6,mph(A),oqxA,oqxB,sul3,tet(A)	astA,entA,entB,fepC,ompA,yagV/ecpE,yagW/ecpD,yagX/ecpC,yagY/ecpB,yagZ/ecpA,ykgK/ecpR	blaKPC predominant cluster
E397	PID225	Escherichia coli	226	blaNDM-1	Surveillance culture	2015	aac(6')-Ib-cr5,blaCMY-2,blaCTX-M-14,blaEC,blaNDM-1,blaSHV-12,ble-MBL,sul1	aslA,csgB,csgD,csgF,csgG,entA,entB,entC,entD,entE,entF,entS,espR1,espX1,espX4,espX5,fepA,fepB,fepC,fepD,fepG,fes,fimA,fimB,fimC,fimD,fimE,fimF,fimG,fimH,fimI,gspC,gspG,gspH,gspI,gspJ,gspK,gspL,gspM,ompA	blaNDM predominant cluster
E398	PID226	Escherichia coli	2003	blaOXA-48	Clinical culture	2012	aph(3'')-Ib,aph(3')-IIa,aph(6)-Id,blaCTX-M-55,blaEC-8,blaOXA-48,blaTEM-1,dfrA14,sul2,tet(A)	afaB-I,afaC-I,aslA,chuS,chuU,chuV,chuW,chuY,csgB,csgD,csgF,csgG,daaF,draA,draD,draE2,draP,entA,entB,entC,entD,entE,entF,entS,espL1,espL4,espR1,espR4,espX5,espY1,espY2,espY3,espY4,fdeC,fepA,fepB,fepC,fepD,fepG,fes,fimA,fimB,fimC,fimD,fimE,fimF,fimG,fimH,fimI,fyuA,gspL,gspM,irp1,irp2,iucA,iucB,iucC,iucD,iutA,kpsD,kpsM,ompA,papB,papE,papF,papI,papX,shuA,shuT,shuX,yagV/ecpE,yagW/ecpD,yagX/ecpC,yagY/e…	NA	Non-blaKPC/blaNDM
E399	PID227	Klebsiella pneumoniae	526	blaKPC-2	Surveillance culture	2014	aac(6')-Ib-D181Y,aadA16,arr-3,blaCTX-M-3,blaKPC-2,blaOKP-A-11,blaTEM-1,dfrA27,fosA6,mcr-10.1,mph(A),qnrB6,sul1,sul1,tet(A)	entB,fepC,ompA,yagV/ecpE,yagW/ecpD,yagX/ecpC,yagY/ecpB,yagZ/ecpA	blaKPC predominant cluster
E400	PID228	Enterobacter cloacae	-	blaNDM-1	Surveillance culture	2013	aac(3)-IIe,aac(6')-Ib-D181Y,aadA1,aph(3'')-Ib,aph(6)-Id,blaACT-69,blaCTX-M-15,blaNDM-1,blaOXA-1,blaTEM-1,ble-MBL,catA1,dfrA14,fosA,oqxA10,oqxB9,qnrB1,sul2,tet(A)	chuX,fepD,ompA	blaNDM predominant cluster
E401	PID229	Escherichia coli	156	blaOXA-181	Surveillance culture	2013	aadA1,aph(3')-Ia,blaCMY-4,blaEC-18,blaOXA-181,blaTEM-176,dfrA12,floR,fosA4,mcr-1.1,mph(A),sul3,tet(B)	csgB,csgD,csgF,csgG,entA,entB,entC,entD,entE,entF,entS,espL1,espR1,espR4,espX1,espX4,espX5,fdeC,fepA,fepB,fepC,fepD,fepG,fes,fimA,fimB,fimC,fimD,fimE,fimF,fimG,fimH,fimI,gspC,gspD,gspE,gspF,gspG,gspH,gspI,gspJ,gspK,gspL,gspM,ompA,yagV/ecpE,yagW/ecpD,yagX/ecpC,yagY/ecpB,yagZ/ecpA,ykgK/ecpR	NA	Plasmid assigned but not clustered
E402	PID230	Enterobacter aerogenes	-	blaKPC-2	Clinical culture	2013	blaKPC-2,blaSHV-12,CMY2-MIR-ACT-EC,fosA_gen,mph(A),oqxA9,oqxB15,qnrS1	entA,entB,flgH,fliG,fliM,fliN,iroB,iroN,ompA,yagW/ecpD,yagZ/ecpA	blaKPC predominant cluster
E403	PID231	Enterobacter cloacae	93	blaKPC-2	Surveillance culture	2014	aac(3)-IIe,aac(6')-Ib-D181Y,aph(3'')-Ib,aph(6)-Id,blaACT-73,blaCTX-M-15,blaKPC-2,blaOXA-1,blaTEM-1,blaTEM-1,catA2,dfrA14,fosA,mph(A),oqxA9,oqxB9,qnrB1,sul2	csgG,entB,iroB,iroC,iroD,iroE,iroN,ompA	blaKPC predominant cluster
E404	PID232	Escherichia coli	131	blaNDM-1	Clinical culture	2014	aac(3)-IIe,aac(6')-Ib-D181Y,blaCTX-M-15,blaEC-5,blaNDM-1,blaOXA-1,ble-MBL	aslA,chuA,chuS,chuT,chuU,chuV,chuW,chuX,chuY,cnf1,csgB,csgD,csgF,csgG,entA,entB,entC,entD,entE,entF,entS,fdeC,fepA,fepB,fepC,fepD,fepG,fes,fimA,fimC,fimD,fimE,fimF,fimG,fimH,fimI,fyuA,gspL,gspM,hlyA,hlyB,hlyC,hlyD,irp1,irp2,iucA,iucB,iucC,iucD,iutA,kpsD,kpsM,ompA,papB,papC,papD,papF,papG,papH,papI,papI,papJ,papK,papX,papX,sat,yagV/ecpE,yagW/ecpD,yagX/ecpC,yagY/ecpB,yagZ/ecpA,ybtA,ybtE,ybtP,ybtQ,y…	blaNDM predominant cluster
E405	PID232	Escherichia coli	131	blaNDM-1	Clinical culture	2014	aac(3)-IIe,aac(6')-Ib-D181Y,blaCTX-M-15,blaEC-5,blaNDM-1,blaOXA-1,ble-MBL	aslA,chuA,chuS,chuT,chuU,chuV,chuW,chuX,chuY,cnf1,csgB,csgD,csgF,csgG,entA,entB,entC,entD,entE,entF,entS,fdeC,fepA,fepB,fepC,fepD,fepG,fes,fimA,fimC,fimD,fimE,fimF,fimG,fimH,fimI,fyuA,gspL,gspM,hlyA,hlyB,hlyC,hlyD,irp1,irp2,iucA,iucB,iucC,iucD,iutA,kpsD,kpsM,ompA,papB,papC,papD,papF,papG,papH,papI,papI,papJ,papK,papX,papX,sat,yagV/ecpE,yagW/ecpD,yagX/ecpC,yagY/ecpB,yagZ/ecpA,ybtA,ybtE,ybtP,ybtQ,y…	blaNDM predominant cluster
E406	PID232	Escherichia coli	131	blaNDM-1	Surveillance culture	2014	aac(3)-IIe,aac(6')-Ib-D181Y,blaCTX-M-15,blaEC-5,blaNDM-1,blaOXA-1,ble-MBL	aslA,chuA,chuS,chuT,chuU,chuV,chuW,chuX,chuY,cnf1,csgB,csgD,csgF,csgG,entA,entB,entC,entD,entE,entF,entS,fdeC,fepA,fepB,fepC,fepD,fepG,fes,fimA,fimC,fimD,fimE,fimF,fimG,fimH,fimI,fyuA,gspL,gspM,hlyA,hlyB,hlyC,hlyD,irp1,irp2,iucA,iucB,iucC,iucD,iutA,kpsD,kpsM,ompA,papB,papC,papD,papF,papG,papH,papI,papI,papJ,papK,papX,papX,sat,yagV/ecpE,yagW/ecpD,yagX/ecpC,yagY/ecpB,yagZ/ecpA,ybtA,ybtE,ybtP,ybtQ,y…	blaNDM predominant cluster
E407	PID232	Klebsiella pneumoniae	101	blaNDM-1	Surveillance culture	2014	blaNDM-1,blaSHV-212,ble-MBL,fosA_gen,oqxA10,oqxB17	entA,entB,fepC,ompA,yagV/ecpE,yagW/ecpD,yagX/ecpC,yagY/ecpB,yagZ/ecpA,ykgK/ecpR	blaNDM predominant cluster
E408	PID232	Escherichia coli	131	blaNDM-1	Surveillance culture	2014	aac(3)-IIe,aac(6')-Ib-D181Y,blaCTX-M-15,blaEC-5,blaNDM-1,blaOXA-1,ble-MBL	aslA,chuA,chuS,chuT,chuU,chuV,chuW,chuX,chuY,cnf1,csgB,csgD,csgF,csgG,entA,entB,entC,entD,entE,entF,entS,fdeC,fepA,fepB,fepC,fepD,fepG,fes,fimA,fimC,fimD,fimE,fimF,fimG,fimH,fimI,fyuA,gspL,gspM,hlyA,hlyB,hlyD,irp1,irp2,iucA,iucB,iucC,iucD,iutA,kpsD,kpsM,ompA,papB,papC,papD,papF,papG,papH,papI,papI,papJ,papK,papX,papX,sat,yagV/ecpE,yagW/ecpD,yagX/ecpC,yagY/ecpB,yagZ/ecpA,ybtA,ybtE,ybtP,ybtQ,ybtS,y…	blaNDM predominant cluster
E409	PID232	Escherichia coli	131	blaNDM-1	Surveillance culture	2014	aac(3)-IIe,aac(6')-Ib-D181Y,blaCTX-M-15,blaEC-5,blaNDM-1,blaOXA-1,ble-MBL	aslA,chuA,chuS,chuT,chuU,chuV,chuW,chuX,chuY,cnf1,csgB,csgD,csgF,csgG,entA,entB,entC,entD,entE,entF,entS,fdeC,fepA,fepB,fepC,fepD,fepG,fes,fimA,fimC,fimD,fimE,fimF,fimG,fimH,fimI,fyuA,gspL,gspM,hlyA,hlyB,hlyC,hlyD,irp1,irp2,iucA,iucB,iucC,iucD,iutA,kpsD,kpsM,ompA,papB,papC,papD,papF,papG,papH,papI,papI,papJ,papK,papX,papX,sat,yagV/ecpE,yagW/ecpD,yagX/ecpC,yagY/ecpB,yagZ/ecpA,ybtA,ybtE,ybtP,ybtQ,y…	blaNDM predominant cluster
E410	PID232	Klebsiella pneumoniae	45	blaNDM-1	Surveillance culture	2014	blaNDM-1,blaSHV-145,ble-MBL,fosA_gen,oqxA11,oqxB20	entA,entB,fepC,ompA,yagV/ecpE,yagW/ecpD,yagX/ecpC,yagY/ecpB,yagZ/ecpA,ykgK/ecpR	blaNDM predominant cluster
E411	PID233	Escherichia coli	-	blaKPC-2	Surveillance culture	2015	blaEC-8,blaKPC-2,blaTEM-1,mph(A)	aslA,chuS,chuU,chuV,chuW,chuY,csgB,csgD,csgF,csgG,entA,entB,entC,entD,entE,entF,entS,espL1,espL4,espR1,espR4,espX1,espX5,espY1,espY2,espY4,fdeC,fepA,fepB,fepC,fepD,fepG,fes,fimA,fimB,fimC,fimD,fimE,fimF,fimG,fimH,fimI,gspC,gspD,gspE,gspF,gspG,gspH,gspI,gspJ,gspK,gspL,gspM,kpsD,kpsM,ompA,shuA,shuT,shuX,yagV/ecpE,yagW/ecpD,yagX/ecpC,yagY/ecpB,yagZ/ecpA,ykgK/ecpR	blaKPC non-predominant
E412	PID234	Klebsiella pneumoniae	1304	blaKPC-2	Surveillance culture	2013	aac(3)-IIe,aac(6')-Ib-D181Y,blaKPC-2,blaOKP-B-23,blaOXA-1,blaTEM-1,dfrA14,fosA_gen,mph(A),oqxA10,oqxB11,qnrB1,tet(A)	entB,fepC,ompA,yagV/ecpE,yagW/ecpD,yagX/ecpC,yagY/ecpB,yagZ/ecpA,ykgK/ecpR	blaKPC predominant cluster
E413	PID235	Klebsiella pneumoniae	11	blaKPC-2	Clinical culture	2012	aac(3)-IIe,aac(6')-Ib-D181Y,aadA2,aph(3')-Ia,blaCTX-M-15,blaKPC-2,blaOXA-1,blaSHV-158,blaTEM-1,dfrA12,fosA6,mph(A),oqxA,oqxB,sul1	entA,entB,fepC,fyuA,irp1,irp2,ompA,yagV/ecpE,yagW/ecpD,yagX/ecpC,yagY/ecpB,yagZ/ecpA,ybtA,ybtE,ybtP,ybtQ,ybtS,ybtT,ybtU,ybtX,ykgK/ecpR	blaKPC predominant cluster
E414	PID236	Klebsiella pneumoniae	147	blaNDM-1	Clinical culture	2014	aac(6')-Ib-G,armA,blaCTX-M-15,blaNDM-1,blaSFO-1,blaSHV-11,blaTEM-1,ble-MBL,catB,dfrA1,dfrA14,fosA_gen,mph(E),msr(E),oqxA6,oqxB19,qnrB1,qnrS1,rmtF2,sul1,tet(A)	entA,entB,fepC,fepG,fyuA,irp1,irp2,ompA,yagV/ecpE,yagW/ecpD,yagX/ecpC,yagY/ecpB,yagZ/ecpA,ybtA,ybtE,ybtP,ybtQ,ybtS,ybtT,ybtU,ybtX,ykgK/ecpR	blaNDM non-predominant
E415	PID237	Klebsiella pneumoniae	14	blaOXA-181	Clinical culture	2012	aac(3)-IId,aac(3)-IIe,aac(6')-Ib-AKT,aadA1,aadA2,aph(3'')-Ib,aph(6)-Id,armA,arr-2,blaCMY-4,blaCTX-M-15,blaOXA-1,blaOXA-181,blaOXA-9,blaSHV-106,blaTEM-1,catA1,cmlA5,dfrA1,dfrA12,ere(A),erm(B),fosA6,mph(A),mph(E),msr(E),oqxA6,oqxB20,sat2_gen,sul1,sul2	entA,entB,fepC,fyuA,irp1,irp2,ompA,yagV/ecpE,yagW/ecpD,yagX/ecpC,yagY/ecpB,yagZ/ecpA,ybtA,ybtE,ybtP,ybtQ,ybtS,ybtT,ybtU,ybtX,ykgK/ecpR	NA	Non-blaKPC/blaNDM
E416	PID238	Klebsiella pneumoniae	323	blaKPC-2	Surveillance culture	2014	aac(3)-IIe,aac(6')-Ib-D181Y,aph(3'')-Ib,aph(6)-Id,blaCTX-M-15,blaKPC-2,blaOXA-1,blaSHV-187,blaTEM-1,dfrA14,fosA6,fosA7.4,mph(A),oqxA6,oqxB19,qnrB1,sul2,tet(A)	entA,entB,fepC,ompA,yagV/ecpE,yagW/ecpD,yagX/ecpC,yagY/ecpB,yagZ/ecpA,ykgK/ecpR	blaKPC predominant cluster
E417	PID238	Citrobacter amalonaticus	-	blaKPC-2	Surveillance culture	2014	blaCTX-M-15,blaKPC-2,blaSED,mph(A),oqxA10,oqxB4,qnrS1	csgA,csgB,csgD,csgF,csgG,entA,entB,entE,fepC,fepD,fepG,ompA	blaKPC predominant cluster
E418	PID238	Escherichia coli	617	blaKPC-2	Surveillance culture	2014	aac(3)-IIe,aac(6')-Ib-D181Y,aadA5,blaCMY-42,blaCTX-M-15,blaEC-15,blaKPC-2,blaOXA-1,blaTEM-1,dfrA17,mph(A),sul1,tet(B)	aslA,astA,csgB,csgD,csgF,csgG,entA,entB,entC,entD,entE,entF,entS,espL1,espL4,espR1,espX1,espX4,espX5,espY1,fdeC,fepA,fepB,fepC,fepD,fepG,fes,irp1,iucA,iucB,iucC,iucD,iutA,ompA,yagV/ecpE,yagW/ecpD,yagX/ecpC,yagY/ecpB,yagZ/ecpA,ybtA,ybtE,ybtP,ybtQ,ybtS,ybtT,ybtU,ybtX,ykgK/ecpR	blaKPC non-predominant
E419	PID238	Escherichia coli	-	blaKPC-2	Surveillance culture	2014	aac(3)-IIe,aac(6')-Ib-D181Y,aadA5,blaCMY-42,blaCTX-M-15,blaEC-15,blaKPC-2,mph(A),sul1,tet(B)	aslA,astA,csgB,csgD,csgF,csgG,entC,entD,entE,entF,entS,fdeC,fepA,fepB,fepC,fepD,fepG,fes,iucA,iutA,yagV/ecpE,yagX/ecpC,yagY/ecpB,yagZ/ecpA,ybtA,ybtE,ybtP,ybtQ,ybtS,ybtT,ybtU,ybtX	blaKPC non-predominant
E420	PID238	Klebsiella pneumoniae	-	blaKPC-2	Surveillance culture	2014	aph(3'')-Ib,aph(6)-Id,blaCTX-M-15,blaKPC-2,fosA5,mph(A),oqxA10	entB,ompA,yagV/ecpE,yagW/ecpD,ykgK/ecpR	blaKPC non-predominant
E421	PID239	Klebsiella pneumoniae	307	blaKPC-2	Surveillance culture	2013	aac(3)-IIe,aac(6')-Ib-D181Y,aph(3'')-Ib,aph(6)-Id,blaCTX-M-15,blaKPC-2,blaOXA-1,blaSHV-106,blaTEM-1,dfrA14,fosA6,mph(A),oqxA5,oqxB19,qnrB1,sul2,tet(A)	entA,entB,fepC,ompA,yagV/ecpE,yagW/ecpD,yagX/ecpC,yagY/ecpB,yagZ/ecpA,ykgK/ecpR	blaKPC predominant cluster
E422	PID239	Escherichia coli	131	blaKPC-2	Surveillance culture	2013	blaCTX-M-27,blaEC-5,blaKPC-2,blaTEM-1,mph(A)	aslA,chuA,chuS,chuT,chuU,chuV,chuW,chuX,chuY,csgB,csgD,csgF,csgG,entA,entB,entC,entD,entE,entF,entS,fdeC,fepA,fepB,fepC,fepD,fepG,fes,fimA,fimC,fimD,fimE,fimF,fimG,fimH,fimI,fyuA,gspC,gspD,gspE,gspF,gspG,gspH,gspI,gspJ,gspK,gspL,gspM,irp1,irp2,iucA,iucB,iucC,iucD,iutA,kpsD,kpsM,ompA,papB,papI,papX,sat,senB,yagV/ecpE,yagW/ecpD,yagX/ecpC,yagY/ecpB,yagZ/ecpA,ybtA,ybtE,ybtP,ybtQ,ybtS,ybtT,ybtU,ybtX,y…	blaKPC predominant cluster
E423	PID240	Enterobacter cloacae	-	blaIMP-1	Surveillance culture	2013	aac(6')-Ib-AKT,aadA1,aph(3'')-Ib,aph(6)-Id,blaACT-38,blaCTX-M-15,blaIMP-1,blaOXA-1,blaSHV-12,blaTEM-1,catA1,dfrA14,dfrA22,mcr-10.1,mph(A),oqxA10,oqxB9,qnrB1,sul1,sul2,tet(A)	csgG,ompA	NA	No plasmid assigned
E424	PID241	Citrobacter freundii	22	blaNDM-1	Surveillance culture	2014	aadA1,blaCMY-48,blaNDM-1,ble-MBL,dfrA1,mph(A),sat2_gen	chuX,csgB,csgD,csgE,csgF,csgG,entB,entE,entS,fepC,fliG,ompA	blaNDM predominant cluster
E425	PID241	Escherichia coli	1193	blaNDM-1	Surveillance culture	2014	aadA5,aph(3'')-Ib,aph(6)-Id,blaEC-5,blaNDM-1,blaTEM-1,ble-MBL,dfrA17,mph(A),sul1,sul2,tet(A)	aslA,chuA,chuS,chuT,chuU,chuV,chuW,chuX,chuY,csgB,csgD,csgF,csgG,entA,entB,entC,entD,entE,entF,entS,fdeC,fepA,fepB,fepC,fepD,fepG,fes,fimA,fimB,fimC,fimD,fimE,fimF,fimG,fimH,fimI,fyuA,gspC,gspD,gspE,gspF,gspG,gspH,gspI,gspJ,gspK,gspL,gspM,irp1,irp2,iucA,iucB,iucC,iucD,iutA,kpsD,kpsM,kpsT,ompA,papB,papI,papX,sat,senB,vat,yagV/ecpE,yagW/ecpD,yagX/ecpC,yagY/ecpB,yagZ/ecpA,ybtA,ybtE,ybtP,ybtQ,ybtS,yb…	blaNDM non-predominant
E426	PID242	Enterobacter cloacae	418	blaOXA-181	Surveillance culture	2013	aac(3)-IIe,aac(6')-Ib-D181Y,aadA2,aph(3'')-Ib,aph(6)-Id,armA,blaACT-41,blaCMY-4,blaCTX-M-15,blaOXA-1,blaOXA-181,blaTEM-1,ble-MBL,dfrA12,dfrA14,dfrA16,ere(A),fosA,mph(E),msr(E),oqxA9,oqxB9,qnrS1,sul1,sul2,tet(D)	ompA	NA	Non-blaKPC/blaNDM
E427	PID243	Enterobacter cloacae	-	blaKPC-2	Surveillance culture	2014	aac(3)-IIe,aac(6')-Ib-D181Y,blaACT-29,blaCTX-M-15,blaKPC-2,blaOXA-1,fosA,mcr-10.1,mph(A),oqxA10,oqxB9,qnrS1,tet(A)	csgG,ompA	blaKPC non-predominant
E428	PID244	Klebsiella pneumoniae	20	blaKPC-2	Surveillance culture	2015	aac(3)-IIe,aac(6')-Ib-D181Y,aph(3'')-Ib,aph(6)-Id,blaCTX-M-15,blaKPC-2,blaSHV-145,dfrA14,fosA5,mph(A),oqxA10,oqxB32,qnrB1,sul2,tet(A)	entA,entB,fepC,ompA,yagV/ecpE,yagW/ecpD,yagX/ecpC,yagY/ecpB,yagZ/ecpA,ykgK/ecpR	blaKPC predominant cluster
E429	PID244	Escherichia coli	115	blaKPC-2	Surveillance culture	2015	aph(6)-Id,blaCTX-M-55,blaEC-8,blaKPC-2,dfrA14,fosA4,mph(A),qnrS1,sul2,tet(A)	aslA,astA,astA,chuS,chuU,chuU,chuW,chuY,csgB,csgD,csgF,csgG,entA,entB,entC,entD,entE,entF,entS,espL1,espL4,espX5,espY1,espY2,fdeC,fepA,fepB,fepC,fepD,fepG,fes,fimA,fimB,fimC,fimD,fimE,fimF,fimG,fimH,fimI,gspC,gspD,gspE,gspF,gspG,gspH,gspI,gspJ,gspK,gspL,gspM,iucA,iucB,iucC,iucD,iutA,kpsD,kpsM,ompA,shuA,shuT,shuX,yagV/ecpE,yagW/ecpD,yagX/ecpC,yagY/ecpB,yagZ/ecpA,ykgK/ecpR	blaKPC predominant cluster
E430	PID245	Escherichia coli	10	blaNDM-1-like	Surveillance culture	2014	aadA1,aadA2,blaCMY-2,blaEC,blaNDM-1,blaTEM-1,ble-MBL,cmlA1,dfrA1,dfrA12,sat2_gen,sul3,tet(A),tet(M)	aslA,csgB,csgD,csgF,csgG,entA,entB,entC,entD,entE,entF,entS,espL1,espL4,espR1,espR4,espX1,espX4,espX5,espY1,fdeC,fepA,fepB,fepC,fepD,fepG,fes,fimA,fimB,fimC,fimD,fimE,fimF,fimG,fimH,fimI,iroB,iroC,iroD,iroE,iroN,iucA,iucB,iucC,iucD,iutA,ompA,yagV/ecpE,yagW/ecpD,yagX/ecpC,yagY/ecpB,yagZ/ecpA,ykgK/ecpR	NA	No plasmid assigned
E431	PID246	Klebsiella pneumoniae	258	blaKPC-2	Surveillance culture	2015	aac(6')-Ib-AKT,aadA2,aph(3')-Ia,blaKPC-2,blaOXA-9,blaSHV-158,blaTEM-1,catA1,dfrA12,fosA6,mph(A),oqxA,oqxB,sul1	entA,entB,fepC,ompA,yagV/ecpE,yagW/ecpD,yagX/ecpC,yagY/ecpB,yagZ/ecpA,ykgK/ecpR	blaKPC non-predominant
E432	PID247	Citrobacter freundii	22	blaNDM-1	Surveillance culture	2013	aac(6')-Ib-D181Y,aadA1,blaCMY-48,blaCTX-M-15,blaNDM-1,blaOXA-1,ble-MBL,dfrA1,sat2_gen,sul2	chuX,csgB,csgD,csgE,csgF,csgG,entB,entE,entS,fepC,fliG,ompA	blaNDM predominant cluster
E433	PID248	Klebsiella pneumoniae	147	blaNDM-1	Clinical culture	2012	aac(3)-IId,aadA2,aph(3'')-Ib,aph(6)-Id,armA,blaCTX-M-15,blaNDM-1,blaSHV-11,blaTEM-1,ble-MBL,dfrA32,ere(A),fosA_gen,mph(E),msr(E),oqxA6,oqxB19,qnrB1,qnrS1,sul1	entA,entB,fepC,fyuA,irp2,ompA,yagV/ecpE,yagW/ecpD,yagX/ecpC,yagY/ecpB,yagZ/ecpA,ybtA,ybtE,ybtP,ybtQ,ybtS,ybtT,ybtU,ybtX,ykgK/ecpR	blaNDM non-predominant
E434	PID248	Klebsiella pneumoniae	147	blaNDM-1	Clinical culture	2012	aac(3)-IId,aadA2,aph(3'')-Ib,aph(6)-Id,armA,blaCTX-M-15,blaNDM-1,blaSHV-11,blaTEM-1,ble-MBL,dfrA32,ere(A),fosA_gen,mph(E),msr(E),oqxA6,oqxB19,qnrB1,qnrS1,sul1	entA,entB,fepC,fyuA,irp1,irp2,ompA,yagV/ecpE,yagW/ecpD,yagX/ecpC,yagY/ecpB,yagZ/ecpA,ybtA,ybtE,ybtP,ybtQ,ybtS,ybtT,ybtU,ybtX,ykgK/ecpR	blaNDM non-predominant
E435	PID249	Escherichia coli	6316	blaKPC-2	Surveillance culture	2015	blaEC-18,blaKPC-2,fosA7.5,mph(A)	csgB,csgD,csgF,csgG,entA,entB,entC,entD,entE,entF,entS,espL1,espR1,espX4,espX5,fdeC,fepA,fepB,fepC,fepD,fepG,fes,fimA,fimB,fimC,fimD,fimE,fimF,fimG,fimH,fimI,gspC,gspD,gspE,gspF,gspG,gspH,gspI,gspJ,gspK,gspL,gspM,ompA,yagV/ecpE,yagW/ecpD,yagX/ecpC,yagY/ecpB,yagZ/ecpA,ykgK/ecpR	blaKPC predominant cluster
E436	PID249	Klebsiella pneumoniae	-	blaKPC-2	Surveillance culture	2015	blaKPC-2,blaSHV-110,blaTEM-1,fosA6,mph(A),oqxA6,oqxB11	entA,entB,fepC,ompA,yagV/ecpE,yagW/ecpD,yagX/ecpC,yagY/ecpB,yagZ/ecpA,ykgK/ecpR	blaKPC predominant cluster
E437	PID250	Klebsiella pneumoniae	273	blaNDM-1	Clinical culture	2012	aac(3)-IIe,aac(6')-Ib-D181Y,aadA2,aph(3')-Ia,aph(3'')-Ib,aph(6)-Id,blaCTX-M-15,blaNDM-1,blaOXA-1,blaSHV-11,blaTEM-1,ble-MBL,dfrA12,dfrA14,fosA_gen,mph(A),oqxA6,oqxB19,qnrB1,sul1,sul2,tet(A)	entA,entB,fepC,fepG,ompA,yagV/ecpE,yagW/ecpD,yagX/ecpC,yagY/ecpB,yagZ/ecpA,ykgK/ecpR	blaNDM predominant cluster
E438	PID250	Klebsiella pneumoniae	273	blaNDM-1	Clinical culture	2012	aac(3)-IIe,aac(6')-Ib-D181Y,aadA2,aph(3')-Ia,aph(3'')-Ib,aph(6)-Id,blaCTX-M-15,blaNDM-1,blaOXA-1,blaSHV-11,blaTEM-1,ble-MBL,dfrA12,dfrA14,dfrA32,ere(A),fosA_gen,mph(A),oqxA6,oqxB19,qnrB1,sul1,sul2,tet(A)	entA,entB,fepC,fepG,ompA,yagV/ecpE,yagW/ecpD,yagX/ecpC,yagY/ecpB,yagZ/ecpA,ykgK/ecpR	blaNDM predominant cluster
E439	PID251	Enterobacter cloacae	93	blaKPC-2	Clinical culture	2013	aac(6')-Ib-D181Y,aph(3'')-Ib,aph(6)-Id,blaACT-73,blaCTX-M-15,blaKPC-2,blaOXA-1,blaTEM-1,catA2,dfrA14,fosA,mph(A),oqxA9,oqxB9,qnrB1,sul2	csgG,entB,iroB,iroC,iroD,iroE,iroN,ompA	blaKPC predominant cluster
E440	PID252	Enterobacter cloacae	-	blaNDM-1	Surveillance culture	2013	aac(3)-IIe,aac(6')-Ib-D181Y,aadA1,aadA2,ant(2'')-Ia,aph(3'')-Ib,aph(6)-Id,blaCMH-1,blaCTX-M-15,blaNDM-1,blaOXA-1,blaSHV-12,blaTEM-1,ble-MBL,catA1,dfrA12,dfrA14,fosA,mph(A),oqxA10,oqxB9,qnrB1,sul1,sul2,tet(A),tet(D)	csgG,ompA	blaNDM predominant cluster
E441	PID253	Enterobacter cloacae	99	blaNDM-1	Surveillance culture	2015	aadA2,ant(2'')-Ia,aph(3')-VI,blaACT-51,blaCTX-M-9,blaNDM-1,ble-MBL,catA1,dfrA16,fosA,mcr-10.1,mcr-9.1,oqxA10,oqxB4,qnrA1,qnrS1,sul1	astA,csgG,ompA	blaNDM non-predominant
E442	PID254	Enterobacter cloacae	544	blaNDM-1	Clinical culture	2013	aac(3)-IId,aac(6')-Ib-D181Y,aadA1,aph(3'')-Ib,aph(6)-Id,armA,blaACT-25,blaCTX-M-15,blaNDM-1,blaOXA-1,blaTEM-1,ble-MBL,catA1,dfrA14,fosA,mph(E),msr(E),oqxA9,oqxB9,qnrB1,sul1,sul2,tet(A)	ompA	blaNDM non-predominant
E443	PID255	Klebsiella pneumoniae	16	blaOXA-48	Clinical culture	2012	aadA2,aph(3')-Ia,blaCTX-M-15,blaOXA-48,blaSHV-145,blaTEM-1,dfrA12,fosA5,mph(A),oqxA10,oqxB32,sul1	entA,entB,fepC,fyuA,irp1,irp2,ompA,yagV/ecpE,yagW/ecpD,yagX/ecpC,yagY/ecpB,yagZ/ecpA,ybtA,ybtE,ybtP,ybtQ,ybtS,ybtT,ybtU,ybtX,ykgK/ecpR	NA	Non-blaKPC/blaNDM
E444	PID256	Enterobacter cloacae	125	blaNDM-1	Clinical culture	2013	aac(3)-IIe,aac(6')-Ib-D181Y,aadA2,ant(2'')-Ia,aph(3'')-Ib,aph(6)-Id,blaACT-28,blaCTX-M-15,blaNDM-1,blaOXA-1,blaSHV-12,blaTEM-1,ble-MBL,dfrA14,dfrA16,fosA,mcr-10.1,oqxA10,oqxB4,qnrB1,sul1,sul2,tet(A)	csgG,ompA	blaNDM predominant cluster
E445	PID257	Enterobacter cloacae	93	blaKPC-2	Surveillance culture	2013	aac(3)-IIe,aac(6')-Ib-D181Y,aph(3'')-Ib,aph(6)-Id,blaACT-73,blaCTX-M-15,blaKPC-2,blaOXA-1,blaTEM-1,catA2,dfrA14,fosA,mph(A),oqxA9,oqxB9,qnrB1,sul2	csgG,entB,iroB,iroC,iroD,iroE,iroN,ompA	blaKPC predominant cluster
E446	PID258	Escherichia coli	155	blaKPC-2	Surveillance culture	2014	aph(3'')-Ib,aph(6)-Id,blaEC-18,blaKPC-2,blaLAP-2,dfrA14,mph(A),qnrS1,sul2	csgB,csgD,csgF,csgG,entA,entB,entC,entD,entE,entF,entS,espL1,espR1,espR4,espX1,espX4,espX5,fdeC,fepA,fepB,fepC,fepD,fepG,fes,fimF,fimG,fimH,gspC,gspD,gspE,gspF,gspG,gspH,gspI,gspJ,gspK,gspL,gspM,gtrA,gtrB,ompA,yagV/ecpE,yagW/ecpD,yagX/ecpC,yagY/ecpB,yagZ/ecpA,ykgK/ecpR	blaKPC predominant cluster
E447	PID258	Escherichia coli	131	blaKPC-2	Surveillance culture	2014	aac(3)-IIe,aac(6')-Ib-D181Y,aadA5,blaCTX-M-15,blaEC-5,blaKPC-2,dfrA17,mph(A),sul1	aslA,chuA,chuS,chuT,chuU,chuV,chuW,chuX,chuY,csgB,csgD,csgF,csgG,entA,entB,entC,entD,entE,entF,entS,fdeC,fepA,fepB,fepC,fepD,fepG,fes,fimA,fimB,fimC,fimD,fimE,fimF,fimG,fimH,fimI,fyuA,hlyA,hlyB,hlyC,hlyD,irp1,irp2,iucA,iucA,iucB,iucB,iucC,iucD,ompA,papB,papC,papD,papF,papG,papH,papJ,papK,papX,papX,yagV/ecpE,yagW/ecpD,yagX/ecpC,yagY/ecpB,yagZ/ecpA,ybtA,ybtE,ybtP,ybtQ,ybtS,ybtT,ybtU,ybtX,ykgK/ecpR	blaKPC predominant cluster
E448	PID258	Klebsiella oxytoca	-	blaKPC-2	Surveillance culture	2014	blaKPC-2,blaOXY-2-1,fosA_gen,mph(A),oqxA10,oqxB9	astA,entA,entB,fyuA,irp1,irp2,ompA,yagZ/ecpA,ybtA,ybtE,ybtP,ybtQ,ybtS,ybtT,ybtU,ybtX	blaKPC non-predominant
E449	PID258	Escherichia coli	131	blaKPC-2	Clinical culture	2014	aac(3)-IIe,aac(6')-Ib-D181Y,aadA5,blaCTX-M-15,blaEC-5,blaKPC-2,blaOXA-1,blaTEM-1,dfrA17,mph(A),sul1	aslA,chuA,chuS,chuT,chuU,chuV,chuW,chuX,chuY,cnf1,csgB,csgD,csgF,csgG,entA,entB,entC,entD,entE,entF,entS,fdeC,fepA,fepB,fepC,fepD,fepG,fes,fimA,fimB,fimC,fimD,fimE,fimF,fimG,fimH,fimI,fyuA,hlyA,hlyB,hlyD,irp1,irp2,iucA,iucA,iucB,iucB,iucD,ompA,papB,papC,papD,papF,papG,papH,papI,papI,papJ,papK,papX,sat,yagV/ecpE,yagW/ecpD,yagX/ecpC,yagY/ecpB,yagZ/ecpA,ybtA,ybtE,ybtP,ybtQ,ybtS,ybtT,ybtU,ybtX,ykgK/e…	blaKPC predominant cluster
E450	PID258	Escherichia coli	-	blaKPC-2	Clinical culture	2014	aac(3)-IIe,aac(6')-Ib-D181Y,blaCTX-M-15,blaKPC-2,dfrA17,mph(A),sul1	chuU,chuX,chuY,csgB,csgF,csgG,entA,entC,entD,entS,fepA,fepB,fepC,fes,fimC,fimF,fimH,iucA,iucB,iucD,ompA,papB,papC,papD,papG,papH,papI,papJ,papK,papX,yagX/ecpC,yagY/ecpB,yagZ/ecpA,ybtA,ybtE,ybtT,ybtX,ykgK/ecpR	blaKPC predominant cluster
E451	PID259	Klebsiella oxytoca	108	blaNDM-1	Surveillance culture	2014	aac(3)-IIe,aac(6')-Ib-D181Y,aph(3')-Ia,aph(3'')-Ib,aph(6)-Id,blaCTX-M-15,blaNDM-1,blaOXA-1,blaOXY-1-1,blaTEM-1,ble-MBL,dfrA14,oqxA10,oqxB9,qnrB1,sul2,tet(A)	entB,fyuA,irp1,irp2,mgtB,ompA,yagZ/ecpA,ybtA,ybtE,ybtP,ybtQ,ybtS,ybtT,ybtU,ybtX	blaNDM predominant cluster
E452	PID259	Klebsiella oxytoca	108	blaNDM-1	Surveillance culture	2014	aac(3)-IIe,aac(6')-Ib-D181Y,aph(3')-Ia,aph(3'')-Ib,aph(6)-Id,blaCTX-M-15,blaNDM-1,blaOXA-1,blaOXY-1-1,blaTEM-1,ble-MBL,dfrA14,fosA_gen,oqxA10,oqxB9,qnrB1,sul2,tet(A)	entB,fyuA,irp1,irp2,mgtB,ompA,yagZ/ecpA,ybtA,ybtE,ybtP,ybtQ,ybtS,ybtT,ybtU,ybtX	blaNDM predominant cluster
E453	PID260	Klebsiella oxytoca	135	blaKPC-2	Surveillance culture	2015	aac(6')-Ib-D181Y,aph(3')-Ia,aph(3'')-Ib,aph(6)-Id,blaKPC-2,blaOXA-1,blaOXY-1-3,blaTEM-1,dfrA14,fosA_gen,mph(A),oqxA10,oqxB9,qnrB1,tet(A)	entA,entB,mgtB,ompA,yagZ/ecpA	blaKPC non-predominant
E454	PID261	Klebsiella pneumoniae	-	blaKPC-2	Clinical culture	2014	aph(3'')-Ib,aph(6)-Id,blaCTX-M-15,blaKPC-2,blaOKP-B-17,blaTEM-1,dfrA14,fosA_gen,mph(A),qnrB1,sul2	entB,fepC,ompA,yagV/ecpE,yagW/ecpD,yagX/ecpC,yagY/ecpB,yagZ/ecpA,ykgK/ecpR	blaKPC predominant cluster
E455	PID261	Escherichia coli	2186	blaKPC-2	Surveillance culture	2014	aadA1,aadA2,aph(3')-Ia,blaEC-18,blaKPC-2,dfrA14,fosA4,lnu(F),mph(A),qnrS1,sul3,tet(A)	csgB,csgD,csgF,csgG,entA,entB,entC,entD,entE,entF,entS,espL1,espR1,espX1,espX4,espX5,fdeC,fepA,fepB,fepC,fepD,fepG,fes,fimA,fimB,fimC,fimD,fimE,fimF,fimG,fimH,fimI,gspC,gspD,gspE,gspF,gspG,gspH,gspI,gspJ,gspK,gspL,gspM,ompA,tcpC,yagV/ecpE,yagW/ecpD,yagX/ecpC,yagY/ecpB,yagZ/ecpA,ykgK/ecpR	blaKPC predominant cluster
E456	PID262	Enterobacter cloacae	-	blaNDM-1	Clinical culture	2010	aac(3)-IIe,aac(6')-Ib-D181Y,aadA1,ant(2'')-Ia,aph(3'')-Ib,aph(6)-Id,blaCMH-1,blaCTX-M-15,blaNDM-1,blaOXA-1,blaSHV-12,blaTEM-1,ble-MBL,catA1,dfrA14,fosA,mph(A),oqxA10,oqxB9,qnrB1,sul2,tet(A),tet(D)	csgG,ompA	blaNDM predominant cluster
E457	PID263	Klebsiella pneumoniae	14	blaOXA-181	Surveillance culture	2013	aac(3)-IId,aac(3)-IIe,aac(6')-Ib-AKT,aadA1,aadA2,aph(3'')-Ib,aph(6)-Id,armA,arr-2,blaCMY-4,blaCTX-M-15,blaOXA-1,blaOXA-181,blaOXA-9,blaSHV-106,blaTEM-1,catA1,cmlA5,dfrA1,dfrA12,ere(A),erm(B),fosA6,mph(A),mph(E),msr(E),oqxA6,oqxB20,sat2_gen,sul1,sul2	entA,entB,fepC,fyuA,irp1,irp2,ompA,yagV/ecpE,yagW/ecpD,yagX/ecpC,yagY/ecpB,yagZ/ecpA,ybtA,ybtE,ybtP,ybtQ,ybtS,ybtT,ybtU,ybtX,ykgK/ecpR	NA	Non-blaKPC/blaNDM
E458	PID264	Escherichia coli	410	blaNDM-1	Clinical culture	2010	aac(6')-Ib-D181Y,blaCTX-M-15,blaEC-15,blaNDM-1,blaOXA-1,ble-MBL,tet(A)	csgB,csgD,csgF,csgG,entA,entB,entC,entD,entE,entF,entS,espL1,espR1,espX1,espX4,espX5,fdeC,fepA,fepB,fepC,fepD,fepG,fes,fimA,fimB,fimC,fimD,fimE,fimF,fimG,fimH,fimI,fyuA,gspK,gspL,gspM,irp1,irp2,iucA,iucB,iucC,iucD,iutA,ompA,yagV/ecpE,yagW/ecpD,yagX/ecpC,yagY/ecpB,yagZ/ecpA,ybtA,ybtE,ybtP,ybtQ,ybtS,ybtT,ybtU,ybtX,ykgK/ecpR	NA	No plasmid assigned
E459	PID265	Klebsiella pneumoniae	2441	blaNDM-1	Surveillance culture	2013	aac(6')-Ib-D181Y,aadA16,aph(3'')-Ib,aph(6)-Id,arr-3,blaCMY-6,blaNDM-1,blaSHV-110,ble-MBL,dfrA27,floR,fosA6,oqxA6,oqxB19,qnrB6,sul1,sul1,sul2,tet(D)	entA,entB,fepC,ompA,yagV/ecpE,yagW/ecpD,yagX/ecpC,yagY/ecpB,yagZ/ecpA,ykgK/ecpR	blaNDM non-predominant
E460	PID266	Enterobacter cloacae	54	blaKPC-2	Surveillance culture	2014	aac(6')-Ib-G,blaACT-64,blaKPC-2,blaTEM-1,catA1,catB8,fosA,mcr-4.3,mcr-9.1,mph(A),sul1	csgG,entB,ompA	blaKPC predominant cluster
E461	PID267	Escherichia coli	1193	blaKPC-2	Clinical culture	2015	aac(3)-IId,aadA5,aph(3'')-Ib,aph(6)-Id,blaCMY-132,blaEC-5,blaKPC-2,dfrA17,mph(A),sul1,sul2,tet(A)	aslA,chuA,chuS,chuT,chuU,chuV,chuW,chuX,chuY,csgB,csgD,csgF,csgG,entA,entB,entC,entD,entE,entF,entS,fdeC,fepA,fepB,fepC,fepD,fepG,fes,fimA,fimB,fimC,fimD,fimE,fimF,fimG,fimH,fimI,fyuA,gspC,gspD,gspE,gspF,gspG,gspH,gspI,gspJ,gspK,gspL,gspM,irp1,irp2,iucA,iucB,iucC,iucD,iutA,kpsD,kpsM,kpsT,ompA,papB,papI,papX,sat,senB,vat,yagV/ecpE,yagW/ecpD,yagX/ecpC,yagY/ecpB,yagZ/ecpA,ybtA,ybtE,ybtP,ybtQ,ybtS,yb…	blaKPC predominant cluster
E462	PID268	Klebsiella pneumoniae	16	blaOXA-48	Clinical culture	2012	aadA2,aph(3')-Ia,blaCTX-M-15,blaOXA-48,blaSHV-145,blaTEM-1,dfrA12,fosA5,mph(A),oqxA10,oqxB32,sul1	entA,entB,fepC,fyuA,irp1,irp2,ompA,yagV/ecpE,yagW/ecpD,yagX/ecpC,yagY/ecpB,yagZ/ecpA,ybtA,ybtE,ybtP,ybtQ,ybtS,ybtT,ybtU,ybtX,ykgK/ecpR	NA	Non-blaKPC/blaNDM
E463	PID269	Escherichia coli	224	blaKPC-2	Surveillance culture	2015	aac(3)-IIe,aac(6')-Ib-D181Y,aph(3'')-Ib,aph(6)-Id,blaCTX-M-15,blaEC-18,blaKPC-2,blaOXA-1,dfrA14,mph(A),qnrB1,sul2	csgB,csgD,csgF,csgG,entA,entB,entC,entD,entE,entF,entS,espL1,espX1,espX4,espX5,fdeC,fepA,fepB,fepC,fepD,fepG,fes,fimA,fimB,fimC,fimD,fimE,fimF,fimG,fimH,fimI,gspC,gspD,gspE,gspF,gspG,gspH,gspI,gspJ,gspK,gspL,gspM,ompA,yagV/ecpE,yagW/ecpD,yagX/ecpC,yagY/ecpB,yagZ/ecpA,ykgK/ecpR	blaKPC predominant cluster
E464	PID270	Klebsiella pneumoniae	-	blaKPC-2	Surveillance culture	2014	blaKPC-2,blaSHV-62,blaTEM-1,fosA6,mph(A)	astA,entA,entB,fepC,ompA,yagV/ecpE,yagW/ecpD,yagX/ecpC,yagY/ecpB,yagZ/ecpA,ykgK/ecpR	blaKPC non-predominant
E465	PID270	Klebsiella pneumoniae	-	blaKPC-2	Surveillance culture	2014	blaKPC-2,blaSHV-62,fosA6,mph(A)	astA,entA,entB,fepC,ompA,yagV/ecpE,yagW/ecpD,yagX/ecpC,yagY/ecpB,yagZ/ecpA,ykgK/ecpR	blaKPC non-predominant
E466	PID271	Klebsiella pneumoniae	1308	blaIMP-34	Clinical culture	2012	aac(6')-Ib4,aph(3')-XV,blaCTX-M-3,blaIMP-79,blaOKP-B-22,blaOXA-10,blaSHV-12,fosA_gen,oqxA10,oqxB11,qnrB7,sul1	entB,fepC,fepG,ompA,yagV/ecpE,yagW/ecpD,yagX/ecpC,yagY/ecpB,yagZ/ecpA,ykgK/ecpR	NA	No plasmid assigned
E467	PID272	Klebsiella pneumoniae	323	blaKPC-2	Surveillance culture	2014	aac(3)-IIe,aac(6')-Ib-D181Y,aph(3'')-Ib,aph(6)-Id,blaCTX-M-15,blaKPC-2,blaOXA-1,blaSHV-187,dfrA14,fosA6,fosA7.4,mph(A),oqxA6,oqxB19,qnrB1,sul2,tet(A)	entA,entB,fepC,ompA,yagV/ecpE,yagW/ecpD,yagX/ecpC,yagY/ecpB,yagZ/ecpA,ykgK/ecpR	blaKPC predominant cluster
E468	PID273	Klebsiella oxytoca	108	blaNDM-1	Clinical culture	2013	aac(3)-IIe,aac(6')-Ib-D181Y,aph(3')-Ia,aph(3'')-Ib,aph(6)-Id,blaCTX-M-15,blaNDM-1,blaOXA-1,blaOXY-1-1,blaTEM-1,ble-MBL,dfrA14,fosA_gen,oqxA10,oqxB9,qnrB1,sul2,tet(A)	entB,fyuA,irp1,irp2,mgtB,ompA,yagZ/ecpA,ybtA,ybtE,ybtP,ybtQ,ybtS,ybtT,ybtU,ybtX	blaNDM predominant cluster
E469	PID274	Citrobacter freundii	-	blaNDM-1	Surveillance culture	2015	aac(3)-IId,armA,blaCFE-1,blaNDM-1,blaTEM-1,ble-MBL,mph(E),msr(E),qnrB27,sul1	chuX,csgB,csgD,csgE,csgF,csgG,entA,entB,entE,entS,fepC,fliG,fyuA,ompA,tviB,tviC,tviD,tviE,vexA,vexB,vexC,vexD,vexE,ybtA,ybtP,ybtQ,ybtX	blaNDM non-predominant
E470	PID275	Klebsiella pneumoniae	2028	blaNDM-1	Surveillance culture	2014	blaNDM-1,blaSHV-187,ble-MBL,fosA_gen,oqxA6,oqxB19	entA,entB,fepC,fyuA,irp1,irp2,ompA,yagV/ecpE,yagW/ecpD,yagX/ecpC,yagY/ecpB,yagZ/ecpA,ybtA,ybtE,ybtP,ybtQ,ybtS,ybtT,ybtU,ybtX,ykgK/ecpR	blaNDM predominant cluster
E471	PID275	Escherichia coli	4532	blaNDM-1	Surveillance culture	2014	aadA1,aadA2,aph(3')-Ia,aph(3'')-Ib,aph(6)-Id,blaCMY-2,blaDHA-1,blaEC-18,blaNDM-1,blaTEM-1,ble-MBL,catA2,dfrA12,fosA4,mph(A),qnrB4,qnrS1,sul1,sul3,tet(A),tet(M)	csgB,csgD,csgF,csgG,entA,entB,entC,entD,entE,entF,entS,espL1,espR1,espX5,fdeC,fepA,fepB,fepC,fepD,fepG,fes,fimA,fimB,fimC,fimD,fimE,fimF,fimG,fimH,fimI,gspC,gspD,gspE,gspF,gspG,gspH,gspI,gspJ,gspK,gspL,gspM,iroB,iroC,iroD,iroE,iroN,ompA,yagV/ecpE,yagW/ecpD,yagX/ecpC,yagY/ecpB,yagZ/ecpA,ykgK/ecpR	blaNDM predominant cluster
E472	PID276	Enterobacter cloacae	182	blaNDM-1	Clinical culture	2012	aac(3)-IIe,aac(6')-Ib-D181Y,aadA1,aph(3'')-Ib,aph(6)-Id,blaACT-16,blaCTX-M-15,blaNDM-1,blaOXA-1,blaTEM-1,ble-MBL,catA1,dfrA1,dfrA14,floR,fosA,oqxA9,oqxB9,qnrB1,qnrS1,tet(A),tet(A),tet(D)	csgG,fepD,ompA	blaNDM predominant cluster
E473	PID277	Enterobacter cloacae	418	blaNDM-1	Surveillance culture	2013	aac(3)-IIe,aac(6')-Ib-D181Y,aadA2,aph(3'')-Ib,aph(6)-Id,blaACT-41,blaCTX-M-15,blaNDM-1,blaOXA-1,blaTEM-1,ble-MBL,dfrA14,dfrA16,ere(A),fosA,oqxA9,oqxB9,qnrS1,sul1,sul2,tet(D)	ompA	blaNDM predominant cluster
E474	PID278	Klebsiella oxytoca	108	blaNDM-1	Surveillance culture	2014	aac(3)-IIe,aac(6')-Ib-D181Y,aph(3')-Ia,aph(3'')-Ib,aph(6)-Id,blaCTX-M-15,blaNDM-1,blaOXA-1,blaOXY-1-1,blaTEM-1,ble-MBL,dfrA14,fosA_gen,oqxA10,oqxB9,qnrB1,sul2,tet(A)	entB,fyuA,irp1,irp2,mgtB,ompA,yagZ/ecpA,ybtA,ybtE,ybtP,ybtQ,ybtS,ybtT,ybtU,ybtX	blaNDM predominant cluster
E475	PID278	Escherichia coli	354	blaNDM-1	Surveillance culture	2014	aac(3)-IIe,aph(3')-Ia,aph(3'')-Ib,aph(6)-Id,blaCTX-M-55,blaEC-19,blaNDM-1,blaTEM-1,ble-MBL,catA2,dfrA14,sul2,tet(A)	aslA,chuS,chuT,chuU,chuV,chuW,chuY,csgB,csgD,csgF,csgG,entA,entB,entC,entD,entE,entF,entS,espL1,espR1,espR3,espX4,espY2,espY4,fdeC,fepA,fepB,fepC,fepD,fepG,fes,fimA,fimB,fimC,fimD,fimE,fimF,fimG,fimH,fimI,gspC,gspD,gspE,gspF,gspG,gspH,gspI,gspJ,gspK,gspL,gspM,ibeA,iucA,iucB,iucC,iucD,iutA,kpsD,kpsM,ompA,shuA,shuX,yagV/ecpE,yagW/ecpD,yagX/ecpC,yagY/ecpB,yagZ/ecpA,ykgK/ecpR	blaNDM predominant cluster
E476	PID279	Enterobacter cloacae	592	blaNDM-1	Clinical culture	2011	aac(6')-Ib-D181Y,aadA16,arr-3,blaACT-69,blaNDM-1,ble-MBL,dfrA27,floR,fosA,oqxA9,oqxB9,qnrS1,sul1,tet(D)	csgG,fepD,ompA	blaNDM predominant cluster
E477	PID280	Escherichia coli	569	blaNDM-1	Surveillance culture	2013	blaEC-5,blaNDM-1,ble-MBL	aslA,chuA,chuS,chuT,chuU,chuV,chuW,chuX,chuY,csgB,csgD,csgF,csgG,entA,entB,entC,entD,entE,entF,entS,fdeC,fepA,fepB,fepC,fepD,fepG,fes,fimA,fimB,fimC,fimD,fimE,fimF,fimG,fimH,fimI,fyuA,gspC,gspD,gspE,gspF,gspG,gspH,gspI,gspJ,gspK,gspL,gspM,gtrA,gtrB,ibeA,irp1,irp2,kpsD,kpsM,kpsT,ompA,vat,yagV/ecpE,yagW/ecpD,yagX/ecpC,yagY/ecpB,yagZ/ecpA,ybtA,ybtE,ybtP,ybtQ,ybtS,ybtT,ybtU,ybtX,ykgK/ecpR	blaNDM predominant cluster
E478	PID281	Escherichia coli	162	blaKPC-2,blaNDM-1	Surveillance culture	2014	blaEC-18,blaKPC-2,blaNDM-1,blaTEM-1,ble-MBL,mph(A),tet(B)	csgB,csgD,csgF,csgG,entA,entB,entC,entD,entE,entF,entS,espL1,espR1,espX1,espX4,espX5,fdeC,fepA,fepB,fepC,fepD,fepG,fes,fimA,fimB,fimC,fimD,fimE,fimF,fimG,fimH,fimI,fyuA,gspC,gspD,gspE,gspF,gspG,gspH,gspI,gspJ,gspK,gspL,gspM,iroB,iroC,iroD,iroE,iroN,irp1,irp2,iucA,iucB,iucC,iucD,iutA,ompA,yagV/ecpE,yagW/ecpD,yagX/ecpC,yagY/ecpB,yagZ/ecpA,ybtA,ybtE,ybtP,ybtQ,ybtS,ybtT,ybtU,ybtX,ykgK/ecpR	blaKPC predominant cluster & blaNDM predominant cluster (CP-gene co-carriage)	Co-carriage of CP-genes
E479	PID281	Escherichia coli	162	blaKPC-2,blaNDM-1	Surveillance culture	2014	blaEC-18,blaKPC-2,blaNDM-1,ble-MBL,mph(A),tet(B)	csgB,csgD,csgF,csgG,entA,entB,entC,entD,entE,entF,entS,espL1,espR1,espX1,espX4,espX5,fdeC,fepA,fepB,fepC,fepD,fepG,fes,fimA,fimB,fimC,fimD,fimE,fimF,fimG,fimH,fimI,fyuA,gspC,gspD,gspE,gspF,gspG,gspH,gspI,gspJ,gspK,gspL,gspM,iroB,iroC,iroD,iroE,iroN,irp1,irp2,iucA,iucB,iucC,iucD,iutA,ompA,yagV/ecpE,yagW/ecpD,yagX/ecpC,yagY/ecpB,yagZ/ecpA,ybtA,ybtE,ybtP,ybtQ,ybtS,ybtT,ybtU,ybtX,ykgK/ecpR	blaKPC predominant cluster & blaNDM predominant cluster (CP-gene co-carriage)	Co-carriage of CP-genes
E480	PID281	Escherichia coli	162	blaKPC-2,blaNDM-1	Surveillance culture	2014	blaEC-18,blaKPC-2,blaNDM-1,ble-MBL,mph(A),tet(B)	csgB,csgD,csgF,csgG,entA,entB,entC,entD,entE,entF,entS,espL1,espR1,espX1,espX4,espX5,fdeC,fepA,fepB,fepC,fepD,fepG,fes,fimA,fimB,fimC,fimD,fimE,fimF,fimG,fimH,fimI,fyuA,gspC,gspD,gspE,gspF,gspG,gspH,gspI,gspJ,gspK,gspL,gspM,iroB,iroC,iroD,iroE,iroN,irp1,irp2,iucA,iucB,iucC,iucD,iutA,ompA,yagV/ecpE,yagW/ecpD,yagX/ecpC,yagY/ecpB,yagZ/ecpA,ybtA,ybtE,ybtP,ybtQ,ybtS,ybtT,ybtU,ybtX,ykgK/ecpR	blaKPC predominant cluster & blaNDM predominant cluster (CP-gene co-carriage)	Co-carriage of CP-genes
E481	PID282	Enterobacter cloacae	592	blaNDM-1	Surveillance culture	2011	aac(6')-Ib-D181Y,aadA16,arr-3,blaACT-69,blaNDM-1,blaSHV-12,ble-MBL,dfrA27,floR,fosA,mph(A),oqxA9,oqxB9,qnrS1,sul1,tet(D)	csgG,fepD,ompA	blaNDM predominant cluster
E482	PID283	Citrobacter freundii	22	blaNDM-1,blaOXA-48	Surveillance culture	2014	aac(3)-IId,aac(3)-IIe,aac(6')-Ib-D181Y,aadA1,aadA2,blaCMY-48,blaCTX-M-15,blaDHA-1,blaNDM-1,blaOXA-1,blaOXA-48,blaTEM-1,ble-MBL,dfrA1,dfrA12,mph(A),qnrB4,sat2_gen,sul1,sul1	chuX,csgB,csgD,csgE,csgF,csgG,entB,entE,entS,fepC,fliG,ompA	blaNDM predominant cluster	Co-carriage of CP-genes
E483	PID284	Klebsiella pneumoniae	-	blaKPC-2	Surveillance culture	2015	blaKPC-2,blaOKP-A-11,blaSHV-12,blaTEM-1,fosA6,mph(A),oqxA10,oqxB11,qnrB7	entB,fepC,ompA,yagV/ecpE,yagW/ecpD,yagX/ecpC,yagY/ecpB,yagZ/ecpA,ykgK/ecpR	blaKPC predominant cluster
E484	PID285	Escherichia coli	-	blaKPC-2	Clinical culture	2013	aac(6')-Ib-D181Y,arr-3,blaCTX-M-3,blaKPC-2,blaTEM-1,dfrA27,mph(A),qnrB6,qnrS1,sul1,tet(A)	chuS,chuU,chuV,chuW,chuY,csgB,csgD,csgG,entC,entD,fes,fimA,fimB,fimF,fimG,fimH,fimI,gspM,kpsD,papE,papF,papX,shuX,yagY/ecpB,yagZ/ecpA,ybtQ	blaKPC non-predominant
E485	PID286	Escherichia coli	-	blaNDM-1	Clinical culture	2012	blaEC-18,blaNDM-1,ble-MBL	csgB,csgD,csgF,csgG,entA,entB,entC,entD,entE,entF,entS,espL1,espR1,espX1,espX4,espX5,fdeC,fepA,fepB,fepC,fepD,fepG,fes,fimA,fimB,fimC,fimD,fimE,fimF,fimG,fimH,fimI,gspC,gspD,gspE,gspF,gspG,gspH,gspI,gspJ,gspK,gspL,gspM,ompA,yagV/ecpE,yagW/ecpD,yagX/ecpC,yagY/ecpB,yagZ/ecpA,ykgK/ecpR	blaNDM predominant cluster
E486	PID286	Escherichia coli	131	blaNDM-1	Clinical culture	2013	aac(3)-IIe,aac(6')-Ib-D181Y,blaCTX-M-15,blaEC-5,blaNDM-1,blaOXA-1,ble-MBL,tet(A)	aslA,chuA,chuS,chuT,chuU,chuV,chuW,chuX,chuY,cnf1,csgB,csgD,csgF,csgG,entA,entB,entC,entD,entE,entF,entS,fdeC,fepA,fepB,fepC,fepD,fepG,fes,fimA,fimC,fimD,fimE,fimF,fimG,fimH,fimI,fyuA,gspL,gspM,hlyA,hlyB,hlyC,hlyD,irp1,irp2,iucA,iucB,iucC,kpsD,kpsM,ompA,papB,papC,papD,papF,papG,papH,papI,papI,papJ,papK,papX,papX,sat,senB,yagV/ecpE,yagW/ecpD,yagX/ecpC,yagY/ecpB,yagZ/ecpA,ybtA,ybtE,ybtP,ybtQ,ybtS,y…	blaNDM predominant cluster
E487	PID287	Escherichia coli	95	blaNDM-1	Clinical culture	2013	blaEC-5,blaNDM-1,blaTEM-1,ble-MBL,qnrS1,tet(A)	aslA,chuA,chuS,chuT,chuU,chuV,chuW,chuX,chuY,csgB,csgD,csgF,csgG,entA,entB,entC,entD,entE,entF,entS,fdeC,fepA,fepB,fepC,fepD,fepG,fes,fimA,fimB,fimC,fimD,fimE,fimF,fimG,fimH,fimI,fyuA,gspC,gspD,gspE,gspF,gspG,gspH,gspI,gspJ,gspK,gspL,gspM,iroB,iroC,iroD,iroE,iroN,irp1,irp2,iucA,iucB,iucC,iucD,iutA,kpsD,kpsM,kpsT,ompA,papX,vat,yagV/ecpE,yagW/ecpD,yagX/ecpC,yagY/ecpB,yagZ/ecpA,ybtA,ybtE,ybtP,ybtQ,y…	blaNDM predominant cluster
E488	PID288	Klebsiella pneumoniae	841	blaKPC-2	Surveillance culture	2013	aac(3)-IIe,aac(6')-Ib-D181Y,blaKPC-2,blaOKP-B-22,blaOXA-1,blaTEM-1,dfrA14,fosA_gen,mph(A),oqxA10,oqxB11,qnrB1,tet(A)	entB,fepC,ompA,yagV/ecpE,yagW/ecpD,yagX/ecpC,yagY/ecpB,yagZ/ecpA,ykgK/ecpR	blaKPC non-predominant
E489	PID288	Klebsiella pneumoniae	-	blaKPC-2	Clinical culture	2013	aac(6')-Ib-D181Y,blaKPC-2,blaOXA-1,blaTEM-1,dfrA14	entB,fepC,fyuA,ompA,yagV/ecpE,yagW/ecpD,yagX/ecpC,yagY/ecpB,yagZ/ecpA,ybtA,ybtE,ybtQ,ybtS,ybtT,ykgK/ecpR	NA	No plasmid assigned
E490	PID289	Enterobacter cloacae	592	blaNDM-1	Surveillance culture	2011	aac(6')-Ib-D181Y,aadA16,arr-3,blaACT-69,blaNDM-1,blaSHV-12,ble-MBL,dfrA27,floR,fosA,mph(A),oqxA9,oqxB9,qnrS1,sul1,tet(D)	csgG,fepD,ompA	blaNDM predominant cluster
E491	PID290	Klebsiella pneumoniae	11	blaNDM-1	Clinical culture	2012	aac(3)-IIe,aac(6')-Ib-D181Y,aadA2,aph(3')-Ia,blaCTX-M-15,blaNDM-1,blaOXA-1,blaSHV-158,ble-MBL,dfrA12,fosA6,mph(A),oqxA,oqxB,sul1	entA,entB,fepC,fyuA,irp1,irp2,ompA,yagV/ecpE,yagW/ecpD,yagX/ecpC,yagY/ecpB,yagZ/ecpA,ybtA,ybtE,ybtP,ybtQ,ybtS,ybtT,ybtU,ybtX,ykgK/ecpR	blaNDM predominant cluster
E492	PID290	Escherichia coli	131	blaNDM-1	Clinical culture	2012	blaCTX-M-14,blaEC-5,blaNDM-1,blaTEM-1,ble-MBL	aslA,chuA,chuS,chuT,chuU,chuV,chuW,chuX,chuY,csgB,csgD,csgF,csgG,entA,entB,entC,entD,entE,entF,entS,fdeC,fepA,fepB,fepC,fepD,fepG,fes,fimA,fimB,fimC,fimD,fimE,fimF,fimG,fimH,fimI,fyuA,gspC,gspD,gspE,gspF,gspG,gspH,gspI,gspJ,gspK,gspL,gspM,irp1,irp2,iucA,iucB,iucC,iucD,iutA,kpsD,kpsM,ompA,papB,papI,papX,sat,senB,yagV/ecpE,yagW/ecpD,yagX/ecpC,yagY/ecpB,yagZ/ecpA,ybtA,ybtE,ybtP,ybtQ,ybtS,ybtT,ybtU,y…	blaNDM predominant cluster
E493	PID291	Enterobacter cloacae	54	blaKPC-2	Surveillance culture	2014	aac(6')-Ib-G,blaACT-64,blaKPC-2,catA1,catB8,fosA,mcr-4.3,mcr-9.1,mph(A),sul1	csgG,entB,ompA	blaKPC non-predominant
E494	PID292	Citrobacter amalonaticus	-	blaNDM-1	Surveillance culture	2013	aac(3)-IIe,aac(6')-Ib-D181Y,aadA2,aph(3')-Ia,blaCTX-M-15,blaNDM-1,blaOXA-1,blaSED,blaTEM-1,ble-MBL,dfrA12,mph(A),oqxA10,oqxB4,sul1	csgA,csgB,csgD,csgF,csgG,entA,entB,entE,entS,fepC,fepD,fepG,ompA	blaNDM predominant cluster
E495	PID293	Klebsiella pneumoniae	70	blaKPC-2	Clinical culture	2015	blaKPC-2,blaSHV-1,blaTEM-1,fosA_gen,mph(A),oqxA10,oqxB26	entA,entB,fepC,fepG,ompA,yagV/ecpE,yagW/ecpD,yagX/ecpC,yagY/ecpB,yagZ/ecpA,ykgK/ecpR	blaKPC predominant cluster
E496	PID293	Escherichia coli	1193	blaKPC-2	Surveillance culture	2015	aadA5,aph(3'')-Ib,aph(6)-Id,blaCMY-2,blaCTX-M-27,blaEC-5,blaKPC-2,dfrA17,fosA4,mph(A),sul1,sul2,tet(A)	aslA,chuA,chuS,chuT,chuU,chuV,chuW,chuX,chuY,csgB,csgD,csgF,csgG,entA,entB,entC,entD,entE,entF,entS,fdeC,fepA,fepB,fepC,fepD,fepG,fes,fimA,fimB,fimC,fimD,fimE,fimF,fimG,fimH,fimI,fyuA,gspC,gspD,gspE,gspF,gspG,gspH,gspI,gspJ,gspK,gspL,gspM,irp1,irp2,iucA,iucB,iucC,iucD,iutA,kpsD,kpsM,kpsT,ompA,papB,papI,papX,sat,senB,vat,yagV/ecpE,yagW/ecpD,yagX/ecpC,yagY/ecpB,yagZ/ecpA,ybtA,ybtE,ybtP,ybtQ,ybtS,yb…	blaKPC predominant cluster
E497	PID294	Klebsiella pneumoniae	1998	blaNDM-1	Surveillance culture	2013	aac(3)-IIe,aac(6')-Ib-D181Y,aph(3')-Ia,aph(3'')-Ib,aph(6)-Id,blaCMY-6,blaNDM-1,blaOKP-B-16,blaOXA-1,blaTEM-1,ble-MBL,fosA_gen,oqxA10,oqxB11,qnrS1,sul2	entB,fepC,ompA,yagV/ecpE,yagW/ecpD,yagX/ecpC,yagY/ecpB,yagZ/ecpA,ykgK/ecpR	blaNDM non-predominant
E498	PID294	Enterobacter cloacae	-	blaNDM-1	Surveillance culture	2013	blaCMY-6,blaCTX-M-8,blaNDM-1,ble-MBL,fosA3	aslA,ompA	blaNDM non-predominant
E499	PID295	Klebsiella pneumoniae	11	blaKPC-2	Clinical culture	2011	blaKPC-2,blaSHV-158,blaTEM-1,fosA6,mph(A),oqxA,oqxB	entA,entB,fepC,fyuA,irp1,irp2,ompA,yagV/ecpE,yagW/ecpD,yagX/ecpC,yagY/ecpB,yagZ/ecpA,ybtA,ybtE,ybtP,ybtQ,ybtS,ybtT,ybtU,ybtX,ykgK/ecpR	blaKPC predominant cluster
E500	PID296	Klebsiella pneumoniae	-	blaKPC-2	Surveillance culture	2015	blaKPC-2,blaSHV-62,fosA6,mph(A)	astA,entA,entB,fepC,ompA,yagV/ecpE,yagW/ecpD,yagX/ecpC,yagY/ecpB,yagZ/ecpA,ykgK/ecpR	blaKPC predominant cluster
E501	PID296	Citrobacter freundii	-	blaKPC-2	Surveillance culture	2015	aadA2,blaCMY-76,blaKPC-2,dfrA16,mph(A),qnrA1,qnrB38,qnrS1,sul1,sul1	chuX,csgB,csgD,csgE,csgF,csgG,entA,entB,entE,fepC,fepG,fliG,ompA	blaKPC predominant cluster
E502	PID297	Klebsiella pneumoniae	147	blaNDM-1	Clinical culture	2012	aac(3)-IId,aadA2,aph(3'')-Ib,aph(6)-Id,armA,blaCTX-M-15,blaNDM-1,blaSHV-11,blaTEM-1,ble-MBL,dfrA32,ere(A),fosA_gen,mph(E),msr(E),oqxA6,oqxB19,qnrB1,qnrS1,sul1	entA,entB,fepC,fepG,fyuA,irp1,irp2,ompA,yagV/ecpE,yagW/ecpD,yagX/ecpC,yagY/ecpB,yagZ/ecpA,ybtA,ybtE,ybtP,ybtQ,ybtS,ybtT,ybtU,ybtX,ykgK/ecpR	blaNDM non-predominant
E503	PID298	Escherichia coli	131	blaNDM-1	Clinical culture	2012	aac(3)-IIe,aac(6')-Ib-D181Y,aadA5,blaCTX-M-15,blaEC-5,blaNDM-1,blaOXA-1,ble-MBL,dfrA17,mph(A),sul1,tet(A)	aslA,chuA,chuS,chuT,chuU,chuV,chuW,chuX,chuY,cnf1,csgB,csgD,csgF,csgG,entA,entB,entC,entD,entE,entF,entS,fdeC,fepA,fepB,fepC,fepD,fepG,fes,fimA,fimC,fimD,fimE,fimF,fimG,fimH,fimI,fyuA,gspL,gspM,hlyA,hlyB,hlyC,hlyD,irp1,irp2,iucA,iucB,iucC,kpsD,kpsM,ompA,papB,papC,papD,papF,papG,papH,papI,papI,papJ,papK,papX,papX,sat,senB,yagV/ecpE,yagW/ecpD,yagX/ecpC,yagY/ecpB,yagZ/ecpA,ybtA,ybtE,ybtP,ybtQ,ybtS,y…	blaNDM predominant cluster
E504	PID299	Klebsiella pneumoniae	273	blaOXA-48	Clinical culture	2014	aac(6')-Ib-AKT,blaOXA-48,blaSHV-11,fosA_gen,oqxA6,oqxB19	entA,entB,fepC,fepG,fyuA,irp1,irp2,ompA,yagV/ecpE,yagW/ecpD,yagX/ecpC,yagY/ecpB,yagZ/ecpA,ybtA,ybtE,ybtP,ybtQ,ybtS,ybtT,ybtU,ybtX,ykgK/ecpR	NA	Non-blaKPC/blaNDM
E507	PID302	Klebsiella pneumoniae	16	blaOXA-48	Surveillance culture	2013	aadA2,blaCTX-M-15,blaOXA-48,blaSHV-145,blaTEM-1,dfrA12,fosA5,mph(A),oqxA10,oqxB32,sul1	entA,entB,fepC,fyuA,irp1,irp2,ompA,yagV/ecpE,yagW/ecpD,yagX/ecpC,yagY/ecpB,yagZ/ecpA,ybtA,ybtE,ybtP,ybtQ,ybtS,ybtT,ybtU,ybtX,ykgK/ecpR	NA	Non-blaKPC/blaNDM
E508	PID303	Klebsiella pneumoniae	16	blaNDM-4	Surveillance culture	2015	aac(3)-IId,aac(6')-Ib-AKT,aadA1,aadA2,blaCTX-M-14,blaCTX-M-15,blaLAP-2,blaNDM-4,blaOXA-1,blaOXA-9,blaSHV-145,blaTEM-1,ble-MBL,dfrA12,fosA5,mph(A),oqxA10,oqxB32,qnrS1,sul1	entA,entB,fepC,ompA,yagV/ecpE,yagW/ecpD,yagX/ecpC,yagY/ecpB,yagZ/ecpA,ykgK/ecpR	blaNDM non-predominant
E509	PID304	Escherichia coli	410	blaOXA-23	Clinical culture	2014	aac(6')-Ib-D181Y,blaCMY-2,blaEC-15,blaOXA-1,blaOXA-23,blaTEM-135,tet(A)	csgB,csgD,csgF,csgG,entA,entB,entC,entD,entE,entF,entS,espL1,espR1,espX1,espX4,espX5,fdeC,fepA,fepB,fepC,fepD,fepG,fes,fimA,fimB,fimC,fimD,fimE,fimF,fimG,fimH,fimI,fyuA,gspK,gspL,gspM,irp1,irp2,iucA,iucB,iucC,iucD,iutA,ompA,paa,yagV/ecpE,yagW/ecpD,yagX/ecpC,yagY/ecpB,yagZ/ecpA,ybtA,ybtE,ybtP,ybtQ,ybtS,ybtT,ybtU,ybtX,ykgK/ecpR	NA	No plasmid assigned
E510	PID305	Klebsiella pneumoniae	11	blaNDM-1	Surveillance culture	2014	aac(6')-Ib-AKT,blaCTX-M-15,blaNDM-1,blaOXA-1,blaSHV-158,ble-MBL,fosA6,oqxA6,oqxB20,rmtC,sul1	entA,entB,fepC,fyuA,irp1,irp2,ompA,yagV/ecpE,yagW/ecpD,yagX/ecpC,yagY/ecpB,yagZ/ecpA,ybtA,ybtE,ybtP,ybtQ,ybtS,ybtT,ybtU,ybtX,ykgK/ecpR	blaNDM non-predominant
E511	PID306	Escherichia coli	162	blaKPC-2,blaNDM-1	Clinical culture	2014	blaEC-18,blaKPC-2,blaNDM-1,blaTEM-1,ble-MBL,mph(A),tet(B)	csgB,csgD,csgF,csgG,entA,entB,entC,entD,entE,entF,entS,espL1,espR1,espX1,espX4,espX5,fdeC,fepA,fepB,fepC,fepD,fepG,fes,fimA,fimB,fimC,fimD,fimE,fimF,fimG,fimH,fimI,fyuA,gspC,gspD,gspE,gspF,gspG,gspH,gspI,gspJ,gspK,gspL,gspM,iroB,iroC,iroD,iroE,iroN,irp1,irp2,iucA,iucB,iucC,iucD,iutA,ompA,yagV/ecpE,yagW/ecpD,yagX/ecpC,yagY/ecpB,yagZ/ecpA,ybtA,ybtE,ybtP,ybtQ,ybtS,ybtT,ybtU,ybtX,ykgK/ecpR	blaNDM predominant cluster	Co-carriage of CP-genes
E512	PID306	Escherichia coli	162	blaKPC-2	Surveillance culture	2014	blaEC-18,blaKPC-2,blaTEM-1,mph(A),tet(B)	csgB,csgD,csgF,csgG,entA,entB,entC,entD,entE,entF,entS,espL1,espR1,espX1,espX4,espX5,fdeC,fepA,fepB,fepC,fepD,fepG,fes,fimA,fimB,fimC,fimD,fimE,fimF,fimG,fimH,fimI,fyuA,gspC,gspD,gspE,gspF,gspG,gspH,gspI,gspJ,gspK,gspL,gspM,iroB,iroC,iroD,iroE,iroN,irp1,irp2,iucA,iucB,iucC,iucD,iutA,ompA,yagV/ecpE,yagW/ecpD,yagX/ecpC,yagY/ecpB,yagZ/ecpA,ybtA,ybtE,ybtP,ybtQ,ybtS,ybtT,ybtU,ybtX,ykgK/ecpR	blaKPC predominant cluster
E513	PID306	Escherichia coli	131	blaNDM-1	Surveillance culture	2014	aadA5,aph(3'')-Ib,aph(6)-Id,blaCTX-M-27,blaEC-5,blaNDM-1,ble-MBL,dfrA17,mph(A),sul1,sul2,tet(A)	aslA,chuA,chuS,chuT,chuU,chuV,chuW,chuX,chuY,csgB,csgD,csgF,csgG,entA,entB,entC,entD,entE,entF,entS,fdeC,fepA,fepB,fepC,fepD,fepG,fes,fimA,fimC,fimD,fimE,fimF,fimG,fimH,fimI,fyuA,gspC,gspD,gspE,gspF,gspG,gspH,gspI,gspJ,gspK,gspL,gspM,irp1,irp2,iucA,iucB,iucC,iucD,iutA,kpsD,kpsM,ompA,papB,papI,papX,sat,senB,yagV/ecpE,yagW/ecpD,yagX/ecpC,yagY/ecpB,yagZ/ecpA,ybtA,ybtE,ybtP,ybtQ,ybtS,ybtT,ybtU,ybtX,y…	blaNDM predominant cluster
E514	PID307	Escherichia coli	131	blaNDM-1	Clinical culture	2014	aac(3)-IIe,aac(6')-Ib-D181Y,aadA5,blaCTX-M-15,blaEC-5,blaNDM-1,blaOXA-1,ble-MBL,dfrA17,mph(A),sul1	aslA,chuA,chuS,chuT,chuU,chuV,chuW,chuX,chuY,cnf1,csgB,csgD,csgF,csgG,entA,entB,entC,entD,entE,entF,entS,fdeC,fepA,fepB,fepC,fepD,fepG,fes,fimA,fimC,fimD,fimE,fimF,fimG,fimH,fimI,fyuA,gspL,gspM,hlyA,hlyB,hlyC,hlyD,irp1,irp2,iucA,iutA,kpsD,kpsM,ompA,papB,papC,papD,papF,papG,papH,papI,papI,papJ,papK,papX,papX,senB,yagV/ecpE,yagW/ecpD,yagX/ecpC,yagY/ecpB,yagZ/ecpA,ybtA,ybtE,ybtP,ybtQ,ybtS,ybtT,ybtU,…	blaNDM predominant cluster
E515	PID308	Klebsiella pneumoniae	231	blaKPC-2	Clinical culture	2013	aac(3)-IIe,aac(6')-Ib-D181Y,blaCTX-M-15,blaKPC-2,blaOXA-1,blaSHV-212,blaTEM-1,catA1,fosA_gen,mph(A),oqxA10,oqxB12,qnrS1	entB,fepC,fyuA,irp1,irp2,ompA,yagV/ecpE,yagW/ecpD,yagX/ecpC,yagY/ecpB,yagZ/ecpA,ybtA,ybtE,ybtP,ybtQ,ybtS,ybtT,ybtU,ybtX,ykgK/ecpR	blaKPC predominant cluster
E516	PID308	Klebsiella pneumoniae	-	blaKPC-2	Clinical culture	2013	aac(3)-IIe,aac(6')-Ib-D181Y,blaCTX-M-15,blaKPC-2,blaTEM-1,catA1,mph(A),qnrS1	fepC,ompA,yagV/ecpE,yagW/ecpD,yagY/ecpB,yagZ/ecpA	blaKPC predominant cluster
E517	PID309	Klebsiella pneumoniae	841	blaKPC-2	Surveillance culture	2013	aac(6')-Ib-D181Y,blaKPC-2,blaOKP-B-22,blaOXA-1,blaTEM-1,dfrA14,fosA_gen,mph(A),oqxA10,oqxB11,qnrB1,tet(A)	entB,fepC,ompA,yagV/ecpE,yagW/ecpD,yagX/ecpC,yagY/ecpB,yagZ/ecpA,ykgK/ecpR	blaKPC non-predominant
E518	PID310	Klebsiella pneumoniae	437	blaNDM-1	Clinical culture	2010	blaCMY-6,blaNDM-1,blaSHV-158,ble-MBL,dfrA30,fosA6,oqxA,oqxB,sul1	entA,entB,fepC,fyuA,irp1,irp2,ompA,yagV/ecpE,yagW/ecpD,yagX/ecpC,yagY/ecpB,yagZ/ecpA,ybtA,ybtE,ybtP,ybtQ,ybtS,ybtT,ybtU,ybtX,ykgK/ecpR	blaNDM non-predominant
E519	PID311	Enterobacter cloacae	414	blaNDM-1	Surveillance culture	2014	aac(6')-Ib-D181Y,aph(3'')-Ib,aph(6)-Id,blaACT-53,blaCTX-M-15,blaNDM-1,blaOXA-1,blaTEM-1,ble-MBL,dfrA14,fosA,oqxA10,oqxB9,qnrB1,sul2,tet(A)	astA,csgG,entA,entB,ompA	blaNDM predominant cluster
E520	PID311	Escherichia coli	2852	blaNDM-1	Surveillance culture	2014	blaCMY-2,blaEC-13,blaNDM-1,ble-MBL	csgB,csgD,csgF,csgG,entA,entB,entC,entD,entE,entS,espL1,espR1,espX1,espX4,espX5,fdeC,fepA,fepB,fepC,fes,fimA,fimB,fimC,fimD,fimE,fimF,fimG,fimH,fimI,gspC,gspD,gspG,gspH,gspI,gspJ,gspK,gspL,gspM,ompA,yagV/ecpE,yagW/ecpD,yagX/ecpC,yagY/ecpB,yagZ/ecpA,ykgK/ecpR	blaNDM predominant cluster
E521	PID311	Enterobacter cloacae	414	blaNDM-1	Surveillance culture	2014	blaACT-53,blaNDM-1	astA,csgG,ompA	blaNDM predominant cluster
E522	PID311	Escherichia coli	2852	blaNDM-1	Surveillance culture	2014	blaCMY-2,blaEC-13,blaNDM-1	csgB,csgD,csgF,csgG,entA,entB,entC,entD,entF,entS,espL1,espR1,espX1,espX4,espX5,fdeC,fepA,fepB,fepC,fes,fimA,fimB,fimC,fimD,fimE,fimF,fimG,fimH,fimI,gspC,gspD,gspG,gspH,gspI,gspJ,gspK,gspL,gspM,ompA,yagV/ecpE,yagW/ecpD,yagX/ecpC,yagY/ecpB,yagZ/ecpA,ykgK/ecpR	blaNDM predominant cluster
E523	PID312	Klebsiella oxytoca	78	blaNDM-1	Surveillance culture	2014	aac(3)-IId,armA,blaNDM-1,blaOXY-2-11,blaTEM-1,ble-MBL,fosA_gen,mph(E),msr(E),oqxA10,oqxB9,sul1	entA,entB,fyuA,irp1,irp2,ompA,yagZ/ecpA,ybtA,ybtE,ybtP,ybtQ,ybtS,ybtT,ybtU,ybtX	blaNDM non-predominant
E524	PID313	Klebsiella pneumoniae	14	blaOXA-181	Surveillance culture	2013	aac(3)-IId,aac(3)-IIe,aac(6')-Ib-AKT,aadA1,aadA2,aph(3'')-Ib,aph(6)-Id,armA,arr-2,blaCMY-4,blaCTX-M-15,blaOXA-1,blaOXA-181,blaOXA-9,blaSHV-106,catA1,cmlA5,dfrA1,dfrA12,ere(A),erm(B),fosA6,mph(A),mph(E),msr(E),oqxA6,oqxB20,sat2_gen,sul1,sul2	entA,entB,fepC,fyuA,irp1,irp2,ompA,yagV/ecpE,yagW/ecpD,yagX/ecpC,yagY/ecpB,yagZ/ecpA,ybtA,ybtE,ybtP,ybtQ,ybtS,ybtT,ybtU,ybtX,ykgK/ecpR	NA	Non-blaKPC/blaNDM
E525	PID314	Escherichia coli	-	blaKPC-2	Surveillance culture	2014	blaCMY-138,blaDHA-1,blaEC-18,blaKPC-2,blaTEM-1,dfrA17,mph(A),qnrB4,sul1	csgB,csgD,csgF,csgG,entA,entB,entC,entD,entE,entF,entS,espL1,espR1,espX1,espX4,espX5,fdeC,fepA,fepB,fepC,fepD,fepG,fes,fimA,fimB,fimC,fimD,fimE,fimF,fimG,fimH,fimI,gspC,gspD,gspE,gspF,gspG,gspH,gspI,gspJ,gspK,gspL,gspM,ompA,yagV/ecpE,yagW/ecpD,yagX/ecpC,yagY/ecpB,yagZ/ecpA,ykgK/ecpR	blaKPC non-predominant
E526	PID315	Klebsiella pneumoniae	661	blaKPC-2	Surveillance culture	2014	aph(3')-Ia,blaDHA-1,blaKPC-2,blaLAP-2,blaSHV-27,blaTEM-1,dfrA14,floR,fosA6,mph(A),oqxA10,oqxB25,qnrB4,qnrS1,sul1,sul2,tet(A)	entA,entB,fepC,ompA,yagV/ecpE,yagW/ecpD,yagX/ecpC,yagY/ecpB,yagZ/ecpA,ykgK/ecpR	blaKPC non-predominant
E527	PID315	Escherichia coli	70	blaKPC-2	Surveillance culture	2014	blaEC-8,blaKPC-2,blaSHV-12,dfrA14,floR,mph(A),qnrS1,sul3,tet(A)	aslA,chuU,chuV,chuW,chuY,csgB,csgD,csgF,csgG,entA,entB,entC,entD,entE,entF,entS,espL1,espL4,espR1,espR4,espX1,espX2,espX4,espX5,espY1,espY2,espY3,espY4,fdeC,fepA,fepB,fepC,fepD,fepG,fes,fimA,fimB,fimC,fimD,fimE,fimF,fimG,fimH,fimI,gspC,gspD,gspE,gspF,gspG,gspH,gspI,gspJ,gspK,gspL,gspM,kpsD,kpsM,ompA,shuA,shuS,shuT,shuX,yagV/ecpE,yagW/ecpD,yagX/ecpC,yagY/ecpB,yagZ/ecpA,ykgK/ecpR	blaKPC predominant cluster
E528	PID315	Klebsiella pneumoniae	661	blaKPC-2	Surveillance culture	2014	blaKPC-2,blaLAP-2,blaSHV-27,blaTEM-1,dfrA14,floR,fosA6,mph(A),oqxA10,oqxB25,qnrS1,sul2,tet(A)	entA,entB,fepC,ompA,yagV/ecpE,yagW/ecpD,yagX/ecpC,yagY/ecpB,yagZ/ecpA,ykgK/ecpR	blaKPC predominant cluster
E529	PID316	Klebsiella pneumoniae	-	blaKPC-2	Surveillance culture	2013	blaKPC-2,blaSHV-12,blaTEM-1,fosA6,mph(A)	astA,ompA,yagV/ecpE,yagW/ecpD,yagX/ecpC,yagY/ecpB,yagZ/ecpA,ykgK/ecpR	blaKPC predominant cluster
E530	PID317	Klebsiella pneumoniae	30	blaKPC-2	Surveillance culture	2014	blaKPC-2,blaSHV-187,fosA6,mph(A),oqxA6,oqxB24	entA,entB,fepC,ompA,yagV/ecpE,yagW/ecpD,yagX/ecpC,yagY/ecpB,yagZ/ecpA,ykgK/ecpR	blaKPC predominant cluster
E531	PID317	Escherichia coli	1727	blaKPC-2	Surveillance culture	2014	blaEC-18,blaKPC-2,mph(A)	csgB,csgD,csgF,csgG,entA,entB,entC,entD,entE,entF,entS,espL1,espR1,espX1,espX4,espX5,fdeC,fepA,fepB,fepC,fepD,fepG,fes,fimA,fimB,fimC,fimD,fimE,fimF,fimG,fimH,fimI,gspC,gspD,gspE,gspF,gspG,gspH,gspI,gspJ,gspK,gspL,gspM,ompA,yagV/ecpE,yagW/ecpD,yagX/ecpC,yagY/ecpB,yagZ/ecpA,ykgK/ecpR	blaKPC non-predominant
E532	PID318	Enterobacter cloacae	270	blaNDM-1	Surveillance culture	2014	aac(6')-Ib-D181Y,aph(3'')-Ib,aph(6)-Id,blaACT-83,blaCTX-M-15,blaNDM-1,blaOXA-1,blaTEM-1,ble-MBL,dfrA14,oqxA9,oqxB9,qnrB1,sul2	fyuA,irp1,irp2,ompA,ybtA,ybtE,ybtP,ybtQ,ybtS,ybtT,ybtU,ybtX	blaNDM predominant cluster
E533	PID318	Enterobacter cloacae	270	blaNDM-1	Surveillance culture	2014	aac(6')-Ib-D181Y,aph(3'')-Ib,aph(6)-Id,blaACT-83,blaCTX-M-15,blaNDM-1,blaOXA-1,blaTEM-1,ble-MBL,dfrA14,oqxA9,oqxB9,qnrB1,sul2	fyuA,irp1,irp2,ompA,ybtA,ybtE,ybtP,ybtQ,ybtS,ybtT,ybtU,ybtX	blaNDM predominant cluster
E534	PID318	Escherichia coli	-	blaNDM-1	Surveillance culture	2014	aph(3'')-Ib,aph(6)-Id,blaEC-8,blaNDM-1,blaTEM-1,ble-MBL,dfrA7,sul1,sul2	aslA,chuU,chuV,chuW,chuY,csgB,csgD,csgF,csgG,entA,entB,entC,entD,entE,entF,entS,espL1,espL4,espR1,espX1,espX2,espX4,espX5,espY1,espY2,espY3,espY4,fdeC,fepA,fepB,fepC,fepD,fepG,fes,fyuA,gspC,gspD,gspE,gspF,gspG,gspH,gspI,gspJ,gspK,gspL,gspM,irp1,irp2,kpsD,kpsM,kpsT,ompA,papB,papC,papD,papF,papH,papJ,papK,sfaC,sfaX,shuA,shuS,shuT,shuX,yagV/ecpE,yagW/ecpD,yagX/ecpC,yagY/ecpB,yagZ/ecpA,ybtA,ybtE,ybtP…	blaNDM predominant cluster
E535	PID319	Enterobacter cloacae	412	blaIMI-1	Surveillance culture	2014	blaCMH-6,blaIMI-1,fosA,oqxA10,oqxB9	csgG,ompA	NA	No plasmid assigned
E536	PID320	Klebsiella pneumoniae	16	blaNDM-1	Surveillance culture	2014	aac(6')-Ib-D181Y,aadA2,blaCTX-M-15,blaNDM-1,blaOXA-1,blaSHV-145,ble-MBL,dfrA12,fosA5,mph(A),oqxA10,oqxB32,qnrS1,sul1,tet(A)	entA,entB,fepC,fyuA,irp1,irp2,ompA,yagV/ecpE,yagW/ecpD,yagX/ecpC,yagY/ecpB,yagZ/ecpA,ybtA,ybtE,ybtP,ybtQ,ybtS,ybtT,ybtU,ybtX,ykgK/ecpR	blaNDM non-predominant
E537	PID321	Klebsiella pneumoniae	307	blaNDM-1	Surveillance culture	2013	aac(3)-IIe,aac(6')-Ib-D181Y,aph(3'')-Ib,aph(6)-Id,blaCTX-M-15,blaNDM-1,blaOXA-1,blaSHV-106,blaTEM-1,ble-MBL,dfrA14,fosA6,oqxA5,oqxB19,qnrB1,sul2,tet(A)	entA,entB,fepC,ompA,yagV/ecpE,yagW/ecpD,yagX/ecpC,yagY/ecpB,yagZ/ecpA,ykgK/ecpR	blaNDM predominant cluster
E538	PID322	Klebsiella pneumoniae	307	blaNDM-1	Surveillance culture	2013	aac(3)-IIe,aac(6')-Ib-D181Y,aph(3'')-Ib,aph(6)-Id,blaCTX-M-15,blaNDM-1,blaOXA-1,blaSHV-106,blaTEM-1,ble-MBL,dfrA14,fosA6,oqxA5,oqxB19,qnrB1,sul2,tet(A)	entA,entB,fepC,ompA,yagV/ecpE,yagW/ecpD,yagX/ecpC,yagY/ecpB,yagZ/ecpA,ykgK/ecpR	blaNDM predominant cluster
E539	PID323	Enterobacter cloacae	-	blaNDM-1	Clinical culture	2013	aac(3)-IIe,aac(6')-Ib-D181Y,aadA1,aadA2,ant(2'')-Ia,aph(3'')-Ib,aph(6)-Id,blaCMH-1,blaCTX-M-15,blaNDM-1,blaOXA-1,blaSHV-12,blaTEM-1,ble-MBL,catA1,dfrA12,dfrA14,fosA,mph(A),oqxA10,oqxB9,qnrB1,sul1,sul2,tet(A),tet(D)	csgG,ompA	blaNDM non-predominant
E540	PID324	Enterobacter cloacae	171	blaNDM-7	Surveillance culture	2013	aac(6')-Ib-D181Y,aadA1,aph(3'')-Ib,aph(3')-VI,aph(6)-Id,blaACT-45,blaCTX-M-15,blaOXA-1,blaTEM-1,ble-MBL,catA1,dfrA14,fosA,oqxA10,oqxB9,qnrB1,rmtC,sul1,sul2,tet(A)	fepD,ompA	NA	No plasmid assigned
E541	PID324	Klebsiella pneumoniae	29	blaNDM-7	Surveillance culture	2013	aac(3)-IIe,aac(6')-Ib-D181Y,aph(3'')-Ib,aph(6)-Id,blaCTX-M-15,blaNDM-7,blaOXA-1,blaSHV-187,blaTEM-1,ble-MBL,dfrA14,fosA6,oqxA10,oqxB25,qnrB1,sul2	entA,entB,fepC,ompA,yagV/ecpE,yagW/ecpD,yagX/ecpC,yagY/ecpB,yagZ/ecpA,ykgK/ecpR	blaNDM non-predominant
E542	PID325	Klebsiella pneumoniae	17	blaNDM-1	Surveillance culture	2013	blaNDM-1,blaSHV-215,ble-MBL,fosA_gen,oqxA6,oqxB19	entA,entB,fepC,ompA,yagV/ecpE,yagW/ecpD,yagX/ecpC,yagY/ecpB,yagZ/ecpA,ykgK/ecpR	blaNDM predominant cluster
E543	PID326	Klebsiella pneumoniae	334	blaNDM-1	Surveillance culture	2013	blaNDM-1,blaOKP-B-17,ble-MBL,fosA_gen	entB,fepC,ompA,yagV/ecpE,yagW/ecpD,yagX/ecpC,yagY/ecpB,yagZ/ecpA,ykgK/ecpR	blaNDM predominant cluster
E544	PID326	Escherichia coli	191	blaNDM-1	Surveillance culture	2013	blaCMY-2,blaEC-18,blaNDM-1,ble-MBL	csgB,csgD,csgF,csgG,entA,entB,entC,entD,entE,entF,entS,espL1,espR1,espX1,espX4,espX5,fdeC,fepA,fepB,fepC,fepD,fepG,fes,fimA,fimB,fimC,fimD,fimE,fimF,fimG,fimH,fimI,gspC,gspD,gspE,gspF,gspG,gspH,gspI,gspJ,gspK,gspL,gspM,gtrA,ompA,yagV/ecpE,yagW/ecpD,yagX/ecpC,yagY/ecpB,yagZ/ecpA,ykgK/ecpR	blaNDM predominant cluster
E545	PID326	Escherichia coli	1193	blaNDM-1	Surveillance culture	2013	aac(3)-IId,aph(3'')-Ib,aph(6)-Id,blaCMY-2,blaEC-5,blaNDM-1,blaTEM-1,ble-MBL,tet(A)	aslA,chuA,chuS,chuT,chuU,chuV,chuW,chuX,chuY,csgB,csgD,csgF,csgG,entA,entB,entC,entD,entE,entF,entS,fdeC,fepA,fepB,fepC,fepD,fepG,fes,fimA,fimB,fimC,fimD,fimE,fimF,fimG,fimH,fimI,fyuA,gspC,gspD,gspE,gspF,gspG,gspH,gspI,gspJ,gspK,gspL,gspM,irp1,irp2,iucA,iucB,iucC,iucD,iutA,kpsD,kpsM,ompA,papB,papI,papX,sat,senB,vat,yagV/ecpE,yagW/ecpD,yagX/ecpC,yagY/ecpB,yagZ/ecpA,ybtA,ybtE,ybtP,ybtQ,ybtS,ybtT,yb…	blaNDM predominant cluster
E546	PID327	Klebsiella pneumoniae	34	blaNDM-1	Surveillance culture	2013	aac(3)-IIe,aac(6')-Ib-D181Y,aph(3'')-Ib,aph(6)-Id,blaCTX-M-15,blaNDM-1,blaOXA-1,blaSHV-12,blaTEM-1,ble-MBL,dfrA14,fosA5,qnrB1,qnrB7,sul2,tet(A)	astA,entA,entB,fepC,ompA,yagV/ecpE,yagW/ecpD,yagX/ecpC,yagY/ecpB,yagZ/ecpA	blaNDM predominant cluster
E547	PID328	Escherichia coli	410	blaNDM-1	Surveillance culture	2015	aac(3)-IIe,aac(6')-Ib-D181Y,blaCMY-42,blaCTX-M-15,blaEC-15,blaNDM-1,blaOXA-1,ble-MBL,mph(A),tet(A)	afaA,afaB-I,afaC-I,afaD,afaE-I,csgB,csgD,csgF,csgG,daaF,draP,entA,entB,entC,entD,entE,entF,entS,espL1,espR1,espX1,espX4,espX5,fdeC,fepA,fepB,fepC,fepD,fepG,fes,fimA,fimB,fimC,fimD,fimE,fimF,fimG,fimH,fimI,gspK,gspL,gspM,iucA,iucB,iucC,iucD,iutA,ompA,yagV/ecpE,yagW/ecpD,yagX/ecpC,yagY/ecpB,yagZ/ecpA,ykgK/ecpR	blaNDM predominant cluster
E548	PID329	Klebsiella pneumoniae	16	blaNDM-1	Clinical culture	2012	aac(6')-Ib-D181Y,aadA2,aph(3')-Ia,blaCTX-M-15,blaNDM-1,blaOXA-1,blaSHV-145,blaTEM-1,ble-MBL,dfrA12,fosA5,mph(A),oqxA10,oqxB32,sul1,tet(A)	entA,entB,fepC,fyuA,irp1,irp2,ompA,yagV/ecpE,yagW/ecpD,yagX/ecpC,yagY/ecpB,yagZ/ecpA,ybtA,ybtE,ybtP,ybtQ,ybtS,ybtT,ybtU,ybtX,ykgK/ecpR	blaNDM predominant cluster
E549	PID329	Klebsiella pneumoniae	16	blaNDM-1	Clinical culture	2012	aac(6')-Ib-D181Y,aadA2,aph(3')-Ia,blaCTX-M-15,blaNDM-1,blaOXA-1,blaSHV-145,blaTEM-1,ble-MBL,dfrA12,fosA5,mph(A),oqxA10,oqxB32,sul1,tet(A)	entA,entB,fepC,fyuA,irp1,irp2,ompA,yagV/ecpE,yagW/ecpD,yagX/ecpC,yagY/ecpB,yagZ/ecpA,ybtA,ybtE,ybtP,ybtQ,ybtS,ybtT,ybtU,ybtX,ykgK/ecpR	blaNDM predominant cluster
E550	PID329	Klebsiella pneumoniae	16	blaNDM-1	Clinical culture	2012	aac(6')-Ib-D181Y,aadA2,aph(3')-Ia,blaCTX-M-15,blaNDM-1,blaOXA-1,blaSHV-145,blaTEM-1,ble-MBL,dfrA12,fosA5,mph(A),oqxA10,oqxB32,sul1,tet(A)	entA,entB,fepC,fyuA,irp1,irp2,ompA,yagV/ecpE,yagW/ecpD,yagX/ecpC,yagY/ecpB,yagZ/ecpA,ybtA,ybtE,ybtP,ybtQ,ybtS,ybtT,ybtU,ybtX,ykgK/ecpR	blaNDM predominant cluster
E551	PID330	Enterobacter cloacae	125	blaKPC-2	Clinical culture	2014	blaACT-28,blaKPC-2,fosA,mcr-10.1,mph(A),oqxA10,oqxB4	csgG,ompA	blaKPC non-predominant
E552	PID330	Citrobacter freundii	112	blaKPC-2	Clinical culture	2014	aac(6')-Ib-D181Y,aph(3'')-Ib,aph(6)-Id,blaCMY-75,blaCTX-M-15,blaKPC-2,blaOXA-1,blaTEM-1,blaTEM-1,dfrA14,mph(A),qnrB1,sul2,tet(A),tet(D)	chuX,csgB,csgD,csgE,csgF,csgG,entB,entE,fepC,ompA	NA	No plasmid assigned
E553	PID330	Klebsiella pneumoniae	323	blaKPC-2	Surveillance culture	2014	aac(3)-IIe,aac(6')-Ib-D181Y,aph(3'')-Ib,aph(6)-Id,blaCTX-M-15,blaKPC-2,blaOXA-1,blaSHV-187,blaTEM-1,dfrA14,fosA6,fosA7.4,mph(A),oqxA6,oqxB19,qnrB1,sul2,tet(A)	entA,entB,fepC,ompA,yagV/ecpE,yagW/ecpD,yagX/ecpC,yagY/ecpB,yagZ/ecpA,ykgK/ecpR	blaKPC predominant cluster
E554	PID330	Escherichia coli	1572	blaKPC-2	Surveillance culture	2014	blaEC-5,blaKPC-2,blaTEM-1,mph(A)	aslA,chuA,chuS,chuT,chuU,chuV,chuW,chuX,chuY,csgB,csgD,csgF,csgG,entA,entB,entC,entD,entE,entF,entS,fdeC,fepA,fepB,fepC,fepD,fepG,fes,fimA,fimB,fimC,fimD,fimE,fimF,fimG,fimH,fimI,fyuA,gspC,gspD,gspE,gspF,gspG,gspH,gspI,gspJ,gspK,gspL,gspM,ibeA,irp1,irp2,kpsD,kpsM,ompA,pic,vat,yagV/ecpE,yagW/ecpD,yagX/ecpC,yagY/ecpB,yagZ/ecpA,ybtA,ybtE,ybtP,ybtQ,ybtS,ybtT,ybtU,ybtX,ykgK/ecpR	blaKPC predominant cluster
E555	PID331	Enterobacter cloacae	-	blaNDM-1	Clinical culture	2013	aac(3)-IIe,aac(6')-Ib-D181Y,aadA1,aph(3'')-Ib,aph(6)-Id,blaACT-41,blaCTX-M-15,blaNDM-1,blaOXA-1,blaTEM-1,ble-MBL,catA1,dfrA14,fosA,oqxA9,oqxB9,qnrB1,sul2,tet(A)	ompA	blaNDM predominant cluster
E556	PID331	Enterobacter cloacae	-	blaNDM-1	Clinical culture	2013	aac(3)-IIe,aac(6')-Ib-D181Y,aadA1,aph(3'')-Ib,aph(6)-Id,blaACT-41,blaCTX-M-15,blaNDM-1,blaOXA-1,blaTEM-1,ble-MBL,catA1,dfrA14,fosA,oqxA9,oqxB9,qnrB1,sul2,tet(A)	ompA	blaNDM predominant cluster
E557	PID332	Citrobacter freundii	18	blaNDM-1	Clinical culture	2014	aac(6')-Ib-cr5,aadA5,aph(3')-Ia,arr-3,blaCMY-117,blaDHA-1,blaNDM-1,blaOXA-1,blaTEM-1,ble-MBL,catB3,dfrA17,mph(A),qnrB4,sul1,sul1,tet(A)	chuX,csgB,csgD,csgE,csgF,csgG,entB,entE,fepC,fliG,ompA	blaNDM non-predominant
E558	PID333	Enterobacter cloacae	418	blaOXA-181	Surveillance culture	2013	aac(3)-IIe,aac(6')-Ib-D181Y,aadA2,aph(3'')-Ib,aph(6)-Id,armA,blaACT-41,blaCMY-4,blaCTX-M-15,blaOXA-1,blaOXA-181,blaTEM-1,dfrA12,dfrA14,dfrA16,ere(A),fosA,mph(E),msr(E),oqxA9,oqxB9,qnrS1,sul1,sul2,tet(D)	ompA	NA	Non-blaKPC/blaNDM
E559	PID334	Enterobacter cloacae	93	blaKPC-2	Surveillance culture	2013	aac(3)-IIe,aac(6')-Ib-D181Y,aph(3'')-Ib,aph(6)-Id,blaACT-73,blaCTX-M-15,blaKPC-2,blaOXA-1,blaTEM-1,catA2,dfrA14,fosA,mph(A),oqxA9,oqxB9,qnrB1,sul2	csgG,entB,iroB,iroC,iroD,iroE,iroN,ompA	blaKPC predominant cluster
E560	PID335	Klebsiella pneumoniae	-	blaKPC-2	Clinical culture	2013	aac(6')-Ib-D181Y,blaKPC-2,blaOXA-1,blaTEM-1,fosA6	entB,fyuA,ompA,yagW/ecpD,yagY/ecpB,yagZ/ecpA,ybtA,ybtE,ybtP,ybtQ,ybtT,ybtX,ykgK/ecpR	blaKPC predominant cluster
E561	PID336	Klebsiella pneumoniae	20	blaKPC-2	Surveillance culture	2013	aac(6')-Ib-D181Y,aadA16,arr-3,blaKPC-2,blaOXA-1,blaTEM-1,dfrA27,fosA_gen,oqxB32,qnrB6,sul1,tet(A)	entB,fepC,ompA,yagV/ecpE,yagW/ecpD,yagX/ecpC,yagY/ecpB,yagZ/ecpA,ykgK/ecpR	blaKPC non-predominant
E562	PID337	Klebsiella pneumoniae	11	blaKPC-2	Clinical culture	2011	aadA2,blaCTX-M-14,blaKPC-2,blaSHV-12,blaTEM-235,catA2,fosA6,oqxA,oqxB	entA,entB,fepC,fyuA,irp1,irp2,ompA,yagV/ecpE,yagW/ecpD,yagX/ecpC,yagY/ecpB,yagZ/ecpA,ybtA,ybtE,ybtP,ybtQ,ybtS,ybtT,ybtU,ybtX,ykgK/ecpR	NA	No plasmid assigned
E563	PID338	Klebsiella pneumoniae	147	blaNDM-1	Clinical culture	2013	aac(3)-IId,aadA2,aph(3'')-Ib,aph(6)-Id,armA,blaCTX-M-15,blaNDM-1,blaSHV-11,blaTEM-1,ble-MBL,dfrA32,ere(A),fosA_gen,mph(E),msr(E),oqxA6,oqxB19,qnrB1,qnrS1,sul1	entA,entB,fepC,fepG,fyuA,irp1,irp2,ompA,yagV/ecpE,yagW/ecpD,yagX/ecpC,yagY/ecpB,yagZ/ecpA,ybtA,ybtE,ybtP,ybtQ,ybtS,ybtT,ybtU,ybtX,ykgK/ecpR	blaNDM non-predominant
E564	PID339	Escherichia coli	38	blaOXA-23	Surveillance culture	2014	blaEC-8,blaOXA-23,fosA4	aslA,chuS,chuU,chuV,chuW,chuY,csgB,csgD,csgF,csgG,entA,entB,entC,entD,entE,entF,entS,espL1,espL4,espR1,espR3,espR4,espX1,espX5,espY1,espY2,espY3,espY4,fdeC,fepA,fepB,fepC,fepD,fepG,fes,fimA,fimB,fimC,fimD,fimE,fimF,fimG,fimH,fimI,gspC,gspD,gspE,gspF,gspG,gspH,gspI,gspJ,gspK,gspL,gspM,kpsD,ompA,paa,shuA,shuT,shuX,yagV/ecpE,yagW/ecpD,yagX/ecpC,yagY/ecpB,yagZ/ecpA,ykgK/ecpR	NA	No plasmid assigned
E565	PID340	Klebsiella pneumoniae	14	blaOXA-181	Surveillance culture	2013	aac(3)-IId,aac(3)-IIe,aac(6')-Ib-AKT,aadA1,aadA2,aph(3'')-Ib,aph(6)-Id,armA,arr-2,blaCMY-4,blaCTX-M-15,blaOXA-1,blaOXA-181,blaOXA-9,blaSHV-106,catA1,cmlA5,dfrA1,dfrA12,ere(A),erm(B),fosA6,mph(A),mph(E),msr(E),oqxA6,oqxB20,sat2_gen,sul1,sul2	entA,entB,fepC,fyuA,irp1,irp2,ompA,yagV/ecpE,yagW/ecpD,yagX/ecpC,yagY/ecpB,yagZ/ecpA,ybtA,ybtE,ybtP,ybtQ,ybtS,ybtT,ybtU,ybtX,ykgK/ecpR	NA	Non-blaKPC/blaNDM
E566	PID340	Klebsiella pneumoniae	14	blaOXA-181	Clinical culture	2013	aac(3)-IId,aac(3)-IIe,aac(6')-Ib-AKT,aadA1,aadA2,aph(3'')-Ib,aph(6)-Id,armA,arr-2,blaCMY-4,blaCTX-M-15,blaOXA-1,blaOXA-181,blaOXA-9,blaSHV-106,catA1,cmlA5,dfrA1,dfrA12,ere(A),erm(B),fosA6,mph(A),mph(E),msr(E),oqxA6,oqxB20,sat2_gen,sul1,sul2	entA,entB,fepC,fyuA,irp1,irp2,ompA,yagV/ecpE,yagW/ecpD,yagX/ecpC,yagY/ecpB,yagZ/ecpA,ybtA,ybtE,ybtP,ybtQ,ybtS,ybtT,ybtU,ybtX,ykgK/ecpR	NA	Non-blaKPC/blaNDM
E567	PID341	Klebsiella pneumoniae	20	blaKPC-2	Clinical culture	2013	aac(3)-IIe,aac(6')-Ib-D181Y,aadA16,arr-3,blaKPC-2,blaOXA-1,blaSHV-187,blaTEM-1,dfrA27,fosA_gen,oqxA,oqxB32,qnrB6,sul1,sul1,tet(A)	entA,entB,fepC,ompA,yagV/ecpE,yagW/ecpD,yagX/ecpC,yagY/ecpB,yagZ/ecpA,ykgK/ecpR	blaKPC non-predominant
E568	PID342	Escherichia coli	95	blaNDM-1	Surveillance culture	2013	blaEC-5,blaNDM-1,blaTEM-116,ble-MBL	aslA,chuA,chuS,chuT,chuU,chuV,chuW,chuX,chuY,csgB,csgD,csgF,csgG,entA,entB,entC,entD,entE,entF,entS,fdeC,fepA,fepB,fepC,fepD,fepG,fes,fimA,fimB,fimC,fimD,fimE,fimF,fimG,fimH,fimI,fyuA,gspC,gspD,gspE,gspF,gspG,gspH,gspI,gspJ,gspK,gspL,gspM,ibeA,iroB,iroC,iroD,iroE,iroN,irp1,irp2,kpsD,kpsM,kpsT,ompA,senB,sfaA,sfaB,sfaC,sfaD,sfaE,sfaF,sfaG,sfaH,sfaS,sfaX,sfaY,vat,yagV/ecpE,yagW/ecpD,yagX/ecpC,yagY/e…	blaNDM predominant cluster
E569	PID343	Escherichia coli	2003	blaOXA-48	Clinical culture	2012	aac(3)-IIe,aadA5,aph(3'')-Ib,aph(3')-IIa,aph(6)-Id,blaCTX-M-55,blaEC-8,blaOXA-48,blaTEM-1,dfrA14,dfrA17,floR,mph(A),rmtB1,sul1,sul2	afaB-I,afaC-I,aslA,chuS,chuU,chuV,chuW,chuY,csgB,csgD,csgF,csgG,daaF,draA,draD,draE2,draP,entA,entB,entC,entD,entE,entF,entS,espL1,espL4,espR1,espR4,espX1,espX4,espX5,espY1,espY2,espY3,fdeC,fepA,fepB,fepC,fepD,fepG,fes,fimA,fimB,fimC,fimD,fimE,fimF,fimG,fimH,fimI,fyuA,gspL,gspM,irp1,irp2,iucA,iucB,iucC,iucD,iutA,kpsD,kpsM,ompA,papB,papE,papF,papI,papX,shuA,shuT,shuX,yagV/ecpE,yagW/ecpD,yagX/ecpC,…	NA	Non-blaKPC/blaNDM
E570	PID344	Escherichia coli	131	blaNDM-1	Clinical culture	2012	aac(3)-IIe,aac(6')-Ib-D181Y,blaCTX-M-14,blaCTX-M-15,blaEC-5,blaNDM-1,blaOXA-1,ble-MBL,mph(A),tet(A)	aslA,chuA,chuS,chuT,chuU,chuV,chuW,chuX,chuY,csgB,csgD,csgF,csgG,entA,entB,entC,entD,entE,entF,entS,fdeC,fepA,fepB,fepC,fepD,fepG,fes,fimA,fimC,fimD,fimE,fimF,fimG,fimH,fimI,fyuA,gspL,gspM,irp1,irp2,iucA,iucB,iucC,kpsD,kpsM,ompA,papB,papI,papX,sat,yagV/ecpE,yagW/ecpD,yagX/ecpC,yagY/ecpB,yagZ/ecpA,ybtA,ybtE,ybtP,ybtQ,ybtS,ybtT,ybtU,ybtX,ykgK/ecpR	blaNDM predominant cluster
E571	PID344	Escherichia coli	131	blaNDM-1	Clinical culture	2012	aac(3)-IIe,aac(6')-Ib-D181Y,blaCTX-M-14,blaCTX-M-15,blaEC-5,blaNDM-1,blaOXA-1,ble-MBL,mph(A),tet(A)	aslA,chuA,chuS,chuT,chuU,chuV,chuW,chuX,chuY,csgB,csgD,csgF,csgG,entA,entB,entC,entD,entE,entF,entS,fdeC,fepA,fepB,fepC,fepD,fepG,fes,fimA,fimC,fimD,fimE,fimF,fimG,fimH,fimI,fyuA,gspL,gspM,irp1,irp2,iucA,iucB,iucC,kpsD,kpsM,ompA,papB,papI,papX,sat,yagV/ecpE,yagW/ecpD,yagX/ecpC,yagY/ecpB,yagZ/ecpA,ybtA,ybtE,ybtP,ybtQ,ybtS,ybtT,ybtU,ybtX,ykgK/ecpR	blaNDM predominant cluster
E572	PID345	Klebsiella pneumoniae	14	blaOXA-181	Surveillance culture	2013	aac(3)-IId,aac(3)-IIe,aac(6')-Ib-D181Y,aadA1,aadA2,aph(3'')-Ib,aph(6)-Id,armA,arr-2,blaCMY-4,blaCTX-M-15,blaOXA-1,blaOXA-181,blaOXA-9,blaSHV-106,blaTEM-150,catA1,cmlA5,dfrA1,dfrA12,ere(A),fosA6,mph(E),msr(E),oqxA6,oqxB20,sat2_gen,sul1,sul2	entA,entB,fepC,fyuA,irp1,irp2,ompA,yagV/ecpE,yagW/ecpD,yagX/ecpC,yagY/ecpB,yagZ/ecpA,ybtA,ybtE,ybtP,ybtQ,ybtS,ybtT,ybtU,ybtX,ykgK/ecpR	NA	Non-blaKPC/blaNDM
E573	PID346	Escherichia coli	540	blaIMP-1	Surveillance culture	2014	aac(6')-Ib-AKT,aph(6)-Id,blaEC-15,blaIMP-1,blaSHV-12,qnrA1,qnrB7,sul1,sul2	csgB,csgD,csgF,csgG,entA,entB,entC,entD,entE,entF,entS,espL1,espR1,espX1,espX4,espX5,fdeC,fepA,fepB,fepC,fepD,fepG,fes,fimH,fyuA,gspC,gspD,gspE,gspF,gspG,gspH,gspI,gspJ,gspK,gspL,gspM,irp1,irp2,ompA,yagV/ecpE,yagW/ecpD,yagX/ecpC,yagY/ecpB,yagZ/ecpA,ybtA,ybtE,ybtP,ybtQ,ybtS,ybtT,ybtU,ybtX,ykgK/ecpR	NA	No plasmid assigned
E574	PID347	Enterobacter cloacae	599	blaKPC-2	Clinical culture	2014	aac(3)-IIe,aac(6')-Ib-D181Y,aph(3'')-Ib,aph(6)-Id,blaACT-49,blaCTX-M-15,blaKPC-2,blaOXA-1,dfrA14,fosA,mph(A),oqxA10,oqxB20,qnrB1,sul2,tet(A)	csgG,entA,entB,lpfA,lpfB,lpfC,lpfE,ompA	blaKPC predominant cluster
E575	PID348	Escherichia coli	6701	blaNDM-1	Surveillance culture	2013	blaCMY-6,blaEC-15,blaNDM-1,ble-MBL	aslA,csgB,csgD,csgF,csgG,entA,entB,entC,entD,entE,entF,entS,espL1,espR1,espR4,espX1,espX5,fdeC,fepA,fepB,fepC,fepD,fepG,fes,gspJ,gspK,gspM,ompA	blaNDM non-predominant
E576	PID348	Klebsiella pneumoniae	1998	blaNDM-1	Surveillance culture	2013	aac(3)-IIe,aac(6')-Ib-D181Y,aph(3')-Ia,aph(3'')-Ib,aph(6)-Id,blaCMY-6,blaNDM-1,blaOKP-B-16,blaOXA-1,blaTEM-1,ble-MBL,fosA_gen,oqxA10,oqxB11,qnrS1,sul2	entB,fepC,ompA,yagV/ecpE,yagW/ecpD,yagX/ecpC,yagY/ecpB,yagZ/ecpA,ykgK/ecpR	blaNDM non-predominant
E577	PID349	Enterobacter cloacae	93	blaKPC-2	Surveillance culture	2014	aac(3)-IIe,aac(6')-Ib-D181Y,aph(3'')-Ib,aph(6)-Id,blaACT-73,blaCTX-M-15,blaKPC-2,blaOXA-1,catA2,dfrA14,fosA,mph(A),oqxA9,oqxB9,qnrB1,sul2	csgG,entB,iroB,iroC,iroD,iroE,iroN,ompA	blaKPC predominant cluster
E578	PID349	Enterobacter cloacae	93	blaKPC-2	Clinical culture	2014	aac(3)-IIe,aac(6')-Ib-D181Y,aph(3'')-Ib,aph(6)-Id,blaACT-73,blaCTX-M-15,blaKPC-2,blaOXA-1,dfrA14,fosA,mph(A),oqxA9,oqxB9,qnrB1,sul2	csgG,entB,iroB,iroC,iroD,iroE,iroN,ompA	blaKPC predominant cluster
E579	PID349	Enterobacter cloacae	93	blaKPC-2	Clinical culture	2014	aac(3)-IIe,aac(6')-Ib-D181Y,aph(3'')-Ib,aph(6)-Id,blaACT-73,blaCTX-M-15,blaKPC-2,blaOXA-1,blaTEM-1,catA2,dfrA14,fosA,mph(A),oqxA9,oqxB9,qnrB1,sul2	csgG,entB,iroB,iroC,iroD,iroE,iroN,ompA	blaKPC predominant cluster
E580	PID350	Escherichia coli	131	blaNDM-1	Clinical culture	2012	aac(3)-IIe,aac(6')-Ib-D181Y,aadA5,blaCTX-M-15,blaEC-5,blaNDM-1,blaOXA-1,ble-MBL,dfrA17,mph(A),sul1,tet(A)	aslA,chuA,chuS,chuT,chuU,chuV,chuW,chuX,chuY,cnf1,csgB,csgD,csgF,csgG,entA,entB,entC,entD,entE,entF,entS,fdeC,fepA,fepB,fepC,fepD,fepG,fes,fimA,fimC,fimD,fimE,fimF,fimG,fimH,fimI,fyuA,gspL,gspM,hlyA,hlyB,hlyC,hlyD,irp1,irp2,iucA,iucB,iucC,kpsD,kpsM,ompA,papC,papD,papF,papG,papH,papI,papI,papJ,papK,papX,papX,sat,senB,yagV/ecpE,yagW/ecpD,yagX/ecpC,yagY/ecpB,yagZ/ecpA,ybtA,ybtE,ybtP,ybtQ,ybtS,ybtT,y…	blaNDM predominant cluster
E581	PID350	Escherichia coli	131	blaNDM-1	Clinical culture	2012	aac(3)-IIe,aac(6')-Ib-D181Y,blaCTX-M-15,blaEC-5,blaNDM-1,blaOXA-1,ble-MBL	aslA,chuA,chuS,chuT,chuU,chuV,chuW,chuX,chuY,cnf1,csgB,csgD,csgF,csgG,entA,entB,entC,entD,entE,entF,entS,fdeC,fepA,fepB,fepC,fepD,fepG,fes,fimA,fimC,fimD,fimE,fimF,fimG,fimH,fimI,fyuA,gspL,gspM,hlyA,hlyB,hlyC,hlyD,irp1,irp2,iucA,iucB,iucC,iucD,iutA,kpsD,kpsM,ompA,papB,papC,papD,papF,papG,papH,papI,papI,papJ,papK,papX,papX,sat,yagV/ecpE,yagW/ecpD,yagX/ecpC,yagY/ecpB,yagZ/ecpA,ybtA,ybtE,ybtP,ybtQ,y…	blaNDM predominant cluster
E582	PID350	Escherichia coli	131	blaNDM-9	Clinical culture	2013	aac(3)-IIe,aac(6')-Ib-D181Y,aadA5,blaCTX-M-15,blaEC-5,blaNDM-9,blaOXA-1,ble-MBL,catA1,dfrA17,mph(A),sul1,tet(A)	aslA,chuA,chuS,chuT,chuU,chuV,chuW,chuX,chuY,cnf1,csgB,csgD,csgF,csgG,entA,entB,entC,entD,entE,entF,entS,fdeC,fepA,fepB,fepC,fepD,fepG,fes,fimA,fimC,fimD,fimE,fimF,fimG,fimH,fimI,fyuA,gspL,gspM,hlyA,hlyB,hlyC,hlyD,irp1,irp2,iucA,iucB,iucC,kpsD,kpsM,ompA,papB,papC,papD,papF,papG,papH,papI,papI,papJ,papK,papX,papX,sat,senB,yagV/ecpE,yagW/ecpD,yagX/ecpC,yagY/ecpB,yagZ/ecpA,ybtA,ybtE,ybtP,ybtQ,ybtS,y…	blaNDM predominant cluster
E583	PID351	Klebsiella pneumoniae	1998	blaNDM-1	Surveillance culture	2014	aadA2,aph(3'')-Ib,aph(6)-Id,armA,blaCTX-M-15,blaNDM-1,blaOKP-B-16,ble-MBL,catA1,dfrA1,dfrA12,dfrA30,fosA_gen,mph(E),msr(E),oqxA10,oqxB11,sul1,tet(A)	entB,fepC,ompA,yagV/ecpE,yagW/ecpD,yagX/ecpC,yagY/ecpB,yagZ/ecpA,ykgK/ecpR	blaNDM non-predominant
E584	PID351	Klebsiella pneumoniae	1998	blaNDM-1	Surveillance culture	2014	aac(3)-IId,aac(6')-Ib-D181Y,aadA2,aph(3'')-Ib,aph(6)-Id,armA,blaCTX-M-15,blaNDM-1,blaOKP-B-16,blaOXA-1,blaTEM-1,ble-MBL,catA1,dfrA1,dfrA12,dfrA30,fosA_gen,mph(E),msr(E),oqxA10,oqxB11,sul1,tet(A),tet(D)	entB,fepC,ompA,yagV/ecpE,yagW/ecpD,yagX/ecpC,yagY/ecpB,yagZ/ecpA,ykgK/ecpR	blaNDM non-predominant
E585	PID352	Klebsiella pneumoniae	34	blaNDM-1	Surveillance culture	2014	aac(3)-IIe,aac(6')-Ib-D181Y,aph(3'')-Ib,aph(6)-Id,blaCTX-M-15,blaNDM-1,blaOXA-1,blaSFO-1,blaSHV-12,blaTEM-1,ble-MBL,catB,dfrA1,dfrA14,fosA5,oqxA6,qnrB1,qnrB7,qnrS1,sul1,sul2,tet(A)	astA,entA,entB,fepC,ompA,yagV/ecpE,yagW/ecpD,yagX/ecpC,yagY/ecpB,yagZ/ecpA	blaNDM predominant cluster
E586	PID353	Enterobacter cloacae	93	blaKPC-2	Surveillance culture	2013	aac(3)-IIe,aac(6')-Ib-D181Y,aph(3'')-Ib,aph(6)-Id,blaACT-73,blaCTX-M-15,blaKPC-2,blaOXA-1,blaTEM-1,catA2,dfrA14,fosA,mph(A),oqxA9,oqxB9,qnrB1,sul2	csgG,entB,iroB,iroC,iroD,iroE,iroN,ompA	blaKPC predominant cluster
E587	PID354	Klebsiella pneumoniae	14	blaOXA-181	Clinical culture	2013	aac(3)-IId,aac(3)-IIe,aac(6')-Ib-AKT,aadA1,aadA2,aph(3'')-Ib,aph(6)-Id,armA,arr-2,blaCMY-4,blaCTX-M-15,blaOXA-1,blaOXA-181,blaOXA-9,blaSHV-106,catA1,cmlA5,dfrA1,dfrA12,ere(A),erm(B),fosA6,mph(A),mph(E),msr(E),oqxA6,oqxB20,sat2_gen,sul1,sul2	entA,entB,fepC,fyuA,irp1,irp2,ompA,yagV/ecpE,yagW/ecpD,yagX/ecpC,yagY/ecpB,yagZ/ecpA,ybtA,ybtE,ybtP,ybtQ,ybtS,ybtT,ybtU,ybtX,ykgK/ecpR	NA	Non-blaKPC/blaNDM
E588	PID354	Klebsiella pneumoniae	14	blaOXA-181	Surveillance culture	2013	aac(3)-IId,aac(3)-IIe,aac(6')-Ib-AKT,aadA1,aadA2,armA,arr-2,blaCMY-4,blaCTX-M-15,blaOXA-1,blaOXA-181,blaOXA-9,blaSHV-106,blaTEM-150,catA1,cmlA5,dfrA1,dfrA12,ere(A),fosA6,mph(E),msr(E),oqxA6,oqxB20,sat2_gen,sul1	entA,entB,fepC,fyuA,irp1,irp2,ompA,yagV/ecpE,yagW/ecpD,yagX/ecpC,yagY/ecpB,yagZ/ecpA,ybtA,ybtE,ybtP,ybtQ,ybtS,ybtT,ybtU,ybtX,ykgK/ecpR	NA	Non-blaKPC/blaNDM
E589	PID355	Klebsiella pneumoniae	15	blaNDM-1	Surveillance culture	2013	aac(3)-IId,aac(6')-Ib-D181Y,blaCTX-M-15,blaNDM-1,blaOXA-1,blaSHV-106,ble-MBL,fosA6,mph(A),oqxA6,oqxB20	entA,entB,fepC,fyuA,irp1,irp2,ompA,yagV/ecpE,yagW/ecpD,yagX/ecpC,yagY/ecpB,yagZ/ecpA,ybtA,ybtE,ybtP,ybtQ,ybtS,ybtT,ybtU,ybtX,ykgK/ecpR	blaNDM predominant cluster
E590	PID356	Klebsiella pneumoniae	147	blaNDM-1	Clinical culture	2014	aac(6')-Ib-G,armA,blaCTX-M-15,blaNDM-1,blaSFO-1,blaSHV-11,blaTEM-1,ble-MBL,catB,dfrA1,dfrA14,fosA_gen,mph(E),msr(E),oqxA6,oqxB19,qnrB1,qnrS1,rmtF2,sul1,tet(A)	entA,entB,fepC,fepG,fyuA,irp1,irp2,ompA,yagV/ecpE,yagW/ecpD,yagX/ecpC,yagY/ecpB,yagZ/ecpA,ybtA,ybtE,ybtP,ybtQ,ybtS,ybtT,ybtU,ybtX,ykgK/ecpR	blaNDM non-predominant
E591	PID357	Klebsiella pneumoniae	15	blaKPC-2	Surveillance culture	2014	aac(6')-Ib-D181Y,aadA2,blaKPC-2,blaOXA-1,blaSHV-106,blaTEM-1,dfrA12,fosA6,mph(A),oqxA6,oqxB20,sul1,tet(A)	entA,entB,fepC,ompA,yagV/ecpE,yagW/ecpD,yagX/ecpC,yagY/ecpB,yagZ/ecpA,ykgK/ecpR	blaKPC non-predominant
E592	PID357	Escherichia coli	354	blaKPC-2	Clinical culture	2014	aac(3)-IId,aadA5,aph(3'')-Ib,aph(6)-Id,blaEC-19,blaKPC-2,blaTEM-1,dfrA17,floR,mcr-1.1,mph(A),sul1,sul2,tet(A)	aslA,chuS,chuT,chuU,chuV,chuW,chuY,csgB,csgD,csgF,csgG,entA,entB,entC,entD,entE,entF,entS,espL1,espR1,espR3,espX1,espY2,espY4,fdeC,fepA,fepB,fepC,fepD,fepG,fes,gspC,gspD,gspE,gspF,gspG,gspH,gspI,gspJ,gspK,gspL,gspM,iucA,iucB,iucC,iucD,iutA,kpsD,kpsM,ompA,sfaX,shuA,shuX,yagV/ecpE,yagW/ecpD,yagX/ecpC,yagY/ecpB,yagZ/ecpA,ykgK/ecpR	blaKPC non-predominant
E593	PID358	Klebsiella pneumoniae	101	blaKPC-2	Surveillance culture	2014	blaDHA-1,blaKPC-2,blaSHV-212,blaTEM-1,blaTEM-1,fosA_gen,mph(A),oqxA10,oqxB17,qnrB4,sul1	entA,entB,fepC,ompA,yagV/ecpE,yagW/ecpD,yagX/ecpC,yagY/ecpB,yagZ/ecpA,ykgK/ecpR	blaKPC predominant cluster
E594	PID359	Klebsiella pneumoniae	231	blaKPC-2	Clinical culture	2013	aac(3)-IIe,aac(6')-Ib-D181Y,blaCTX-M-15,blaKPC-2,blaOXA-1,blaSHV-212,catA1,fosA_gen,mph(A),oqxA10,oqxB12,qnrS1	entB,fepC,fyuA,irp1,irp2,ompA,yagV/ecpE,yagW/ecpD,yagX/ecpC,yagY/ecpB,yagZ/ecpA,ybtA,ybtE,ybtP,ybtQ,ybtS,ybtT,ybtU,ybtX,ykgK/ecpR	blaKPC predominant cluster
E595	PID360	Klebsiella pneumoniae	20	blaKPC-2	Clinical culture	2014	aac(3)-IIe,aac(6')-Ib-D181Y,aadA16,arr-3,blaKPC-2,blaOXA-1,blaSHV-187,dfrA27,fosA_gen,oqxA,oqxB32,qnrB6,sul1,sul1,tet(A)	entA,entB,fepC,ompA,yagV/ecpE,yagW/ecpD,yagX/ecpC,yagY/ecpB,yagZ/ecpA,ykgK/ecpR	blaKPC non-predominant
E596	PID361	Enterobacter cloacae	93	blaKPC-2	Surveillance culture	2014	aac(6')-Ib-D181Y,aph(3'')-Ib,aph(6)-Id,blaACT-73,blaCTX-M-15,blaKPC-2,blaOXA-1,catA2,dfrA14,fosA,mph(A),oqxA9,oqxB9,qnrB1,sul2	csgG,entB,iroB,iroC,iroD,iroE,iroN,ompA	blaKPC predominant cluster
E597	PID362	Klebsiella pneumoniae	133	blaNDM-1	Clinical culture	2014	aac(6')-Ib-AKT,aadA1,aph(3')-VI,blaCTX-M-15,blaNDM-1,blaOXA-9,blaSHV-75,blaTEM-1,ble-MBL,fosA6,oqxA10,oqxB4,qnrS1	entA,entB,fepC,ompA,yagV/ecpE,yagW/ecpD,yagX/ecpC,yagY/ecpB,yagZ/ecpA,ykgK/ecpR	blaNDM non-predominant
E598	PID363	Enterobacter cloacae	-	blaIMI-1	Surveillance culture	2013	blaIMI-1,blaMIR-9,fosA,oqxA10,oqxB9	csgG,entB,ompA	NA	No plasmid assigned
E599	PID364	Escherichia coli	1485	blaNDM-1	Surveillance culture	2013	aadA1,aadA2,aph(3')-Ia,blaEC-19,blaNDM-1,ble-MBL,cmlA1,mph(A),sul3	aslA,chuS,chuT,chuU,chuV,chuW,chuY,csgB,csgD,csgF,csgG,entA,entB,entC,entD,entE,entF,entS,espL1,espR1,espX1,espX4,espY1,espY2,espY4,fdeC,fepA,fepB,fepC,fepD,fepG,fes,fimA,fimB,fimC,fimD,fimE,fimF,fimG,fimH,fimI,gspC,gspD,gspE,gspF,gspG,gspH,gspI,gspJ,gspK,gspL,gspM,kpsD,kpsM,ompA,shuA,shuX,yagV/ecpE,yagW/ecpD,yagX/ecpC,yagY/ecpB,yagZ/ecpA,ykgK/ecpR	blaNDM predominant cluster
E600	PID364	Enterobacter aerogenes	-	blaNDM-1	Surveillance culture	2013	blaNDM-1,ble-MBL,CMY2-MIR-ACT-EC,fosA_gen,oqxA10,oqxB20	entA,entB,flgH,fliG,fliM,fliN,fyuA,iroB,iroN,irp1,irp2,ompA,yagW/ecpD,yagZ/ecpA,ybtA,ybtE,ybtP,ybtQ,ybtS,ybtT,ybtU,ybtX	blaNDM predominant cluster
E601	PID365	Escherichia coli	1196	blaNDM-1	Surveillance culture	2014	aac(3)-IId,aadA1,aadA2,aph(3')-Ia,aph(3'')-Ib,aph(6)-Id,blaCMY-2,blaEC-18,blaNDM-1,ble-MBL,cmlA1,dfrA12,floR,mcr-1.1,qnrS1,sul2,sul3,tet(A)	csgB,csgD,csgF,csgG,entA,entB,entC,entD,entE,entF,entS,espL1,espX5,fdeC,fepA,fepB,fepC,fepD,fepG,fes,fimA,fimB,fimC,fimD,fimE,fimF,fimG,fimH,fimI,gspC,gspD,gspE,gspF,gspG,gspH,gspI,gspJ,gspK,gspM,ompA,yagV/ecpE,yagW/ecpD,yagX/ecpC,yagY/ecpB,yagZ/ecpA,ykgK/ecpR	blaNDM predominant cluster
E602	PID366	Klebsiella pneumoniae	231	blaOXA-232	Clinical culture	2013	aac(6')-Ib-G,aadA2,arr-2,blaCTX-M-15,blaOXA-232,blaSHV-212,blaTEM-1,catA1,catB,dfrA12,erm(B),fosA_gen,mph(A),oqxA10,rmtF1,sul1	entB,fepC,fyuA,irp1,irp2,iucA,iucB,iucC,iucD,iutA,ompA,yagV/ecpE,yagW/ecpD,yagX/ecpC,yagY/ecpB,yagZ/ecpA,ybtA,ybtE,ybtP,ybtQ,ybtS,ybtT,ybtU,ybtX,ykgK/ecpR	NA	Non-blaKPC/blaNDM
E603	PID367	Klebsiella pneumoniae	11	blaNDM-1	Surveillance culture	2012	aac(3)-IIe,aadA2,arr-3,blaCTX-M-15,blaNDM-1,blaOXA-1,blaSHV-158,ble-MBL,dfrA12,fosA6,mph(A),oqxA,oqxB,sul1	entA,entB,fepC,fyuA,irp1,irp2,ompA,yagV/ecpE,yagW/ecpD,yagX/ecpC,yagY/ecpB,yagZ/ecpA,ybtA,ybtE,ybtP,ybtQ,ybtS,ybtT,ybtU,ybtX,ykgK/ecpR	blaNDM predominant cluster
E604	PID368	Klebsiella pneumoniae	133	blaNDM-1	Clinical culture	2014	aac(6')-Ib-AKT,aadA1,aph(3')-VI,blaCTX-M-15,blaNDM-1,blaOXA-9,blaSHV-75,blaTEM-1,ble-MBL,fosA6,oqxA10,oqxB4,qnrS1	entA,entB,fepC,ompA,yagV/ecpE,yagW/ecpD,yagX/ecpC,yagY/ecpB,yagZ/ecpA,ykgK/ecpR	blaNDM non-predominant
E605	PID368	Klebsiella pneumoniae	133	blaNDM-1	Clinical culture	2014	aac(6')-Ib-AKT,aadA1,aph(3')-VI,blaCTX-M-15,blaNDM-1,blaOXA-9,blaSHV-75,blaTEM-1,ble-MBL,fosA6,oqxA10,oqxB4,qnrS1	entA,entB,fepC,ompA,yagV/ecpE,yagW/ecpD,yagX/ecpC,yagY/ecpB,yagZ/ecpA,ykgK/ecpR	blaNDM non-predominant
E606	PID368	Klebsiella pneumoniae	-	blaNDM-1	Surveillance culture	2014	aadA1,aph(3')-VI,blaCTX-M-15,blaNDM-1,blaOXA-9,blaTEM-1,ble-MBL,fosA6,qnrS1	entB,yagZ/ecpA,ykgK/ecpR	NA	No plasmid assigned
E607	PID368	Klebsiella pneumoniae	-	blaNDM-1	Surveillance culture	2014	aac(6')-Ib-AKT,aadA1,aph(3')-VI,blaCTX-M-15,blaNDM-1,blaOXA-9,blaTEM-1,ble-MBL,fosA6,oqxB4,qnrS1	entB,fepC,ompA,yagW/ecpD,yagY/ecpB,yagZ/ecpA,ykgK/ecpR	blaNDM non-predominant
E608	PID368	Escherichia coli	5073	blaNDM-1	Surveillance culture	2014	aac(6')-Ib-AKT,aadA1,aph(3')-VI,blaCTX-M-15,blaEC-13,blaNDM-1,blaOXA-9,blaTEM-1,ble-MBL,qnrS1	csgB,csgD,csgF,csgG,entA,entB,entC,entD,entE,entF,entS,espL1,espR1,espX1,espX4,espX5,fepA,fepB,fepC,fepD,fepG,fes,fimA,fimB,fimC,fimD,fimE,fimF,fimG,fimH,fimI,gspC,gspD,gspE,gspF,gspG,gspH,gspI,gspJ,gspK,gspL,gspM,ompA,yagV/ecpE,yagW/ecpD,yagX/ecpC,yagY/ecpB,yagZ/ecpA,ykgK/ecpR	blaNDM non-predominant
E609	PID369	Klebsiella pneumoniae	2543	blaIMP-1	Surveillance culture	2014	aac(6')-Ib-AKT,aac(6')-Ib-AKT,blaIMP-1,blaSHV-187,dfrA22,fosA6,mph(A),oqxA8,oqxB11,sul1,sul2	entA,entB,fepC,ompA,yagV/ecpE,yagW/ecpD,yagX/ecpC,yagY/ecpB,yagZ/ecpA,ykgK/ecpR	NA	No plasmid assigned
E610	PID370	Klebsiella pneumoniae	-	blaNDM-1	Surveillance culture	2013	blaCMY-6,blaNDM-1,ble-MBL,fosA6,oqxA5,oqxB11,tet(A)	entA,entB,fepC,ompA,yagV/ecpE,yagW/ecpD,yagX/ecpC,yagY/ecpB,yagZ/ecpA,ykgK/ecpR	blaNDM non-predominant
E611	PID370	Escherichia coli	3168	blaNDM-1	Surveillance culture	2013	blaCMY-6,blaEC-18,blaNDM-1,ble-MBL	csgB,csgD,csgF,csgG,entA,entB,entC,entD,entE,entF,entS,espL1,espL4,espR1,espX1,espX4,espX5,fdeC,fepA,fepB,fepC,fepD,fepG,fes,fimA,fimB,fimC,fimD,fimE,fimF,fimG,fimH,fimI,fyuA,gspF,gspG,gspH,gspI,gspJ,gspK,gspL,gspM,irp1,irp2,ompA,ybtA,ybtE,ybtP,ybtQ,ybtS,ybtT,ybtU,ybtX,ykgK/ecpR	blaNDM non-predominant
E612	PID371	Klebsiella pneumoniae	-	blaKPC-2	Clinical culture	2013	aac(6')-Ib-D181Y,blaKPC-2,blaOXA-1,blaTEM-1,dfrA14,qnrB1	ompA,yagZ/ecpA,ykgK/ecpR	blaKPC non-predominant
E613	PID372	Escherichia coli	-	blaNDM-1	Surveillance culture	2013	aadA1,blaEC,blaNDM-1,blaTEM-1,ble-MBL,floR,qnrS1,sul3,tet(M)	aslA,csgB,csgD,csgF,csgG,entA,entB,entC,entD,entE,entF,entS,espL1,espR1,espX1,espX4,espX5,fepA,fepB,fepC,fepD,fepG,fes,fimA,fimB,fimC,fimD,fimE,fimF,fimG,fimH,fimI,gspF,gspG,gspH,gspI,gspJ,gspK,gspL,gspM,ompA,yagV/ecpE,yagW/ecpD,yagX/ecpC,yagY/ecpB,yagZ/ecpA,ykgK/ecpR	blaNDM predominant cluster
E614	PID373	Escherichia coli	744	blaNDM-1	Surveillance culture	2014	aadA1,aadA2,blaEC,blaNDM-1,blaTEM-1,ble-MBL,cmlA1,dfrA12,mef(B),sul3,tet(A),tet(B)	aslA,csgB,csgD,csgF,csgG,entA,entB,entC,entD,entE,entF,entS,espL1,espL4,espX1,espX4,espX5,espY1,fdeC,fepA,fepB,fepC,fepD,fepG,fes,fimA,fimB,fimC,fimD,fimE,fimF,fimG,fimH,fimI,ompA,yagV/ecpE,yagW/ecpD,yagX/ecpC,yagY/ecpB,yagZ/ecpA,ykgK/ecpR	blaNDM predominant cluster
E615	PID374	Escherichia coli	-	blaKPC-2	Clinical culture	2015	blaEC-19,blaKPC-2,mph(A)	aslA,chuS,chuU,chuV,chuW,chuX,chuY,csgB,csgD,csgF,csgG,entA,entB,entC,entD,entE,entF,entS,espL1,espR1,espX4,espY2,espY4,fdeC,fepA,fepB,fepC,fepD,fepG,fes,fimA,fimB,fimC,fimD,fimE,fimF,fimG,fimH,fimI,gspC,gspD,gspE,gspF,gspG,gspH,gspI,gspJ,gspK,gspL,gspM,ibeA,kpsD,kpsM,kpsT,ompA,shuA,shuT,yagV/ecpE,yagW/ecpD,yagX/ecpC,yagY/ecpB,yagZ/ecpA,ykgK/ecpR	blaKPC predominant cluster
E616	PID375	Escherichia coli	131	blaNDM-1	Clinical culture	2013	aac(3)-IIe,aac(6')-Ib-D181Y,aadA5,blaCTX-M-15,blaEC-5,blaNDM-1,blaOXA-1,ble-MBL,dfrA17,mph(A),sul1,tet(A)	aslA,chuA,chuS,chuT,chuU,chuV,chuW,chuX,chuY,cnf1,csgB,csgD,csgF,csgG,entA,entB,entC,entD,entE,entF,entS,fdeC,fepA,fepB,fepC,fepD,fepG,fes,fimA,fimC,fimD,fimE,fimF,fimG,fimH,fimI,fyuA,gspL,gspM,hlyA,hlyB,hlyC,hlyD,irp1,irp2,iucA,iucB,iucC,kpsD,kpsM,ompA,papB,papC,papD,papF,papG,papH,papI,papI,papJ,papK,papX,papX,sat,senB,yagV/ecpE,yagW/ecpD,yagX/ecpC,yagY/ecpB,yagZ/ecpA,ybtA,ybtE,ybtP,ybtQ,ybtS,y…	blaNDM predominant cluster
E617	PID375	Escherichia coli	131	blaNDM-1	Clinical culture	2013	aac(3)-IIe,aac(6')-Ib-D181Y,aadA5,blaCTX-M-15,blaEC-5,blaNDM-1,blaOXA-1,ble-MBL,dfrA17,mph(A),sul1,tet(A)	aslA,chuA,chuS,chuT,chuU,chuV,chuW,chuX,chuY,cnf1,csgB,csgD,csgF,csgG,entA,entB,entC,entD,entE,entF,entS,fdeC,fepA,fepB,fepC,fepD,fepG,fes,fimA,fimC,fimD,fimE,fimF,fimG,fimH,fimI,fyuA,gspL,gspM,hlyA,hlyB,hlyC,hlyD,irp1,irp2,iucA,iucB,iucC,kpsD,kpsM,ompA,papB,papC,papD,papF,papG,papH,papI,papI,papJ,papK,papX,papX,sat,senB,yagV/ecpE,yagW/ecpD,yagX/ecpC,yagY/ecpB,yagZ/ecpA,ybtA,ybtE,ybtP,ybtQ,ybtS,y…	blaNDM predominant cluster
E618	PID376	Enterobacter cloacae	-	blaNDM-1	Surveillance culture	2013	aac(3)-IIe,aac(6')-Ib-D181Y,aadA1,aadA2,ant(2'')-Ia,aph(3'')-Ib,aph(6)-Id,blaCMH-1,blaCTX-M-15,blaNDM-1,blaOXA-1,blaSHV-12,blaTEM-1,ble-MBL,catA1,dfrA12,dfrA14,fosA,mph(A),oqxA10,oqxB9,qnrB1,sul1,sul2,tet(A),tet(D)	csgG,ompA	blaNDM non-predominant
E619	PID377	Klebsiella pneumoniae	16	blaNDM-1	Clinical culture	2012	aac(3)-IId,aac(3)-IIe,aac(6')-Ib-D181Y,aph(6)-Id,blaCTX-M-15,blaNDM-1,blaOXA-1,blaSHV-215,blaTEM-1,ble-MBL,catA1,dfrA14,fosA_gen,mph(A),oqxA6,oqxB19,qnrB1,sul2,tet(B)	entA,entB,fepC,ompA,yagV/ecpE,yagW/ecpD,yagX/ecpC,yagY/ecpB,yagZ/ecpA,ykgK/ecpR	blaNDM predominant cluster
E620	PID378	Citrobacter freundii	18	blaNDM-1	Surveillance culture	2014	aac(3)-IIe,aac(6')-Ib-cr5,aadA5,aph(3')-Ia,aph(3'')-Ib,aph(6)-Id,arr-3,blaCMY-117,blaCTX-M-55,blaDHA-1,blaEC-19,blaNDM-1,blaOXA-1,blaTEM-1,ble-MBL,catA2,catB3,dfrA14,dfrA17,mph(A),qnrB4,sul1,sul1,sul2,tet(A)	aslA,chuS,chuT,chuU,chuV,chuW,chuX,chuY,csgB,csgB,csgD,csgD,csgE,csgF,csgF,csgG,csgG,entA,entB,entB,entC,entD,entE,entE,entF,entS,espL1,espY2,fdeC,fepA,fepB,fepC,fepC,fepD,fepG,fes,fimA,fimB,fimC,fimD,fimF,fimG,fimH,fimI,fliG,gspC,gspD,gspE,gspF,gspG,gspH,gspI,gspJ,gspK,gspL,gspM,ibeA,iucA,iucB,iucC,iucD,iutA,kpsD,kpsM,ompA,ompA,shuA,shuX,yagV/ecpE,yagW/ecpD,yagX/ecpC,yagY/ecpB,yagZ/ecpA,ykgK/ecpR	blaNDM predominant cluster
E621	PID379	Klebsiella pneumoniae	281	blaNDM-1	Surveillance culture	2014	aac(6')-Ib-AKT,aac(6')-Ib-AKT,blaIMP-1,blaNDM-1,blaSHV-108,ble-MBL,dfrA22,fosA_gen,mph(A),oqxA6,oqxB12,qnrA1,sul1,sul1,sul2	entA,entB,fepC,ompA,yagV/ecpE,yagW/ecpD,yagX/ecpC,yagY/ecpB,yagZ/ecpA,ykgK/ecpR	blaNDM predominant cluster
E622	PID380	Klebsiella pneumoniae	283	blaNDM-1	Surveillance culture	2015	aac(3)-IId,aac(6')-Ib-D181Y,aadA16,armA,arr-3,blaCTX-M-3,blaNDM-1,blaOKP-B-2,blaOXA-1,blaTEM-1,ble-MBL,dfrA27,fosA_gen,mph(E),msr(E),oqxA10,oqxB11,qnrB1,sul1,tet(A)	entB,fepC,fepG,ompA,yagV/ecpE,yagW/ecpD,yagX/ecpC,yagY/ecpB,yagZ/ecpA,ykgK/ecpR	blaNDM non-predominant
E623	PID381	Escherichia coli	131	blaNDM-1	Clinical culture	2013	aac(3)-IIe,aac(6')-Ib-D181Y,aadA5,blaCTX-M-15,blaEC-5,blaNDM-1,blaOXA-1,blaTEM-116,ble-MBL,dfrA17,mph(A),sul1,tet(A)	aslA,chuA,chuS,chuT,chuU,chuV,chuW,chuX,chuY,cnf1,csgB,csgD,csgF,csgG,entA,entB,entC,entD,entE,entF,entS,fdeC,fepA,fepB,fepC,fepD,fepG,fes,fimA,fimC,fimD,fimE,fimF,fimG,fimH,fimI,fyuA,gspL,gspM,hlyA,hlyB,hlyC,hlyD,irp1,irp2,iucA,iucB,iucC,kpsD,kpsM,ompA,papC,papD,papF,papG,papH,papI,papI,papJ,papK,papX,papX,sat,senB,yagV/ecpE,yagW/ecpD,yagX/ecpC,yagY/ecpB,yagZ/ecpA,ybtA,ybtE,ybtP,ybtQ,ybtS,ybtT,y…	blaNDM predominant cluster
E624	PID382	Klebsiella pneumoniae	-	blaKPC-2	Surveillance culture	2014	aac(3)-IIe,aac(6')-Ib-D181Y,aph(3'')-Ib,aph(6)-Id,blaCTX-M-15,blaKPC-2,blaOXA-1,blaSHV-32,blaTEM-1,dfrA14,fosA_gen,mph(A),oqxA10,oqxB26,qnrB1,sul2,tet(A)	entA,entB,fepC,ompA,yagV/ecpE,yagW/ecpD,yagX/ecpC,yagY/ecpB,yagZ/ecpA,ykgK/ecpR	blaKPC non-predominant
E625	PID382	Escherichia coli	48	blaKPC-2	Surveillance culture	2014	aac(3)-IId,aadA1,aadA2,blaEC,blaKPC-2,cmlA1,dfrA12,lnu(F),mph(A),qnrS1,sul3,tet(A)	aslA,csgB,csgD,csgF,csgG,entA,entB,entC,entD,entE,entF,entS,espL1,espL4,espX1,espX4,espX5,fepA,fepB,fepC,fepD,fepG,fes,fimA,fimB,fimC,fimD,fimE,fimF,fimG,fimH,fimI,ompA,yagV/ecpE,yagW/ecpD,yagX/ecpC,yagY/ecpB,yagZ/ecpA,ykgK/ecpR	blaKPC predominant cluster
E626	PID382	Escherichia coli	871	blaKPC-2	Surveillance culture	2015	aadA1,aadA2,blaEC-15,blaKPC-2,cmlA1,dfrA12,floR,mph(A),qnrS1,tet(A),tet(M),tet(X)	csgB,csgD,csgF,csgG,entA,entB,entC,entD,entE,entF,entS,espL1,espR1,espR4,espX1,espX5,fdeC,fepA,fepB,fepC,fepD,fepG,fes,fimG,fimH,gspC,gspD,gspE,gspF,gspG,gspH,gspI,gspJ,gspK,gspL,gspM,ompA,yagV/ecpE,yagW/ecpD,yagX/ecpC,yagY/ecpB,yagZ/ecpA,ykgK/ecpR	blaKPC predominant cluster
E627	PID383	Klebsiella pneumoniae	307	blaKPC-2	Clinical culture	2014	aac(3)-IIe,aac(6')-Ib-D181Y,aph(3'')-Ib,aph(6)-Id,blaCTX-M-15,blaKPC-2,blaOXA-1,blaSHV-106,dfrA14,fosA6,mph(A),oqxA5,oqxB19,qnrB1,sul2,tet(A)	entA,entB,fepC,ompA,yagV/ecpE,yagW/ecpD,yagX/ecpC,yagY/ecpB,yagZ/ecpA,ykgK/ecpR	blaKPC predominant cluster
E628	PID383	Klebsiella pneumoniae	307	blaKPC-2	Clinical culture	2014	aac(3)-IIe,aac(6')-Ib-D181Y,aph(3'')-Ib,aph(6)-Id,blaCTX-M-15,blaKPC-2,blaOXA-1,blaSHV-106,blaTEM-1,dfrA14,fosA6,mph(A),oqxA5,oqxB19,qnrB1,sul2,tet(A)	entA,entB,fepC,ompA,yagV/ecpE,yagW/ecpD,yagX/ecpC,yagY/ecpB,yagZ/ecpA,ykgK/ecpR	blaKPC predominant cluster
E632	PID385	Klebsiella pneumoniae	231	blaKPC-2	Surveillance culture	2013	aac(3)-IIe,aac(6')-Ib-D181Y,blaCTX-M-15,blaKPC-2,blaOXA-1,blaSHV-212,catA1,fosA_gen,mph(A),oqxA10,oqxB12,qnrS1	entB,fepC,fyuA,irp1,irp2,ompA,yagV/ecpE,yagW/ecpD,yagX/ecpC,yagY/ecpB,yagZ/ecpA,ybtA,ybtE,ybtP,ybtQ,ybtS,ybtT,ybtU,ybtX,ykgK/ecpR	blaKPC non-predominant
E633	PID385	Klebsiella pneumoniae	231	blaKPC-2	Clinical culture	2014	aac(3)-IIe,aac(6')-Ib-D181Y,blaCTX-M-15,blaKPC-2,blaOXA-1,blaSHV-212,blaTEM-1,catA1,fosA_gen,mph(A),oqxA10,oqxB12,qnrS1	entB,fepC,fyuA,irp1,irp2,ompA,yagV/ecpE,yagW/ecpD,yagX/ecpC,yagY/ecpB,yagZ/ecpA,ybtA,ybtE,ybtP,ybtQ,ybtS,ybtT,ybtU,ybtX,ykgK/ecpR	blaKPC predominant cluster
E634	PID385	Klebsiella pneumoniae	231	blaKPC-2	Clinical culture	2014	aac(3)-IIe,aac(6')-Ib-D181Y,blaCTX-M-15,blaKPC-2,blaOXA-1,blaSHV-212,catA1,fosA_gen,mph(A),oqxA10,oqxB12,qnrS1	entB,fepC,fyuA,irp1,irp2,ompA,yagV/ecpE,yagW/ecpD,yagX/ecpC,yagY/ecpB,yagZ/ecpA,ybtA,ybtE,ybtP,ybtQ,ybtS,ybtT,ybtU,ybtX,ykgK/ecpR	blaKPC predominant cluster
E635	PID386	Escherichia coli	1125	blaNDM-1	Clinical culture	2013	aac(3)-IIe,aac(6')-Ib-D181Y,aadA1,aadA2,aph(3'')-Ib,aph(6)-Id,blaCTX-M-15,blaEC-18,blaNDM-1,blaOXA-1,blaTEM-1,ble-MBL,catA1,dfrA12,dfrA14,qnrB1,qnrS1,sul1,sul2,tet(A)	csgB,csgD,csgF,csgG,entA,entB,entC,entD,entE,entF,entS,espL1,espR1,espX1,espX4,espX5,fdeC,fepA,fepB,fepC,fepD,fepG,fes,fimA,fimB,fimC,fimD,fimE,fimF,fimG,fimH,fimI,gspC,gspD,gspE,gspF,gspG,gspH,gspI,gspJ,gspK,gspL,gspM,ompA,yagV/ecpE,yagW/ecpD,yagX/ecpC,yagY/ecpB,yagZ/ecpA,ykgK/ecpR	blaNDM non-predominant
E636	PID387	Klebsiella pneumoniae	20	blaKPC-2	Surveillance culture	2014	aac(3)-IIe,aph(3'')-Ib,aph(6)-Id,blaCTX-M-15,blaKPC-2,blaSHV-145,dfrA14,fosA5,mph(A),oqxA10,oqxB32,qnrB1,sul2,tet(A)	entA,entB,fepC,ompA,yagV/ecpE,yagW/ecpD,yagX/ecpC,yagY/ecpB,yagZ/ecpA,ykgK/ecpR	blaKPC non-predominant
E637	PID387	Escherichia coli	216	blaKPC-2	Surveillance culture	2014	aac(6')-Ib-D181Y,aadA16,arr-3,blaCTX-M-3,blaEC-15,blaKPC-2,blaTEM-1,dfrA27,mph(A),sul1,tet(A)	csgB,csgD,csgF,csgG,entA,entB,entC,entD,entE,entF,entS,espL1,espR1,espX1,espX4,espX5,fepA,fepB,fepC,fepD,fepG,fes,fimA,fimB,fimC,fimD,fimE,fimF,fimG,fimH,fimI,gspC,gspD,gspE,gspF,gspG,gspH,gspI,gspJ,gspK,gspL,gspM,ompA	blaKPC predominant cluster
E638	PID388	Klebsiella pneumoniae	1902	blaKPC-2	Surveillance culture	2015	blaKPC-2,blaSHV-110,blaTEM-1,fosA5,mph(A),oqxA6,oqxB25	entA,entB,fepC,fepG,ompA,yagV/ecpE,yagW/ecpD,yagX/ecpC,yagY/ecpB,yagZ/ecpA,ykgK/ecpR	blaKPC predominant cluster
E639	PID388	Citrobacter amalonaticus	-	blaKPC-2	Surveillance culture	2015	blaKPC-2,blaSED,mph(A),oqxA10,oqxB4	csgA,csgB,csgD,csgF,csgG,entA,entB,entE,entS,fepC,fepD,fepG,ompA	blaKPC predominant cluster
E640	PID389	Klebsiella pneumoniae	-	blaKPC-2	Clinical culture	2015	blaKPC-2,blaSHV-32,fosA_gen,mph(A),oqxA10,oqxB26	entA,entB,fepC,ompA,yagV/ecpE,yagW/ecpD,yagX/ecpC,yagY/ecpB,yagZ/ecpA,ykgK/ecpR	blaKPC predominant cluster
E641	PID389	Escherichia coli	-	blaKPC-2	Clinical culture	2015	aadA1,aadA2,aph(3')-Ia,blaEC,blaKPC-2,blaTEM-1,cmlA1,dfrA12,dfrA14,mph(A),qnrS1,sul3,tet(A),tet(M)	aslA,csgB,csgF,csgG,entA,entB,entC,entD,entE,entF,entS,espL1,espR1,espX1,espX4,espX5,faeC,faeD,faeE,faeF,faeH,faeI,fdeC,fepA,fepB,fepC,fepD,fepG,fes,fimG,fimH,gspC,gspD,gspE,gspF,gspG,gspH,gspI,gspJ,gspK,gspL,gspM,ompA,yagV/ecpE,yagW/ecpD,yagX/ecpC,yagY/ecpB,yagZ/ecpA,ykgK/ecpR	blaKPC predominant cluster
E642	PID389	Klebsiella pneumoniae	-	blaKPC-2	Clinical culture	2015	blaKPC-2,blaSHV-32,fosA_gen,mph(A),oqxA10,oqxB26	entA,entB,fepC,ompA,yagV/ecpE,yagW/ecpD,yagX/ecpC,yagY/ecpB,yagZ/ecpA,ykgK/ecpR	blaKPC predominant cluster
E643	PID389	Escherichia coli	-	blaKPC-2	Clinical culture	2015	aadA1,aadA2,aph(3')-Ia,blaEC,blaKPC-2,cmlA1,dfrA12,mph(A),qnrS1,sul3,tet(A),tet(M)	aslA,csgB,csgF,csgG,entA,entB,entC,entD,entE,entF,entS,espL1,espR1,espX1,espX4,espX5,faeD,faeE,faeF,faeH,faeI,fdeC,fepA,fepB,fepC,fepD,fepG,fes,fimG,fimH,gspC,gspD,gspE,gspF,gspG,gspH,gspI,gspJ,gspK,gspL,gspM,ompA,yagV/ecpE,yagW/ecpD,yagX/ecpC,yagY/ecpB,yagZ/ecpA,ykgK/ecpR	blaKPC predominant cluster
E644	PID390	Citrobacter koseri	-	blaKPC-2	Surveillance culture	2013	aac(6')-Ib-D181Y,aadA16,aph(3'')-Ib,aph(6)-Id,arr-3,blaCTX-M-15,blaKPC-2,blaMAL-2,blaTEM-1,dfrA27,mph(A),sul1	chuA,chuX,csgB,csgD,csgE,csgF,csgG,entA,entB,entE,entS,fepC,fimD,fliG,fyuA,irp1,irp2,iucA,iucB,iucC,iutA,ompA,senB,ybtA,ybtE,ybtP,ybtQ,ybtS,ybtT,ybtU,ybtX	blaKPC predominant cluster
E645	PID391	Enterobacter cloacae	592	blaNDM-1	Clinical culture	2012	aac(6')-Ib-D181Y,aadA16,arr-3,blaACT-69,blaNDM-1,ble-MBL,dfrA27,floR,fosA,oqxA9,oqxB9,qnrS1,sul1,tet(D)	csgG,fepD,ompA	blaNDM predominant cluster
E646	PID392	Citrobacter freundii	-	blaNDM-1	Surveillance culture	2014	aac(6')-Ib-D181Y,aadA2,blaCMY-159,blaCTX-M-15,blaNDM-1,blaOXA-1,blaTEM-1,ble-MBL,catA2,dfrA12,mph(A),qnrB69,sul1	csgB,csgD,csgE,csgG,entA,entB,entE,fepC,fepG,ompA	blaNDM predominant cluster
E647	PID393	Citrobacter freundii	18	blaNDM-1	Clinical culture	2014	aac(6')-Ib-cr5,aadA5,aph(3')-Ia,arr-3,blaCMY-117,blaDHA-1,blaNDM-1,blaOXA-1,blaTEM-1,ble-MBL,catB3,dfrA17,mph(A),qnrB4,sul1,sul1	chuX,csgB,csgD,csgE,csgF,csgG,fliG,ompA	blaNDM predominant cluster
E648	PID394	Proteus mirabilis	-	blaOXA-23	Clinical culture	2014	aac(3)-IIe,aadA5,aph(3'')-Ib,aph(6)-Id,blaOXA-23,blaTEM-2,catA4,dfrA17,mph(A),sul1,sul2,tet(A),tet(J)	NA	NA	No plasmid assigned
E649	PID395	Klebsiella pneumoniae	70	blaNDM-1	Surveillance culture	2013	aac(3)-IIe,aac(6')-Ib-D181Y,blaCTX-M-15,blaNDM-1,blaOXA-1,blaSHV-32,blaTEM-1,ble-MBL,catA1,dfrA14,fosA_gen,oqxA10,oqxB26,qnrB1,qnrS1,tet(A)	entA,entB,fepC,fepG,fyuA,irp1,irp2,ompA,yagV/ecpE,yagW/ecpD,yagX/ecpC,yagY/ecpB,yagZ/ecpA,ybtA,ybtE,ybtP,ybtQ,ybtS,ybtT,ybtU,ybtX,ykgK/ecpR	blaNDM non-predominant
E650	PID396	Klebsiella pneumoniae	273	blaOXA-48	Clinical culture	2015	aac(6')-Ib-AKT,blaOXA-48,blaSHV-11,fosA_gen,oqxA6,oqxB19	entA,entB,fepC,fepG,fyuA,irp1,irp2,ompA,yagV/ecpE,yagW/ecpD,yagX/ecpC,yagY/ecpB,yagZ/ecpA,ybtA,ybtE,ybtP,ybtQ,ybtS,ybtT,ybtU,ybtX,ykgK/ecpR	NA	Non-blaKPC/blaNDM
E651	PID397	Klebsiella pneumoniae	20	blaKPC-2	Surveillance culture	2014	aac(3)-IIe,aac(6')-Ib-D181Y,aadA16,arr-3,blaKPC-2,blaOXA-1,blaSHV-187,blaTEM-1,dfrA27,fosA_gen,oqxA,oqxB32,qnrB6,sul1,sul1,tet(A)	entA,entB,fepC,ompA,yagV/ecpE,yagW/ecpD,yagX/ecpC,yagY/ecpB,yagZ/ecpA,ykgK/ecpR	blaKPC non-predominant
E652	PID398	Escherichia coli	131	blaKPC-2	Clinical culture	2013	aac(6')-Ib-D181Y,blaEC-5,blaKPC-2,blaOXA-1,mph(A)	afaA,afaB-I,afaC-I,afaD,aslA,chuA,chuS,chuT,chuU,chuV,chuW,chuX,chuY,csgB,csgD,csgF,csgG,daaF,draP,entA,entB,entC,entD,entE,entF,entS,fdeC,fepA,fepB,fepC,fepD,fepG,fes,fimA,fimC,fimD,fimE,fimF,fimG,fimH,fimI,fyuA,gspC,gspD,gspE,gspF,gspG,gspH,gspI,gspJ,gspK,gspL,gspM,irp1,irp2,iucA,iucB,iucC,iucD,iutA,kpsD,kpsM,ompA,papB,papI,papX,sat,yagV/ecpE,yagW/ecpD,yagX/ecpC,yagY/ecpB,yagZ/ecpA,ybtA,ybtE,yb…	blaKPC predominant cluster
E653	PID399	Klebsiella pneumoniae	570	blaNDM-1	Clinical culture	2011	aac(3)-IIe,aac(6')-Ib-D181Y,aph(3'')-Ib,aph(6)-Id,blaCTX-M-15,blaNDM-1,blaOXA-1,blaSHV-212,blaTEM-1,ble-MBL,dfrA14,fosA_gen,oqxA,oqxB,qnrB9,sul2	entA,entB,fepC,ompA,yagV/ecpE,yagW/ecpD,yagX/ecpC,yagY/ecpB,yagZ/ecpA,ykgK/ecpR	blaNDM non-predominant
E654	PID400	Citrobacter freundii	-	blaNDM-1	Surveillance culture	2014	aac(3)-IId,aadA1,aadA2,armA,blaCMY-48,blaNDM-1,blaTEM-1,ble-MBL,catA2,dfrA1,dfrA12,mph(A),mph(E),msr(E),qnrB4,sat2_gen,sul1,sul2,tet(D)	chuX,csgB,csgD,csgE,csgF,csgG,entB,entE,entS,fepC,fliG,ompA	blaNDM non-predominant
E655	PID400	Klebsiella pneumoniae	14	blaNDM-1	Surveillance culture	2014	aac(3)-IId,armA,blaNDM-1,blaSHV-106,blaTEM-1,ble-MBL,fosA6,mph(E),msr(E),oqxA6,oqxB20,sul1	entA,entB,fepC,fyuA,irp1,irp2,ompA,yagV/ecpE,yagW/ecpD,yagX/ecpC,yagY/ecpB,yagZ/ecpA,ybtA,ybtE,ybtP,ybtQ,ybtS,ybtT,ybtU,ybtX,ykgK/ecpR	blaNDM non-predominant
E656	PID401	Citrobacter freundii	22	blaNDM-1	Clinical culture	2013	aac(3)-IId,aadA1,aadA2,armA,blaCMY-48,blaNDM-1,blaTEM-1,ble-MBL,catA2,dfrA1,dfrA12,mph(A),mph(E),msr(E),qnrB4,sat2_gen,sul1,sul2,tet(D)	chuX,csgB,csgD,csgE,csgF,csgG,entB,entE,entS,fepC,fliG,ompA	blaNDM non-predominant
E657	PID402	Escherichia coli	131	blaNDM-1	Clinical culture	2013	aac(3)-IIe,aac(6')-Ib-D181Y,blaEC-5,blaNDM-1,blaOXA-1,ble-MBL	aslA,chuA,chuS,chuT,chuU,chuV,chuW,chuX,chuY,cnf1,csgB,csgD,csgF,csgG,entA,entB,entC,entD,entE,entF,entS,fdeC,fepA,fepB,fepC,fepD,fepG,fes,fimA,fimC,fimD,fimE,fimF,fimG,fimH,fimI,fyuA,gspL,gspM,hlyA,hlyB,hlyC,hlyD,irp1,irp2,iucA,iucB,iucC,iucD,iutA,kpsD,kpsM,ompA,papB,papC,papD,papF,papG,papH,papI,papI,papJ,papK,papX,papX,sat,yagV/ecpE,yagW/ecpD,yagX/ecpC,yagY/ecpB,yagZ/ecpA,ybtA,ybtE,ybtP,ybtQ,y…	blaNDM predominant cluster
E658	PID402	Klebsiella pneumoniae	-	blaNDM-1	Surveillance culture	2014	blaNDM-1,blaOKP-B-34,ble-MBL,fosA_gen,oqxA10,oqxB11	entB,ompA,yagV/ecpE,yagW/ecpD,yagX/ecpC,yagY/ecpB,yagZ/ecpA,ykgK/ecpR	blaNDM predominant cluster
E659	PID403	Citrobacter freundii	-	blaNDM-1	Surveillance culture	2014	aac(6')-Ib-AKT,aac(6')-Ib-AKT,aadA1,blaCMY-84,blaIMP-1,blaNDM-1,blaTEM-1,ble-MBL,dfrA1,dfrA22,mph(A),qnrB25,sat2_gen,sul1,sul2	astA,chuX,csgB,csgD,csgE,csgF,csgG,entB,entE,fepC,ompA	blaNDM predominant cluster
E660	PID404	Escherichia coli	131	blaNDM-1	Clinical culture	2012	aac(3)-IIe,aac(6')-Ib-D181Y,aadA5,blaCTX-M-15,blaEC-5,blaNDM-1,blaOXA-1,ble-MBL,dfrA17,mph(A),sul1,tet(A)	aslA,chuA,chuS,chuT,chuU,chuV,chuW,chuX,chuY,cnf1,csgB,csgD,csgF,csgG,entA,entB,entC,entD,entE,entF,entS,fdeC,fepA,fepB,fepC,fepD,fepG,fes,fimA,fimC,fimD,fimE,fimF,fimG,fimH,fimI,fyuA,gspL,gspM,hlyA,hlyB,hlyC,hlyD,irp1,irp2,iucA,iucB,iucC,iucD,kpsD,kpsM,ompA,papB,papC,papD,papF,papG,papH,papI,papI,papJ,papK,papX,papX,sat,senB,yagV/ecpE,yagW/ecpD,yagX/ecpC,yagY/ecpB,yagZ/ecpA,ybtA,ybtE,ybtP,ybtQ,y…	blaNDM predominant cluster
E661	PID404	Escherichia coli	131	blaNDM-1	Clinical culture	2013	aac(3)-IIe,aac(6')-Ib-D181Y,aadA5,blaCTX-M-15,blaEC-5,blaNDM-1,blaOXA-1,ble-MBL,dfrA17,mph(A),sul1,tet(A)	aslA,chuA,chuS,chuT,chuU,chuV,chuW,chuX,chuY,cnf1,csgB,csgD,csgF,csgG,entA,entB,entC,entD,entE,entF,entS,fdeC,fepA,fepB,fepC,fepD,fepG,fes,fimA,fimC,fimD,fimE,fimF,fimG,fimH,fimI,fyuA,gspL,gspM,hlyA,hlyB,hlyC,hlyD,irp1,irp2,iucA,iucB,iucC,kpsD,kpsM,ompA,papB,papC,papD,papF,papG,papH,papI,papI,papJ,papK,papX,papX,sat,senB,yagV/ecpE,yagW/ecpD,yagX/ecpC,yagY/ecpB,yagZ/ecpA,ybtA,ybtE,ybtP,ybtQ,ybtS,y…	blaNDM predominant cluster
E662	PID405	Serratia marcescens	-	blaIMP-4	Clinical culture	2011	aac(6')-Ib',aac(6')-Ic,blaCARB-2,blaIMP-4,blaSRT,catB3,mph(A),oqxB9,sul1	cheY,fliG,fliM,fliP	NA	Non-blaKPC/blaNDM
E663	PID406	Klebsiella pneumoniae	11	blaNDM-1	Clinical culture	2013	aac(3)-IIe,arr-3,blaCTX-M-15,blaDHA-1,blaNDM-1,blaOXA-1,blaSHV-158,ble-MBL,fosA6,mph(A),oqxA,oqxB,qnrB4,sul1,sul1,tet(A)	entA,entB,fepC,fyuA,irp1,irp2,ompA,yagV/ecpE,yagW/ecpD,yagX/ecpC,yagY/ecpB,yagZ/ecpA,ybtA,ybtE,ybtP,ybtQ,ybtS,ybtT,ybtU,ybtX,ykgK/ecpR	blaNDM predominant cluster
E664	PID407	Enterobacter aerogenes	-	blaKPC-2	Clinical culture	2014	blaKPC-2,blaTEM-1,CMY2-MIR-ACT-EC,fosA_gen,mph(A),oqxA10,oqxB20	entA,entB,fepC,flgH,fliG,fliM,fliN,fyuA,iroB,iroN,irp1,irp2,ompA,yagW/ecpD,yagZ/ecpA,ybtA,ybtE,ybtP,ybtQ,ybtS,ybtT,ybtU,ybtX	NA	No plasmid assigned
E665	PID408	Enterobacter cloacae	1	blaNDM-1	Surveillance culture	2014	aac(3)-IIe,aac(6')-Ib-G,aph(3'')-Ib,aph(6)-Id,arr-2,blaCMH-4,blaCTX-M-15,blaNDM-1,blaOXA-1,ble-MBL,catA2,catB,dfrA14,fosA,mph(A),oqxA10,oqxB9,qnrB1,rmtF1,sul2,tet(A)	csgG,ompA	blaNDM non-predominant
E666	PID409	Enterobacter cloacae	171	blaNDM-7	Surveillance culture	2013	aac(6')-Ib-D181Y,aadA1,aph(3'')-Ib,aph(6)-Id,blaACT-45,blaCTX-M-15,blaNDM-7,blaOXA-1,blaTEM-1,ble-MBL,catA1,dfrA14,fosA,oqxA10,oqxB9,qnrB1,sul2,tet(A)	fepD,ompA	blaNDM non-predominant
E667	PID409	Enterobacter cloacae	171	blaNDM-7	Surveillance culture	2013	aac(6')-Ib-D181Y,aadA1,blaACT-45,blaNDM-7,blaOXA-1,ble-MBL,catA1,dfrA14,fosA,oqxA10,oqxB9,qnrB1,tet(A)	fepD,ompA	blaNDM non-predominant
E668	PID409	Escherichia coli	197	blaNDM-7	Surveillance culture	2013	aac(6')-Ib-D181Y,blaEC-18,blaNDM-7,blaOXA-1,ble-MBL	csgB,csgD,csgF,csgG,entA,entB,entC,entD,entE,entF,entS,espL1,espX1,fdeC,fepA,fepB,fepC,fepD,fepG,fes,fimA,fimB,fimC,fimD,fimE,fimF,fimG,fimH,fimI,gspG,gspH,gspI,gspJ,ompA,yagV/ecpE,yagW/ecpD,yagX/ecpC,yagY/ecpB,yagZ/ecpA,ykgK/ecpR	blaNDM non-predominant
E669	PID410	Klebsiella pneumoniae	12	blaIMP-1	Surveillance culture	2014	aac(3)-IIe,aac(6')-Ib-AKT,aph(3'')-Ib,aph(6)-Id,blaCTX-M-15,blaIMP-1,blaOXA-1,blaSHV-107,blaTEM-1,dfrA14,dfrA22,fosA6,mph(A),qnrB1,sul1,sul2,tet(A)	entA,entB,fepC,ompA,yagV/ecpE,yagW/ecpD,yagX/ecpC,yagY/ecpB,yagZ/ecpA,ykgK/ecpR	NA	No plasmid assigned
E670	PID411	Klebsiella oxytoca	108	blaNDM-1	Surveillance culture	2014	aac(3)-IIe,aac(6')-Ib-D181Y,aph(3')-Ia,aph(3'')-Ib,aph(6)-Id,blaCTX-M-15,blaNDM-1,blaOXA-1,blaOXY-1-1,blaTEM-1,ble-MBL,dfrA14,fosA_gen,oqxA10,oqxB9,qnrB1,sul2,tet(A)	entB,fyuA,irp1,irp2,mgtB,ompA,yagZ/ecpA,ybtA,ybtE,ybtP,ybtQ,ybtS,ybtT,ybtU,ybtX	blaNDM predominant cluster
E671	PID412	Escherichia coli	46	blaNDM-1	Clinical culture	2012	aac(6')-Ib-D181Y,aph(3'')-Ib,aph(6)-Id,blaCTX-M-15,blaEC-15,blaNDM-1,blaOXA-1,blaTEM-1,ble-MBL,dfrA14,qnrB1,sul2,tet(A)	csgB,csgD,csgF,csgG,entA,entB,entC,entD,entE,entF,entS,espL1,espX1,fdeC,fepA,fepB,fepC,fepD,fepG,fes,fimA,fimB,fimC,fimD,fimE,fimF,fimG,fimH,fimI,fyuA,gspF,gspG,gspH,gspI,gspJ,gspK,irp1,irp2,ompA,yagZ/ecpA,ybtA,ybtE,ybtP,ybtQ,ybtS,ybtT,ybtU,ybtX,ykgK/ecpR	blaNDM predominant cluster
E672	PID413	Klebsiella pneumoniae	715	blaKPC-2	Clinical culture	2014	blaKPC-2,blaSHV-187,fosA_gen,mph(A),oqxA10,oqxB12	entA,entB,fepC,ompA,yagV/ecpE,yagW/ecpD,yagX/ecpC,yagY/ecpB,yagZ/ecpA,ykgK/ecpR	blaKPC predominant cluster
E673	PID413	Enterobacter cloacae	93	blaKPC-2	Clinical culture	2014	aac(3)-IIe,aac(6')-Ib-D181Y,aph(3'')-Ib,aph(6)-Id,blaACT-73,blaCTX-M-15,blaKPC-2,blaOXA-1,blaTEM-1,catA2,dfrA14,fosA,mph(A),oqxA9,oqxB9,qnrB1,sul2	csgG,entB,iroB,iroC,iroD,iroE,iroN,ompA	NA	No plasmid assigned
E674	PID413	Enterobacter cloacae	93	blaKPC-2	Clinical culture	2014	aac(3)-IIe,aac(6')-Ib-D181Y,aph(3'')-Ib,aph(6)-Id,blaACT-73,blaCTX-M-15,blaKPC-2,blaOXA-1,blaTEM-1,catA2,dfrA14,fosA,mph(A),oqxA9,oqxB9,qnrB1,sul2	csgG,entB,iroB,iroC,iroD,iroE,iroN,ompA	blaKPC predominant cluster
E675	PID414	Enterobacter cloacae	93	blaKPC-2	Surveillance culture	2013	aac(6')-Ib-D181Y,aph(3'')-Ib,aph(6)-Id,blaACT-73,blaCTX-M-15,blaKPC-2,blaOXA-1,catA2,dfrA14,fosA,mph(A),oqxA9,oqxB9,qnrB1,sul2	astA,csgG,entB,iroB,iroC,iroD,iroE,iroN,ompA	blaKPC predominant cluster
E676	PID415	Klebsiella pneumoniae	14	blaOXA-181	Clinical culture	2012	aac(3)-IId,aac(3)-IIe,aac(6')-Ib-AKT,aadA1,aadA2,aph(3'')-Ib,aph(6)-Id,armA,arr-2,blaCMY-4,blaCTX-M-15,blaOXA-1,blaOXA-181,blaOXA-9,blaSHV-106,catA1,cmlA5,dfrA1,dfrA12,ere(A),erm(B),fosA6,mph(A),mph(E),msr(E),oqxA6,oqxB20,sat2_gen,sul1,sul2	entA,entB,fepC,fyuA,irp1,irp2,ompA,yagV/ecpE,yagW/ecpD,yagX/ecpC,yagY/ecpB,yagZ/ecpA,ybtA,ybtE,ybtP,ybtQ,ybtS,ybtT,ybtU,ybtX,ykgK/ecpR	NA	Non-blaKPC/blaNDM
E677	PID415	Klebsiella pneumoniae	14	blaOXA-181	Clinical culture	2012	aac(3)-IId,aac(3)-IIe,aac(6')-Ib-D181Y,aadA1,aadA2,aph(3'')-Ib,aph(6)-Id,armA,arr-2,blaCMY-4,blaCTX-M-15,blaOXA-1,blaOXA-181,blaOXA-9,blaSHV-106,catA1,cmlA5,dfrA1,dfrA12,ere(A),erm(B),fosA6,mph(A),mph(E),msr(E),oqxA6,oqxB20,sat2_gen,sul1,sul2	entA,entB,fepC,fyuA,irp1,irp2,ompA,yagV/ecpE,yagW/ecpD,yagX/ecpC,yagY/ecpB,yagZ/ecpA,ybtA,ybtE,ybtP,ybtQ,ybtS,ybtT,ybtU,ybtX,ykgK/ecpR	NA	Non-blaKPC/blaNDM
E679	PID417	Klebsiella pneumoniae	841	blaKPC-2	Clinical culture	2013	aac(3)-IIe,aac(6')-Ib-D181Y,ant(2'')-Ia,blaKPC-2,blaOKP-B-22,blaOXA-1,blaSHV-12,blaTEM-1,dfrA14,fosA_gen,mph(A),oqxA10,oqxB11,qnrB1,tet(A)	entB,fepC,ompA,yagV/ecpE,yagW/ecpD,yagX/ecpC,yagY/ecpB,yagZ/ecpA,ykgK/ecpR	blaKPC non-predominant
E680	PID418	Klebsiella pneumoniae	231	blaNDM-1	Clinical culture	2013	aac(3)-IIe,aac(6')-Ib-D181Y,blaCTX-M-15,blaNDM-1,blaOXA-1,blaSHV-212,blaTEM-1,ble-MBL,catA1,fosA_gen,oqxA10,oqxB12,qnrS1	entB,fepC,fyuA,irp1,irp2,ompA,yagV/ecpE,yagW/ecpD,yagX/ecpC,yagY/ecpB,yagZ/ecpA,ybtA,ybtE,ybtP,ybtQ,ybtS,ybtT,ybtU,ybtX,ykgK/ecpR	blaNDM predominant cluster
E681	PID419	Klebsiella pneumoniae	14	blaOXA-181	Surveillance culture	2013	aac(3)-IId,aac(3)-IIe,aac(6')-Ib-D181Y,aadA1,aadA2,aph(3'')-Ib,aph(6)-Id,armA,arr-2,blaCMY-4,blaCTX-M-15,blaOXA-1,blaOXA-181,blaOXA-9,blaSHV-106,catA1,cmlA5,dfrA1,dfrA12,ere(A),erm(B),fosA6,mph(A),mph(E),msr(E),oqxA6,oqxB20,sat2_gen,sul1,sul2	entA,entB,fepC,fyuA,irp1,irp2,ompA,yagV/ecpE,yagW/ecpD,yagX/ecpC,yagY/ecpB,yagZ/ecpA,ybtA,ybtE,ybtP,ybtQ,ybtS,ybtT,ybtU,ybtX,ykgK/ecpR	NA	Non-blaKPC/blaNDM
E682	PID420	Enterobacter cloacae	93	blaKPC-2	Clinical culture	2013	aac(3)-IIe,aac(6')-Ib-D181Y,aph(3'')-Ib,aph(6)-Id,blaACT-73,blaCTX-M-15,blaKPC-2,blaOXA-1,catA2,dfrA14,fosA,mph(A),oqxA9,oqxB9,qnrB1,sul2	csgG,entB,iroB,iroC,iroD,iroE,iroN,ompA	blaKPC predominant cluster
E683	PID421	Escherichia coli	-	blaNDM-1	Surveillance culture	2014	blaCMY-6,blaEC,blaNDM-1,ble-MBL	aslA,chuT,chuU,chuV,chuW,chuX,chuY,csgB,csgD,csgF,csgG,entA,entB,entC,entD,entE,entF,entS,fdeC,fepA,fepB,fepC,fepD,fepG,fes,fimA,fimB,fimC,fimD,fimE,fimF,fimG,fimH,fimI,gspC,gspD,gspE,gspF,gspG,gspH,gspI,gspJ,gspK,gspL,gspM,ompA,shuA,shuS,yagV/ecpE,yagW/ecpD,yagX/ecpC,yagY/ecpB,yagZ/ecpA,ykgK/ecpR	blaNDM non-predominant
E684	PID422	Enterobacter cloacae	24	blaKPC-2	Clinical culture	2014	blaACT-1,blaKPC-2,blaTEM-1,fosA,mph(A),oqxA9,oqxB9	entA,entB,ompA	blaKPC non-predominant
E685	PID422	Klebsiella pneumoniae	-	blaKPC-2	Clinical culture	2014	blaKPC-2,blaSHV-62,fosA6,mph(A)	astA,entA,entB,fepC,ompA,yagV/ecpE,yagW/ecpD,yagX/ecpC,yagY/ecpB,yagZ/ecpA,ykgK/ecpR	blaKPC predominant cluster
E686	PID422	Klebsiella pneumoniae	231	blaKPC-2	Surveillance culture	2014	aac(3)-IIe,blaCTX-M-15,blaKPC-2,blaSHV-212,catA1,fosA_gen,mph(A),oqxA10,oqxB12,qnrS1	entB,fepC,fyuA,irp1,irp2,ompA,yagV/ecpE,yagW/ecpD,yagX/ecpC,yagY/ecpB,yagZ/ecpA,ybtA,ybtE,ybtP,ybtQ,ybtS,ybtT,ybtU,ybtX,ykgK/ecpR	blaKPC predominant cluster
E687	PID422	Escherichia coli	602	blaKPC-2	Surveillance culture	2014	aph(3')-Ia,blaEC-18,blaKPC-2,blaTEM-1,fosA4,fosA7.5,mph(A),sul3	astA,csgB,csgD,csgF,csgG,entA,entB,entC,entD,entE,entF,entS,espL1,espX4,espX5,fdeC,fepA,fepB,fepC,fepD,fepG,fes,fimA,fimB,fimC,fimD,fimE,fimF,fimG,fimH,fimI,gspC,gspD,gspE,gspF,gspG,gspH,gspI,gspJ,gspK,gspL,gspM,iroB,iroC,iroD,iroE,iroN,iucA,iucB,iucC,iucD,iutA,ompA,yagV/ecpE,yagW/ecpD,yagX/ecpC,yagY/ecpB,yagZ/ecpA,ykgK/ecpR	blaKPC predominant cluster
E688	PID422	Klebsiella pneumoniae	231	blaKPC-2	Clinical culture	2014	aac(3)-IIe,blaCTX-M-15,blaKPC-2,blaSHV-212,catA1,fosA_gen,mph(A),oqxA10,oqxB12,qnrS1	entB,fepC,fyuA,irp1,irp2,ompA,yagV/ecpE,yagW/ecpD,yagX/ecpC,yagY/ecpB,yagZ/ecpA,ybtA,ybtE,ybtP,ybtQ,ybtS,ybtT,ybtU,ybtX,ykgK/ecpR	blaKPC predominant cluster
E689	PID422	Klebsiella pneumoniae	231	blaKPC-2	Clinical culture	2014	aac(3)-IIe,aac(6')-Ib-D181Y,blaCTX-M-15,blaKPC-2,blaOXA-1,blaSHV-212,catA1,fosA_gen,mph(A),oqxA10,oqxB12,qnrS1	entB,fepC,fyuA,irp1,irp2,ompA,yagV/ecpE,yagW/ecpD,yagX/ecpC,yagY/ecpB,yagZ/ecpA,ybtA,ybtE,ybtP,ybtQ,ybtS,ybtT,ybtU,ybtX,ykgK/ecpR	blaKPC predominant cluster
E690	PID422	Klebsiella pneumoniae	231	blaKPC-2	Clinical culture	2014	aac(3)-IIe,aac(6')-Ib-D181Y,blaCTX-M-15,blaKPC-2,blaOXA-1,blaSHV-212,catA1,fosA_gen,mph(A),oqxA10,oqxB12,qnrS1	entB,fepC,fyuA,irp1,irp2,ompA,yagV/ecpE,yagW/ecpD,yagX/ecpC,yagY/ecpB,yagZ/ecpA,ybtA,ybtE,ybtP,ybtQ,ybtS,ybtT,ybtU,ybtX,ykgK/ecpR	blaKPC predominant cluster
E691	PID422	Klebsiella pneumoniae	-	blaKPC-2	Clinical culture	2014	aac(6')-Ib-D181Y,aph(3'')-Ib,aph(6)-Id,blaCTX-M-15,blaKPC-2,blaOXA-1,blaSHV-62,blaTEM-1,dfrA14,fosA6,mph(A),qnrB1,sul2,tet(A)	astA,entA,entB,fepC,ompA,yagV/ecpE,yagW/ecpD,yagX/ecpC,yagY/ecpB,yagZ/ecpA,ykgK/ecpR	blaKPC predominant cluster
E692	PID422	Klebsiella pneumoniae	-	blaKPC-2	Clinical culture	2014	aac(6')-Ib-D181Y,aph(3'')-Ib,aph(6)-Id,blaCTX-M-15,blaKPC-2,blaOXA-1,blaSHV-62,dfrA14,fosA6,mph(A),qnrB1,sul2,tet(A)	astA,entA,entB,fepC,ompA,yagV/ecpE,yagW/ecpD,yagX/ecpC,yagY/ecpB,yagZ/ecpA,ykgK/ecpR	blaKPC predominant cluster
E693	PID422	Klebsiella pneumoniae	-	blaKPC-2	Surveillance culture	2014	aac(6')-Ib-D181Y,blaCTX-M-15,blaKPC-2,blaTEM-1,oqxA10	fepC,fepG,yagW/ecpD,yagX/ecpC,yagY/ecpB,yagZ/ecpA,ybtA,ybtE,ybtT,ybtU,ybtX	blaKPC predominant cluster
E694	PID422	Morganella morganii	-	blaKPC-2	Surveillance culture	2014	blaDHA-21,blaKPC-2,blaTEM-2,mph(A)	NA	blaKPC predominant cluster
E695	PID422	Klebsiella pneumoniae	-	blaKPC-2	Clinical culture	2014	aph(3'')-Ib,aph(6)-Id,blaCTX-M-15,blaKPC-2,blaTEM-1,mph(A),sul2	astA,entA,entB,fepC,ompA,yagV/ecpE,yagW/ecpD,yagZ/ecpA,ykgK/ecpR	blaKPC non-predominant
E696	PID423	Klebsiella pneumoniae	16	blaOXA-48	Clinical culture	2013	aadA2,aph(3')-Ia,blaCTX-M-15,blaOXA-48,blaSHV-145,blaTEM-1,dfrA12,fosA5,mph(A),oqxA10,oqxB32,sul1	entA,entB,fepC,fyuA,irp1,irp2,ompA,yagV/ecpE,yagW/ecpD,yagX/ecpC,yagY/ecpB,yagZ/ecpA,ybtA,ybtE,ybtP,ybtQ,ybtS,ybtT,ybtU,ybtX,ykgK/ecpR	NA	Non-blaKPC/blaNDM
E697	PID424	Escherichia coli	3076	blaNDM-1	Surveillance culture	2014	blaEC-13,blaNDM-1,ble-MBL	csgB,csgD,csgF,csgG,entA,entB,entC,entD,entE,entF,entS,espL1,espR1,espX1,espX4,espX5,fdeC,fepA,fepB,fepC,fepD,fepG,fes,fimA,fimB,fimC,fimD,fimE,fimF,fimG,fimH,fimI,gspC,gspD,gspE,gspF,gspG,gspH,gspI,gspJ,gspK,gspL,gspM,ompA,yagV/ecpE,yagW/ecpD,yagX/ecpC,yagY/ecpB,yagZ/ecpA,ykgK/ecpR	blaNDM predominant cluster
E698	PID424	Citrobacter amalonaticus	-	blaNDM-1	Surveillance culture	2014	blaNDM-1,blaSED,ble-MBL,oqxA10,oqxB4	csgA,csgB,csgD,csgF,csgG,entA,entB,entE,entS,fepC,fepD,fepG,ompA	blaNDM predominant cluster
E699	PID425	Escherichia coli	4532	blaNDM-1	Clinical culture	2014	aadA1,aadA2,aph(3')-Ia,aph(3'')-Ib,aph(6)-Id,blaCMY-2,blaDHA-1,blaEC-18,blaNDM-1,blaTEM-1,ble-MBL,catA2,dfrA12,fosA4,mph(A),qnrB4,qnrS1,sul1,sul3,tet(A),tet(M)	csgB,csgD,csgF,csgG,entA,entB,entC,entD,entE,entF,entS,espL1,espR1,espX1,espX4,espX5,fdeC,fepA,fepB,fepC,fepD,fepG,fes,fimA,fimB,fimC,fimD,fimE,fimF,fimG,fimH,fimI,gspC,gspD,gspE,gspF,gspG,gspH,gspI,gspJ,gspK,gspL,gspM,iroB,iroC,iroD,iroE,iroN,ompA,yagV/ecpE,yagW/ecpD,yagX/ecpC,yagY/ecpB,yagZ/ecpA,ykgK/ecpR	blaNDM predominant cluster
E700	PID426	Escherichia coli	-	blaKPC-2	Surveillance culture	2014	blaDHA-1,blaEC-18,blaKPC-2,blaTEM-1,dfrA17,mph(A),qnrB4,sul1	csgB,csgD,csgF,csgG,entA,entB,entC,entD,entE,entF,entS,espL1,espR1,espX1,espX4,espX5,fdeC,fepA,fepB,fepC,fepD,fepG,fes,fimA,fimB,fimC,fimD,fimE,fimF,fimG,fimH,fimI,gspC,gspD,gspE,gspF,gspG,gspH,gspI,gspJ,gspK,gspL,gspM,ompA,yagV/ecpE,yagW/ecpD,yagX/ecpC,yagY/ecpB,yagZ/ecpA,ykgK/ecpR	blaKPC non-predominant
E701	PID427	Escherichia coli	410	blaNDM-1	Surveillance culture	2013	aac(3)-IId,armA,blaCMY-42,blaEC-15,blaNDM-1,blaTEM-1,ble-MBL,mph(E),msr(E),sul1	csgB,csgD,csgF,csgG,entA,entB,entC,entD,entE,entF,entS,espL1,espX1,espX5,fdeC,fepA,fepB,fepC,fepD,fepG,fes,fimA,fimB,fimC,fimD,fimE,fimF,fimG,fimH,fimI,gspK,gspL,gspM,ompA,yagV/ecpE,yagW/ecpD,yagX/ecpC,yagY/ecpB,yagZ/ecpA,ykgK/ecpR	blaNDM non-predominant
E702	PID428	Escherichia coli	744	blaKPC-2	Surveillance culture	2014	aac(3)-IId,aadA22,blaCMY-2,blaEC,blaKPC-2,blaTEM-1,erm(B),mph(A),tet(B)	aslA,csgB,csgD,csgF,csgG,entA,entB,entC,entD,entE,entF,entS,espL1,espL4,espX1,espX4,espX5,espY1,fdeC,fepA,fepB,fepC,fepD,fepG,fes,fimA,fimB,fimC,fimD,fimE,fimF,fimG,fimH,fimI,iroB,iroC,iroD,iroE,iroN,ompA,yagV/ecpE,yagW/ecpD,yagX/ecpC,yagY/ecpB,yagZ/ecpA,ykgK/ecpR	blaKPC non-predominant
E703	PID429	Enterobacter cloacae	-	blaIMI-1	Surveillance culture	2014	blaCMH-6,blaIMI-1,fosA,oqxA10,oqxB9	csgG,ompA	NA	No plasmid assigned
E704	PID430	Klebsiella pneumoniae	14	blaOXA-181	Surveillance culture	2013	aac(3)-IIe,aac(6')-Ib-D181Y,aadA1,aadA2,armA,arr-2,blaCMY-4,blaCTX-M-15,blaOXA-1,blaOXA-181,blaOXA-9,blaSHV-106,catA1,cmlA5,dfrA1,dfrA12,ere(A),erm(B),fosA6,mph(A),mph(E),msr(E),oqxA6,oqxB20,sat2_gen,sul1	entA,entB,fepC,fyuA,irp1,irp2,ompA,yagV/ecpE,yagW/ecpD,yagX/ecpC,yagY/ecpB,yagZ/ecpA,ybtA,ybtE,ybtP,ybtQ,ybtS,ybtT,ybtU,ybtX,ykgK/ecpR	NA	Non-blaKPC/blaNDM
E705	PID431	Enterobacter cloacae	93	blaKPC-2	Clinical culture	2012	aac(3)-IIe,aac(6')-Ib-D181Y,aph(3'')-Ib,aph(6)-Id,blaACT-73,blaCTX-M-15,blaKPC-2,blaOXA-1,catA2,dfrA14,fosA,mph(A),oqxA9,oqxB9,qnrB1,sul2	csgG,entB,iroB,iroC,iroD,iroE,iroN,ompA	blaKPC predominant cluster
E707	PID433	Escherichia coli	-	blaKPC-2	Surveillance culture	2013	blaCMY-2,blaEC-18,blaKPC-2,blaTEM-1,mph(A)	csgB,csgD,csgF,csgG,entA,entB,entC,entD,entE,entF,entS,espL1,espR1,espX1,espX4,espX5,fdeC,fepA,fepB,fepC,fepD,fepG,fes,fimA,fimB,fimC,fimD,fimE,fimF,fimG,fimH,fimI,gspC,gspD,gspE,gspF,gspG,gspH,gspI,gspJ,gspK,gspL,gspM,ompA,yagV/ecpE,yagW/ecpD,yagX/ecpC,yagY/ecpB,yagZ/ecpA,ykgK/ecpR	blaKPC non-predominant
E708	PID433	Klebsiella pneumoniae	841	blaKPC-2	Surveillance culture	2013	aac(3)-IIe,aac(6')-Ib-D181Y,blaKPC-2,blaOKP-B-22,blaOXA-1,blaTEM-1,dfrA14,fosA_gen,mph(A),oqxA10,oqxB11,qnrB1,tet(A)	entB,fepC,ompA,yagV/ecpE,yagW/ecpD,yagX/ecpC,yagY/ecpB,yagZ/ecpA,ykgK/ecpR	blaKPC non-predominant
E709	PID433	Escherichia coli	-	blaKPC-2	Surveillance culture	2013	aph(3')-Ia,blaCMY-2,blaEC-18,blaKPC-2,blaTEM-1	csgB,csgD,csgF,csgG,entA,entB,entC,entD,entE,entF,entS,espL1,espR1,espX1,espX5,fdeC,fepA,fepB,fepC,fepD,fepG,fes,fimA,fimB,fimC,fimD,fimE,fimF,fimG,fimH,fimI,gspC,gspD,gspE,gspF,gspG,gspH,gspI,gspJ,gspK,gspL,gspM,ompA,yagV/ecpE,yagW/ecpD,yagX/ecpC,yagY/ecpB,yagZ/ecpA,ykgK/ecpR	blaKPC non-predominant
E710	PID433	Escherichia coli	-	blaKPC-2	Surveillance culture	2014	blaCMY-2,blaEC-18,blaKPC-2	csgB,csgD,csgF,csgG,entA,entB,entC,entD,entE,entF,entS,espL1,espR1,espX1,espX4,espX5,fdeC,fepA,fepB,fepC,fepD,fepG,fes,fimA,fimB,fimC,fimD,fimE,fimF,fimG,fimH,fimI,gspC,gspD,gspE,gspF,gspG,gspH,gspI,gspJ,gspK,gspL,gspM,ompA,yagV/ecpE,yagW/ecpD,yagX/ecpC,yagY/ecpB,yagZ/ecpA,ykgK/ecpR	blaKPC non-predominant
E711	PID433	Escherichia coli	-	blaKPC-2	Surveillance culture	2014	blaCMY-2,blaDHA-1,blaEC-18,blaKPC-2,blaTEM-1,blaTEM-1,dfrA17,mph(A),qnrB4,sul1	csgB,csgD,csgF,csgG,entA,entB,entC,entD,entE,entF,entS,espL1,fdeC,fepA,fepB,fepC,fepD,fepG,fes,fimA,fimB,fimC,fimD,fimE,fimF,fimG,fimH,fimI,gspC,gspD,gspE,gspF,gspG,gspH,gspI,gspJ,gspK,gspL,gspM,ompA,yagV/ecpE,yagW/ecpD,yagX/ecpC,yagY/ecpB,yagZ/ecpA,ykgK/ecpR	blaKPC non-predominant
E712	PID433	Escherichia coli	-	blaKPC-2	Surveillance culture	2014	blaCMY-2,blaDHA-1,blaEC-18,blaKPC-2,dfrA17,mph(A),qnrB4,sul1	csgB,csgD,csgF,csgG,entA,entB,entC,entD,entE,entF,entS,espL1,espR1,espX4,espX5,fdeC,fepA,fepB,fepC,fepD,fepG,fes,fimA,fimB,fimC,fimD,fimE,fimF,fimG,fimH,fimI,gspC,gspD,gspE,gspF,gspG,gspH,gspI,gspJ,gspK,gspL,gspM,ompA,yagV/ecpE,yagW/ecpD,yagX/ecpC,yagY/ecpB,yagZ/ecpA,ykgK/ecpR	blaKPC non-predominant
E713	PID433	Escherichia coli	-	blaKPC-2	Surveillance culture	2014	blaCMY-2,blaDHA-1,blaEC-18,blaKPC-2,dfrA17,mph(A),qnrB4,sul1	csgB,csgD,csgF,csgG,entA,entB,entC,entD,entE,entF,entS,espL1,espR1,espX5,fdeC,fepA,fepB,fepC,fepD,fepG,fes,fimA,fimB,fimC,fimD,fimE,fimF,fimG,fimH,fimI,gspC,gspD,gspE,gspF,gspG,gspH,gspI,gspJ,gspK,gspL,gspM,ompA,yagV/ecpE,yagW/ecpD,yagX/ecpC,yagY/ecpB,yagZ/ecpA,ykgK/ecpR	blaKPC non-predominant
E714	PID434	Citrobacter freundii	22	blaNDM-1	Surveillance culture	2015	aac(3)-IId,aac(6')-Ib-D181Y,aadA1,aadA16,arr-3,blaCMY-48,blaDHA-1,blaNDM-1,blaTEM-1,ble-MBL,catA2,dfrA1,dfrA27,mph(A),qnrB4,sat2_gen,sul1,sul2,tet(D)	chuX,csgB,csgD,csgE,csgF,csgG,entB,entE,entS,fepC,fliG,ompA	blaNDM predominant cluster
E715	PID435	Klebsiella pneumoniae	86	blaNDM-1	Surveillance culture	2014	blaNDM-1,blaSHV-208,ble-MBL,fosA_gen,oqxA11,oqxB19	entA,entB,fepC,fyuA,iroB,iroC,iroD,iroN,irp2,iucA,iucB,iucC,iutA,ompA,yagV/ecpE,yagW/ecpD,yagX/ecpC,yagY/ecpB,yagZ/ecpA,ybtA,ybtE,ybtP,ybtQ,ybtS,ybtT,ybtU,ybtX,ykgK/ecpR	blaNDM predominant cluster
E716	PID435	Escherichia coli	6272	blaNDM-1	Surveillance culture	2014	blaEC,blaNDM-1,ble-MBL	aslA,cesAB,cesD,cesD2,cesL,cesT,chuU,chuV,chuW,csgB,csgD,csgF,csgG,eae,entA,entB,entC,entD,entE,entF,entS,escC,escD,escE,escF,escG,escI,escJ,escL,escN,escO,escP,escR,escS,escT,escU,escV,espA,espB,espD,espG,espK,espL1,espL4,espR1,espR3,espX1,espX2,espX4,espX5,espY1,espY2,espY3,etgA,fepA,fepB,fepC,fepD,fepG,fes,fimA,fimB,fimC,fimD,fimE,fimF,fimG,fimH,fimI,gspC,gspD,gspE,gspF,gspG,gspH,gspI,gspJ,gsp…	blaNDM predominant cluster
E717	PID435	Escherichia coli	6272	blaNDM-1	Surveillance culture	2014	blaEC,blaNDM-1,ble-MBL	aslA,cesAB,cesD,cesD2,cesL,cesT,chuU,chuV,chuW,csgB,csgD,csgF,csgG,eae,entA,entB,entC,entD,entE,entF,entS,escC,escD,escE,escF,escG,escI,escJ,escL,escN,escO,escP,escR,escS,escT,escU,escV,espA,espB,espD,espG,espK,espL1,espL4,espR1,espR3,espX5,espY1,espY2,espY3,etgA,fepA,fepB,fepC,fepD,fepG,fes,fimA,fimB,fimC,fimD,fimE,fimF,fimG,fimH,fimI,gspC,gspD,gspE,gspF,gspG,gspH,gspI,gspJ,gspK,gspL,gspM,map,nl…	blaNDM predominant cluster
E718	PID435	Klebsiella pneumoniae	86	blaNDM-1	Surveillance culture	2014	blaNDM-1,blaSHV-208,ble-MBL,fosA_gen,oqxA11,oqxB19	entA,entB,fepC,fyuA,iroB,iroC,iroD,iroN,irp2,iucA,iucB,iucC,iutA,ompA,yagV/ecpE,yagW/ecpD,yagX/ecpC,yagY/ecpB,yagZ/ecpA,ybtA,ybtE,ybtP,ybtQ,ybtS,ybtT,ybtU,ybtX,ykgK/ecpR	blaNDM predominant cluster
E719	PID435	Enterobacter cloacae	66	blaNDM-1	Surveillance culture	2014	aac(3)-IIe,aac(6')-Ib-D181Y,aph(3'')-Ib,aph(6)-Id,blaACT-45,blaCTX-M-15,blaNDM-1,blaOXA-1,blaTEM-1,ble-MBL,dfrA14,fosA,oqxA9,oqxB9,qnrB1,sul2	entB,ompA	blaNDM predominant cluster
E720	PID435	Escherichia coli	6272	blaNDM-1	Surveillance culture	2014	blaEC,blaNDM-1,ble-MBL	aslA,cesAB,cesD,cesD2,cesL,cesT,chuU,chuV,chuW,csgB,csgD,csgF,csgG,eae,entA,entB,entC,entD,entE,entF,entS,escC,escD,escE,escF,escG,escI,escJ,escL,escN,escO,escP,escR,escS,escT,escU,escV,espA,espB,espD,espG,espK,espL1,espL4,espR1,espR3,espX2,espX4,espX5,espY1,espY2,espY3,etgA,fepA,fepB,fepC,fepD,fepG,fes,fimA,fimB,fimC,fimD,fimE,fimF,fimG,fimH,fimI,gspC,gspD,gspE,gspF,gspG,gspH,gspI,gspJ,gspK,gspL…	blaNDM predominant cluster
E721	PID435	Enterobacter cloacae	66	blaNDM-1	Surveillance culture	2014	aac(3)-IIe,aac(6')-Ib-D181Y,aph(3'')-Ib,aph(6)-Id,blaACT-45,blaCTX-M-15,blaNDM-1,blaOXA-1,blaTEM-1,ble-MBL,dfrA14,fosA,oqxA9,oqxB9,qnrB1,sul2	entB,ompA	blaNDM non-predominant
E722	PID436	Escherichia coli	101	blaKPC-2	Surveillance culture	2014	aadA1,aadA2,blaCTX-M-55,blaEC-18,blaKPC-2,blaSHV-12,blaTEM-1,cmlA1,dfrA12,fosA4,mph(A),qnrS1,sul3,tet(B),tet(M)	csgB,csgD,csgF,csgG,entA,entB,entC,entD,entE,entF,entS,espL1,espR1,espX1,espX4,espX5,fdeC,fepA,fepB,fepC,fepD,fepG,fes,fimA,fimB,fimC,fimD,fimE,fimF,fimG,fimH,fimI,gspL,gspM,ompA,yagV/ecpE,yagW/ecpD,yagX/ecpC,yagY/ecpB,yagZ/ecpA,ykgK/ecpR	blaKPC predominant cluster
E723	PID436	Klebsiella pneumoniae	-	blaKPC-2	Surveillance culture	2014	aadA2,ant(2'')-Ia,blaCTX-M-9,blaKPC-2,blaTEM-1,mcr-9.1,mph(A),oqxA9,oqxB9,qnrA1,sul1,sul1	ompA	blaKPC predominant cluster
E724	PID437	Klebsiella pneumoniae	-	blaKPC-2	Surveillance culture	2013	blaKPC-2,blaTEM-1,fosA_gen,oqxB26	entB,ompA,yagV/ecpE,yagW/ecpD,yagX/ecpC,yagY/ecpB,yagZ/ecpA,ykgK/ecpR	blaKPC predominant cluster
E725	PID438	Klebsiella pneumoniae	16	blaNDM-1	Clinical culture	2014	aac(3)-IId,aac(6')-Ib-D181Y,aadA2,blaCTX-M-15,blaNDM-1,blaOXA-1,blaSHV-145,ble-MBL,dfrA12,fosA5,mph(A),oqxA10,oqxB32,qnrS1,sul1,tet(A)	entA,entB,fepC,fyuA,irp1,irp2,ompA,yagV/ecpE,yagW/ecpD,yagX/ecpC,yagY/ecpB,yagZ/ecpA,ybtA,ybtE,ybtP,ybtQ,ybtS,ybtT,ybtU,ybtX,ykgK/ecpR	blaNDM non-predominant
E726	PID439	Escherichia coli	10	blaKPC-2	Surveillance culture	2014	aac(3)-IVa,aadA2,aph(3')-Ia,aph(3'')-Ib,aph(4)-Ia,aph(6)-Id,blaEC,blaKPC-2,blaTEM-235,cmlA1,dfrA1,dfrA12,floR,mcr-3.1,mef(B),mph(A),sat2_gen,sul2,sul3,tet(A)	aslA,csgB,csgD,csgF,csgG,entA,entB,entC,entD,entE,entF,entS,espL1,espL4,espR1,espR4,espX1,espX4,espY1,fdeC,fepA,fepB,fepC,fepD,fepG,fes,fimA,fimB,fimC,fimD,fimE,fimF,fimG,fimH,fimI,ompA,yagV/ecpE,yagW/ecpD,yagX/ecpC,yagY/ecpB,yagZ/ecpA,ykgK/ecpR	blaKPC non-predominant
E727	PID440	Klebsiella pneumoniae	281	blaKPC-2	Surveillance culture	2014	aph(3'')-Ib,aph(6)-Id,blaCTX-M-15,blaKPC-2,blaSHV-108,blaTEM-1,dfrA14,fosA_gen,mph(A),oqxA6,oqxB12,sul2	entA,entB,fepC,ompA,yagV/ecpE,yagW/ecpD,yagX/ecpC,yagY/ecpB,yagZ/ecpA,ykgK/ecpR	blaKPC non-predominant
E728	PID440	Klebsiella pneumoniae	23	blaKPC-2	Clinical culture	2014	blaKPC-2,blaSHV-190,blaTEM-1,fosA6,mph(A),oqxA5,oqxB12	entA,entB,fepC,fyuA,iroB,iroC,iroD,iroN,irp1,irp2,iucA,iucB,iucC,iutA,ompA,yagV/ecpE,yagW/ecpD,yagX/ecpC,yagY/ecpB,yagZ/ecpA,ybtA,ybtE,ybtP,ybtQ,ybtS,ybtT,ybtU,ybtX,ykgK/ecpR	blaKPC predominant cluster
E729	PID441	Klebsiella pneumoniae	307	blaNDM-1	Surveillance culture	2013	aac(3)-IId,aac(3)-IIe,aac(6')-Ib-D181Y,aadA2,aph(3'')-Ib,aph(6)-Id,armA,blaCTX-M-15,blaNDM-1,blaOXA-1,blaSHV-106,blaTEM-1,ble-MBL,dfrA14,dfrA32,ere(A),fosA6,mph(E),msr(E),oqxA5,oqxB19,qnrB1,sul1,sul2,tet(A)	entA,entB,fepC,ompA,yagV/ecpE,yagW/ecpD,yagX/ecpC,yagY/ecpB,yagZ/ecpA,ykgK/ecpR	blaNDM non-predominant
E730	PID442	Escherichia coli	1884	blaKPC-2	Surveillance culture	2015	blaEC-8,blaKPC-2,mph(A)	aslA,chuU,chuV,chuW,chuY,csgB,csgD,csgF,csgG,entA,entB,entC,entD,entE,entF,entS,espL1,espL4,espR1,espR4,espX1,espX4,espX5,espY1,espY2,espY3,espY4,fdeC,fepA,fepB,fepC,fepD,fepG,fes,fimA,fimB,fimC,fimD,fimE,fimF,fimG,fimH,fimI,gspC,gspD,gspE,gspF,gspG,gspH,gspI,gspJ,gspK,gspL,gspM,gtrA,kpsD,kpsM,ompA,shuA,shuS,shuT,shuX,yagV/ecpE,yagW/ecpD,yagX/ecpC,yagY/ecpB,yagZ/ecpA,ykgK/ecpR	blaKPC predominant cluster
E731	PID442	Enterobacter cloacae	87	blaKPC-2	Surveillance culture	2015	aac(6')-Ib-D181Y,aadA1,blaACT-52,blaCTX-M-15,blaKPC-2,blaOXA-1,blaTEM-1,catA1,dfrA14,fosA,mph(A),oqxA10,oqxB9,qnrB1,tet(A)	csgG,ompA	blaKPC predominant cluster
E732	PID442	Klebsiella pneumoniae	-	blaKPC-2	Surveillance culture	2015	blaKPC-2,blaSHV-62,blaTEM-1,fosA6,mph(A)	astA,entA,entB,fepC,ompA,yagV/ecpE,yagW/ecpD,yagX/ecpC,yagY/ecpB,yagZ/ecpA,ykgK/ecpR	blaKPC predominant cluster
E733	PID443	Escherichia coli	165	blaNDM-1	Surveillance culture	2014	aadA1,blaEC,blaNDM-1,ble-MBL,dfrA14,qnrS1,sul3,tet(A),tet(B)	aslA,csgB,csgD,csgF,csgG,entA,entB,entC,entD,entE,entF,entS,espL1,espR1,espX1,espX4,espX5,fdeC,fepA,fepB,fepC,fepD,fepG,fes,fimA,fimB,fimC,fimD,fimE,fimF,fimG,fimH,fimI,gspI,gspJ,gspK,gspL,gspM,ompA,yagV/ecpE,yagW/ecpD,yagX/ecpC,yagY/ecpB,yagZ/ecpA,ykgK/ecpR	blaNDM predominant cluster
E734	PID444	Klebsiella pneumoniae	14	blaNDM-1	Clinical culture	2013	aac(6')-Ib-AKT,aadA1,aadA2,aph(3')-VI,armA,blaCTX-M-15,blaNDM-1,blaOXA-1,blaOXA-9,blaSHV-106,blaTEM-150,ble-MBL,catA1,dfrA1,dfrA12,fosA6,mph(E),msr(E),oqxA6,oqxB20,sat2_gen,sul1	entA,entB,fepC,fyuA,irp1,irp2,ompA,yagV/ecpE,yagW/ecpD,yagX/ecpC,yagY/ecpB,yagZ/ecpA,ybtA,ybtE,ybtP,ybtQ,ybtS,ybtT,ybtU,ybtX,ykgK/ecpR	blaNDM non-predominant
E735	PID445	Escherichia coli	38	blaNDM-1	Surveillance culture	2013	aac(6')-Ib-D181Y,aadA16,arr-3,blaCMY-6,blaCTX-M-3,blaEC-8,blaNDM-1,blaTEM-1,ble-MBL,dfrA27,qnrB6,sul1,sul1,tet(A)	aslA,chuS,chuU,chuV,chuW,chuY,csgB,csgD,csgF,csgG,entA,entB,entC,entD,entE,entF,entS,espL1,espL4,espR1,espX1,espX4,espX5,espY1,espY2,espY3,espY4,fdeC,fepA,fepB,fepC,fepD,fepG,fes,fimA,fimB,fimC,fimD,fimE,fimF,fimG,fimH,fimI,fyuA,gspC,gspD,gspE,gspF,gspG,gspH,gspI,gspJ,gspK,gspL,gspM,irp1,irp2,iucA,iucB,iucC,iucD,iutA,kpsD,kpsM,ompA,shuA,shuT,shuX,yagV/ecpE,yagW/ecpD,yagX/ecpC,yagY/ecpB,yagZ/ecpA,…	blaNDM non-predominant
E736	PID446	Klebsiella pneumoniae	14	blaOXA-181	Clinical culture	2013	aac(3)-IIe,aac(6')-Ib-AKT,aadA1,aadA2,armA,arr-2,blaCMY-4,blaCTX-M-15,blaOXA-1,blaOXA-181,blaOXA-9,blaSHV-106,blaTEM-1,catA1,cmlA5,dfrA12,ere(A),erm(B),fosA6,mph(A),mph(E),msr(E),oqxA6,oqxB20,sul1	entA,entB,fepC,fyuA,irp1,irp2,ompA,yagV/ecpE,yagW/ecpD,yagX/ecpC,yagY/ecpB,yagZ/ecpA,ybtA,ybtE,ybtP,ybtQ,ybtS,ybtT,ybtU,ybtX,ykgK/ecpR	NA	Non-blaKPC/blaNDM
E737	PID447	Klebsiella pneumoniae	14	blaOXA-181	Clinical culture	2013	aac(3)-IId,aac(3)-IIe,aac(6')-Ib-D181Y,aadA1,aadA2,aph(3'')-Ib,aph(6)-Id,armA,arr-2,blaCMY-4,blaCTX-M-15,blaOXA-1,blaOXA-181,blaOXA-9,blaSHV-106,blaTEM-1,catA1,cmlA5,dfrA1,dfrA12,ere(A),erm(B),fosA6,mph(A),mph(E),msr(E),oqxA6,oqxB20,sat2_gen,sul1,sul2	entA,entB,fepC,fyuA,irp1,irp2,ompA,yagV/ecpE,yagW/ecpD,yagX/ecpC,yagY/ecpB,yagZ/ecpA,ybtA,ybtE,ybtP,ybtQ,ybtS,ybtT,ybtU,ybtX,ykgK/ecpR	NA	Non-blaKPC/blaNDM
E738	PID448	Escherichia coli	4682	blaKPC-2	Surveillance culture	2015	aac(3)-IVa,aadA1,aadA2,aph(4)-Ia,blaEC-13,blaKPC-2,cmlA1,dfrA15,fosA4,mph(A),sul3,tet(A),tet(M)	astA,csgB,csgD,csgF,csgG,entA,entB,entC,entD,entE,entF,entS,espL1,espR1,espX1,espX5,fdeC,fepA,fepB,fepC,fepD,fepG,fes,fimA,fimB,fimC,fimD,fimE,fimF,fimG,fimH,fimI,gspC,gspD,gspE,gspF,gspG,gspH,gspI,gspJ,gspK,gspL,gspM,ompA,yagV/ecpE,yagW/ecpD,yagX/ecpC,yagY/ecpB,yagZ/ecpA,ykgK/ecpR	blaKPC non-predominant
E739	PID449	Escherichia coli	-	blaKPC-2	Surveillance culture	2013	aph(3')-Ia,blaEC-15,blaKPC-2,dfrA14,floR,mph(A),qnrS1,tet(A)	csgB,csgD,csgF,csgG,entA,entB,entC,entD,entE,entF,entS,espL1,espR1,espX1,espX4,espX5,fepA,fepB,fepC,fepD,fepG,fes,fimF,fimG,fimH,ompA	blaKPC predominant cluster
E740	PID449	Klebsiella pneumoniae	327	blaKPC-2	Surveillance culture	2013	aac(3)-IIe,aac(6')-Ib-D181Y,blaKPC-2,blaOXA-1,blaSHV-101,blaTEM-1,catA2,dfrA14,fosA6,mph(A),oqxA5,oqxB12,qnrB1,sul2,tet(A)	entA,entB,fepC,ompA,yagV/ecpE,yagW/ecpD,yagX/ecpC,yagY/ecpB,yagZ/ecpA,ykgK/ecpR	blaKPC predominant cluster
E741	PID450	Klebsiella pneumoniae	12	blaIMP-1	Surveillance culture	2014	aac(3)-IIe,aac(6')-Ib-AKT,aph(3'')-Ib,aph(6)-Id,blaCTX-M-127,blaIMP-1,blaSHV-12,blaTEM-1,dfrA14,dfrA22,fosA6,mph(A),qnrB1,sul2,tet(A)	entA,entB,fepC,ompA,yagV/ecpE,yagW/ecpD,yagX/ecpC,yagY/ecpB,yagZ/ecpA,ykgK/ecpR	NA	No plasmid assigned
E742	PID451	Klebsiella pneumoniae	-	blaKPC-2	Surveillance culture	2013	aac(6')-Ib-D181Y,blaKPC-2,blaOXA-1,blaTEM-1,dfrA14	ompA,yagW/ecpD,yagY/ecpB,yagZ/ecpA,ykgK/ecpR	blaKPC non-predominant
E743	PID452	Klebsiella oxytoca	108	blaNDM-1	Surveillance culture	2014	aac(3)-IIe,aac(6')-Ib-D181Y,aph(3')-Ia,aph(3'')-Ib,aph(6)-Id,blaCTX-M-15,blaNDM-1,blaOXA-1,blaOXY-1-1,blaTEM-1,ble-MBL,dfrA14,fosA_gen,oqxA10,oqxB9,qnrB1,sul2,tet(A)	entB,fyuA,irp1,irp2,mgtB,ompA,yagZ/ecpA,ybtA,ybtE,ybtP,ybtQ,ybtS,ybtT,ybtU,ybtX	blaNDM predominant cluster
E744	PID453	Enterobacter cloacae	87	blaKPC-2	Surveillance culture	2014	aac(6')-Ib-AKT,blaACT-52,blaCTX-M-15,blaIMP-1,blaKPC-2,blaSHV-12,blaTEM-1,dfrA22,fosA,mph(A),oqxA10,oqxB9,qnrA1,sul1,sul2,tet(A)	astA,csgG,ompA	blaKPC predominant cluster
E745	PID454	Enterobacter cloacae	93	blaKPC-2	Clinical culture	2014	aac(3)-IIe,aac(6')-Ib-D181Y,aph(3'')-Ib,aph(6)-Id,blaACT-73,blaCTX-M-15,blaKPC-2,blaOXA-1,blaTEM-1,catA2,dfrA14,fosA,mph(A),oqxA9,oqxB9,qnrB1,sul2	csgG,entB,iroB,iroC,iroD,iroE,iroN,ompA	blaKPC predominant cluster
E746	PID455	Klebsiella pneumoniae	14	blaOXA-181	Surveillance culture	2013	aac(3)-IId,aac(3)-IIe,aac(6')-Ib-AKT,aadA1,aadA2,aph(3'')-Ib,aph(6)-Id,armA,arr-2,blaCMY-4,blaCTX-M-15,blaOXA-1,blaOXA-181,blaOXA-9,blaSHV-106,catA1,cmlA5,dfrA1,dfrA12,ere(A),erm(B),fosA6,mph(A),mph(E),msr(E),oqxA6,oqxB20,sat2_gen,sul1,sul2	entA,entB,fepC,fyuA,irp1,irp2,ompA,yagV/ecpE,yagW/ecpD,yagX/ecpC,yagY/ecpB,yagZ/ecpA,ybtA,ybtE,ybtP,ybtQ,ybtS,ybtT,ybtU,ybtX,ykgK/ecpR	NA	Non-blaKPC/blaNDM
E747	PID456	Escherichia coli	6778	blaNDM-1	Clinical culture	2013	aac(3)-IId,aac(6')-Ib11,aadA1,aadA2,aadA5,aph(3')-Ia,blaCMY-6,blaEC-18,blaNDM-1,ble-MBL,cmlA1,dfrA12,dfrA17,floR,mph(A),qnrB2,qnrS1,rmtC,sul1,sul3,tet(A),tet(M)	csgB,csgD,csgF,csgG,entA,entB,entC,entD,entE,entF,entS,espL1,espR1,espX1,espX4,espX5,fdeC,fepA,fepB,fepC,fepD,fepG,fes,fimA,fimB,fimC,fimD,fimE,fimF,fimG,fimH,fimI,gspC,gspD,gspE,gspF,gspG,gspH,gspI,gspJ,gspK,gspL,gspM,ompA,yagV/ecpE,yagW/ecpD,yagX/ecpC,yagY/ecpB,yagZ/ecpA,ykgK/ecpR	blaNDM non-predominant
E748	PID457	Klebsiella pneumoniae	1191	blaKPC-2	Surveillance culture	2014	aac(3)-IIe,aac(6')-Ib-D181Y,aph(3'')-Ib,aph(6)-Id,blaCTX-M-15,blaKPC-2,blaOKP-B-41,blaOXA-1,blaTEM-1,dfrA14,fosA6,mph(A),oqxA10,oqxB11,qnrB1,sul2,tet(A)	entB,ompA,yagV/ecpE,yagW/ecpD,yagX/ecpC,yagY/ecpB,yagZ/ecpA,ykgK/ecpR	blaKPC predominant cluster
E749	PID458	Citrobacter freundii	22	blaNDM-1	Surveillance culture	2013	aac(3)-IId,aac(3)-IIe,aac(6')-Ib-D181Y,aadA1,aadA2,blaCMY-48,blaCTX-M-15,blaDHA-1,blaNDM-1,blaOXA-1,blaTEM-1,ble-MBL,dfrA1,dfrA12,mph(A),qnrB4,sat2_gen,sul1,sul1	chuX,csgB,csgD,csgE,csgF,csgG,entB,entE,entS,fepC,fliG,ompA	blaNDM predominant cluster
E750	PID458	Klebsiella pneumoniae	2329	blaKPC-2	Surveillance culture	2013	aac(6')-Ib-D181Y,blaKPC-2,blaLAP-2,blaOKP-B-45,blaOXA-1,blaTEM-1,fosA_gen,mph(A),oqxA10,oqxB11,qnrS1	entA,entB,ompA,yagV/ecpE,yagW/ecpD,yagX/ecpC,yagY/ecpB,yagZ/ecpA,ykgK/ecpR	blaKPC predominant cluster
E751	PID459	Proteus mirabilis	-	blaOXA-23	Clinical culture	2014	aac(3)-IIe,blaOXA-23,blaTEM-2,catA4,tet(J)	NA	NA	No plasmid assigned
E752	PID460	Klebsiella pneumoniae	133	blaNDM-1	Surveillance culture	2014	aac(6')-Ib-AKT,aadA1,aph(3')-VI,blaCTX-M-15,blaNDM-1,blaOXA-9,blaSHV-75,blaTEM-1,ble-MBL,fosA6,oqxA10,oqxB4,qnrS1	entA,entB,fepC,ompA,yagV/ecpE,yagW/ecpD,yagX/ecpC,yagY/ecpB,yagZ/ecpA,ykgK/ecpR	blaNDM non-predominant
E753	PID461	Enterobacter cloacae	93	blaKPC-2	Surveillance culture	2013	aac(6')-Ib-D181Y,aph(3'')-Ib,aph(6)-Id,blaACT-73,blaCTX-M-15,blaOXA-1,blaTEM-1,catA2,dfrA14,fosA,qnrB1	csgG,entB,iroB,iroE,iroN,ompA	NA	No plasmid assigned
E754	PID461	Escherichia coli	6025	blaKPC-2	Surveillance culture	2013	blaEC,blaKPC-2,blaTEM-1	aslA,chuS,chuU,chuV,chuW,chuY,csgB,csgD,csgF,csgG,entA,entB,entD,espL1,espL4,espR1,espR4,espX1,espX2,espX4,espX5,espY2,espY3,espY4,fdeC,fepA,fepB,fepC,fes,fimA,fimB,fimC,fimD,fimE,fimF,fimG,fimH,fimI,gspC,gspD,gspG,gspH,gspI,gspJ,gspK,gspL,gspM,kpsD,kpsM,kpsT,ompA,shuA,shuT,shuX,yagV/ecpE,yagW/ecpD,yagX/ecpC,yagY/ecpB,yagZ/ecpA,ykgK/ecpR	blaKPC predominant cluster
E756	PID463	Klebsiella pneumoniae	1228	blaKPC-2	Surveillance culture	2015	blaKPC-2,blaSHV-110,fosA6,mph(A),oqxA,oqxB	entA,entB,fepC,fyuA,irp1,irp2,ompA,yagV/ecpE,yagW/ecpD,yagX/ecpC,yagY/ecpB,yagZ/ecpA,ybtA,ybtE,ybtP,ybtQ,ybtS,ybtT,ybtU,ybtX,ykgK/ecpR	blaKPC non-predominant
E757	PID463	Escherichia coli	218	blaKPC-2	Surveillance culture	2015	blaEC,blaKPC-2,mph(A)	aslA,astA,csgB,csgD,csgF,csgG,entA,entB,entC,entD,entE,entF,entS,espL1,espR1,espX1,espX4,espX5,fdeC,fepA,fepB,fepC,fepD,fepG,fes,gspC,gspD,gspE,gspF,gspG,gspH,gspI,gspJ,gspK,gspL,gspM,ompA,yagV/ecpE,yagW/ecpD,yagX/ecpC,yagY/ecpB,yagZ/ecpA,ykgK/ecpR	blaKPC non-predominant
E758	PID463	Escherichia coli	218	blaKPC-2	Surveillance culture	2015	blaEC,blaKPC-2,mph(A)	aslA,astA,csgB,csgD,csgF,csgG,entA,entB,entC,entD,entE,entF,entS,espL1,espR1,espX1,espX4,espX5,fdeC,fepA,fepB,fepC,fepD,fepG,fes,gspC,gspD,gspE,gspF,gspG,gspH,gspI,gspJ,gspK,gspL,gspM,ompA,yagV/ecpE,yagW/ecpD,yagX/ecpC,yagY/ecpB,yagZ/ecpA,ykgK/ecpR	blaKPC non-predominant
E759	PID464	Klebsiella pneumoniae	14	blaOXA-181	Clinical culture	2013	aac(3)-IId,aac(3)-IIe,aac(6')-Ib-AKT,aadA1,aph(3'')-Ib,aph(6)-Id,arr-2,blaCTX-M-15,blaOXA-1,blaOXA-181,blaOXA-9,blaSHV-155,catA1,cmlA5,dfrA1,ere(A),erm(B),fosA6,mph(A),oqxA6,oqxB20,sat2_gen,sul1,sul2	entA,entB,fepC,fyuA,irp1,irp2,ompA,yagV/ecpE,yagW/ecpD,yagX/ecpC,yagY/ecpB,yagZ/ecpA,ybtA,ybtE,ybtP,ybtQ,ybtS,ybtT,ybtU,ybtX,ykgK/ecpR	NA	No plasmid assigned
E760	PID464	Klebsiella pneumoniae	231	blaNDM-1	Clinical culture	2015	aac(6')-Ib-D181Y,aadA2,aph(3'')-Ib,aph(3')-VI,aph(6)-Id,blaCMY-4,blaCTX-M-15,blaNDM-1,blaOXA-1,blaSHV-12,ble-MBL,dfrA12,erm(B),fosA_gen,mph(A),oqxA10,qnrB1,sul1,sul2,tet(D)	entB,fepC,fyuA,irp1,irp2,ompA,yagV/ecpE,yagW/ecpD,yagX/ecpC,yagY/ecpB,yagZ/ecpA,ybtA,ybtE,ybtP,ybtQ,ybtS,ybtT,ybtU,ybtX,ykgK/ecpR	blaNDM non-predominant
E761	PID465	Klebsiella pneumoniae	365	blaKPC-2	Surveillance culture	2015	blaKPC-2,blaLEN-9,fosA_gen,mph(A),oqxA6,oqxB9	entA,entB,fepC,ompA,yagV/ecpE,yagW/ecpD,yagX/ecpC,yagY/ecpB,yagZ/ecpA,ykgK/ecpR	blaKPC predominant cluster
E762	PID466	Escherichia coli	410	blaOXA-181	Surveillance culture	2014	aac(3)-IId,aac(6')-Ib-D181Y,aadA5,aph(3'')-Ib,aph(6)-Id,blaCMY-2,blaCTX-M-15,blaEC-15,blaOXA-1,blaOXA-181,blaTEM-1,dfrA17,mph(A),qnrS1,sul1,sul2,tet(B)	csgB,csgD,csgF,csgG,entA,entB,entC,entD,entE,entF,entS,espL1,espR1,espX1,espX5,espY1,fdeC,fepA,fepB,fepC,fepD,fepG,fes,fimA,fimB,fimC,fimD,fimE,fimF,fimG,fimH,fimI,gspK,gspL,gspM,ompA,yagV/ecpE,yagW/ecpD,yagX/ecpC,yagY/ecpB,yagZ/ecpA,ykgK/ecpR	NA	Non-blaKPC/blaNDM
E763	PID467	Escherichia coli	-	blaNDM-1	Surveillance culture	2015	aac(6')-Ib-D181Y,aadA25,aph(3'')-Ib,aph(6)-Id,blaCTX-M-15,blaEC-18,blaNDM-1,blaOXA-1,ble-MBL,dfrA14,floR,qnrS1,sul2,sul3	csgB,csgD,csgF,csgG,entA,entB,entC,entD,entE,entF,entS,espL1,espR1,espX1,espX4,espX5,fdeC,fepA,fepB,fepC,fepD,fepG,fes,fimA,fimB,fimC,fimD,fimE,fimF,fimG,fimH,fimI,gspC,gspD,gspE,gspF,gspG,gspH,gspI,gspJ,gspK,gspL,gspM,iroB,iroC,iroD,iroE,iroN,ompA,yagV/ecpE,yagW/ecpD,yagX/ecpC,yagY/ecpB,yagZ/ecpA,ykgK/ecpR	blaNDM predominant cluster
E764	PID468	Klebsiella pneumoniae	1117	blaKPC-2	Surveillance culture	2013	aac(3)-IIe,aac(6')-Ib-D181Y,aph(3'')-Ib,aph(6)-Id,blaCTX-M-15,blaKPC-2,blaOXA-1,blaSHV-33,blaTEM-1,dfrA14,fosA_gen,mph(A),oqxA9,oqxB16,qnrB1,sul2	entB,fepC,fyuA,irp1,irp2,ompA,yagV/ecpE,yagW/ecpD,yagX/ecpC,yagY/ecpB,yagZ/ecpA,ybtA,ybtE,ybtP,ybtQ,ybtS,ybtT,ybtU,ybtX,ykgK/ecpR	blaKPC predominant cluster
E765	PID469	Klebsiella pneumoniae	20	blaKPC-2	Surveillance culture	2014	aac(3)-IIe,aac(6')-Ib-D181Y,aadA16,arr-3,blaKPC-2,blaOXA-1,blaSHV-187,blaTEM-1,dfrA27,fosA_gen,oqxA,oqxB32,qnrB6,sul1,tet(A)	entA,entB,fepC,ompA,yagV/ecpE,yagW/ecpD,yagX/ecpC,yagY/ecpB,yagZ/ecpA,ykgK/ecpR	blaKPC non-predominant
E766	PID470	Escherichia coli	410	blaOXA-181	Surveillance culture	2014	aac(3)-IIe,aac(6')-Ib-D181Y,blaCMY-42,blaCTX-M-15,blaEC-15,blaOXA-1,blaOXA-181,mph(A),qnrS1,tet(A)	csgB,csgD,csgF,csgG,entA,entB,entC,entD,entE,entF,entS,espL1,espR1,espX1,espX5,fdeC,fepA,fepB,fepC,fepD,fepG,fes,fimA,fimB,fimC,fimD,fimE,fimF,fimG,fimH,fimI,gspK,gspL,gspM,iucA,iucB,iucC,iucD,iutA,ompA,yagV/ecpE,yagW/ecpD,yagX/ecpC,yagY/ecpB,yagZ/ecpA,ykgK/ecpR	NA	Non-blaKPC/blaNDM
E767	PID471	Klebsiella pneumoniae	17	blaKPC-2	Clinical culture	2015	aph(6)-Id,blaKPC-2,dfrA14,fosA6,mph(A),oqxA6,oqxB19,qnrB1,sul2,tet(D)	entA,entB,fepC,fyuA,irp1,irp2,ompA,yagV/ecpE,yagW/ecpD,yagX/ecpC,yagY/ecpB,yagZ/ecpA,ybtA,ybtE,ybtP,ybtQ,ybtS,ybtT,ybtU,ybtX,ykgK/ecpR	blaKPC non-predominant
E768	PID472	Escherichia coli	3570	blaNDM-1	Surveillance culture	2014	aph(3')-VI,blaEC-13,blaNDM-1,blaTEM-1,ble-MBL,catA1,dfrA5,sul1,sul1	aap/aspU,csgB,csgD,csgF,csgG,entA,entB,entC,entD,entE,entF,entS,espL1,espR1,espX1,espX4,espX5,fdeC,fepA,fepB,fepC,fepD,fepG,fes,fyuA,gspC,gspD,gspE,gspF,gspG,gspH,gspI,gspJ,gspK,gspL,gspM,irp1,irp2,iucA,iucB,iucC,iucD,iutA,ompA,pic,sat,yagV/ecpE,yagW/ecpD,yagX/ecpC,yagY/ecpB,yagZ/ecpA,ybtA,ybtE,ybtP,ybtQ,ybtS,ybtT,ybtU,ybtX,ykgK/ecpR	NA	No plasmid assigned
E769	PID473	Escherichia coli	205	blaNDM-7	Clinical culture	2010	aac(6')-Ib-D181Y,aadA1,aadA2,blaCMY-42,blaCTX-M-15,blaEC-18,blaNDM-7,blaOXA-1,ble-MBL,dfrA1,dfrA12,mph(A),sat2_gen,sul1,tet(A)	astA,csgB,csgD,csgF,csgG,entA,entB,entC,entD,entE,entF,entS,espL1,espR1,espX1,espX4,espX5,espY1,fdeC,fepA,fepB,fepC,fepD,fepG,fes,fimA,fimB,fimC,fimD,fimE,fimF,fimG,fimH,fimI,gspC,gspD,gspE,gspF,gspG,gspH,gspI,gspJ,gspK,gspL,gspM,ompA,yagV/ecpE,yagW/ecpD,yagX/ecpC,yagY/ecpB,yagZ/ecpA,ykgK/ecpR	blaNDM non-predominant
E770	PID474	Klebsiella pneumoniae	323	blaKPC-2	Surveillance culture	2015	aph(3'')-Ib,aph(6)-Id,blaCTX-M-15,blaKPC-2,blaSHV-187,dfrA14,fosA6,fosA7.4,mph(A),oqxA6,oqxB19,qnrB1,sul2,tet(A)	entA,entB,fepC,ompA,yagV/ecpE,yagW/ecpD,yagX/ecpC,yagY/ecpB,yagZ/ecpA,ykgK/ecpR	blaKPC predominant cluster
E771	PID475	Enterobacter cloacae	127	blaNDM-1	Surveillance culture	2014	aac(3)-IIe,aac(6')-Ib-D181Y,aadA1,aph(3'')-Ib,aph(6)-Id,blaACT-41,blaCTX-M-15,blaNDM-1,blaOXA-1,blaTEM-1,ble-MBL,catA1,dfrA14,fosA,oqxA9,oqxB9,qnrB1,sul2,tet(A)	ompA	blaNDM predominant cluster
E772	PID476	Klebsiella pneumoniae	526	blaKPC-2	Surveillance culture	2014	blaKPC-2,blaOKP-A-11,fosA6,mcr-10.1,mph(A)	entB,fepC,ompA,yagV/ecpE,yagW/ecpD,yagX/ecpC,yagY/ecpB,yagZ/ecpA	blaKPC non-predominant
E773	PID476	Citrobacter freundii	-	blaKPC-2	Surveillance culture	2014	blaCMY-71,blaKPC-2,blaTEM-1,mph(A),qnrB23	chuX,csgB,csgD,csgE,csgF,csgG,entB,entE,entS,fepC,fepG,ompA	blaKPC predominant cluster
E774	PID477	Klebsiella pneumoniae	16	blaOXA-48	Surveillance culture	2013	aadA2,blaCTX-M-15,blaOXA-48,blaSHV-145,blaTEM-1,dfrA12,fosA5,mph(A),oqxA10,oqxB32,sul1	entA,entB,fepC,fyuA,irp1,irp2,ompA,yagV/ecpE,yagW/ecpD,yagX/ecpC,yagY/ecpB,yagZ/ecpA,ybtA,ybtE,ybtP,ybtQ,ybtS,ybtT,ybtU,ybtX,ykgK/ecpR	NA	Non-blaKPC/blaNDM
E775	PID478	Klebsiella pneumoniae	17	blaKPC-2	Surveillance culture	2014	aph(6)-Id,blaKPC-2,blaSHV-187,blaTEM-1,dfrA14,fosA6,mph(A),oqxA6,oqxB19,qnrB1,sul2,tet(D)	entA,entB,fepC,fyuA,irp1,irp2,ompA,yagV/ecpE,yagW/ecpD,yagX/ecpC,yagY/ecpB,yagZ/ecpA,ybtA,ybtE,ybtP,ybtQ,ybtS,ybtT,ybtU,ybtX,ykgK/ecpR	blaKPC predominant cluster
E776	PID478	Escherichia coli	-	blaKPC-2	Surveillance culture	2014	aadA1,aadA2,aph(3')-Ia,blaEC-15,blaKPC-2,blaTEM-1,cmlA1,dfrA12,floR,fosA4,mph(A),qnrS1,sul2,sul3,tet(A),tet(M),tet(X)	aslA,csgF,csgG,entA,entB,entC,entD,entE,entF,entS,espL1,espL4,espR1,espX1,espX4,espX5,fepA,fepB,fepC,fepD,fepG,fes,gspC,gspD,gspE,gspF,gspG,gspH,gspI,gspJ,gspK,gspL,gspM,ompA,yagV/ecpE,yagW/ecpD,yagX/ecpC,yagY/ecpB,yagZ/ecpA,ykgK/ecpR	blaKPC predominant cluster
E777	PID479	Klebsiella pneumoniae	134	blaKPC-2	Clinical culture	2013	blaKPC-2,blaSHV-60,fosA_gen,mph(A),oqxA11,oqxB19	entA,entB,fepC,fepG,ompA,yagV/ecpE,yagW/ecpD,yagX/ecpC,yagY/ecpB,yagZ/ecpA,ykgK/ecpR	blaKPC predominant cluster
E778	PID479	Klebsiella pneumoniae	13	blaKPC-2	Clinical culture	2013	aac(6')-Ib-D181Y,aph(3'')-Ib,aph(6)-Id,blaCTX-M-15,blaKPC-2,blaOXA-1,blaSHV-101,blaTEM-1,dfrA14,fosA6,mph(A),oqxA5,oqxB12,qnrB1,sul2,tet(A)	entA,entB,fepC,ompA,yagV/ecpE,yagW/ecpD,yagX/ecpC,yagY/ecpB,yagZ/ecpA,ykgK/ecpR	blaKPC predominant cluster
E779	PID479	Escherichia coli	58	blaKPC-2	Clinical culture	2013	blaEC-18,blaKPC-2,blaTEM-1,mph(A)	csgB,csgD,csgF,csgG,entA,entB,entC,entD,entE,entF,entS,espL1,espR1,espX1,espX4,espX5,fdeC,fepA,fepB,fepC,fepD,fepG,fes,fimA,fimB,fimC,fimD,fimE,fimF,fimG,fimH,fimI,gspC,gspD,gspE,gspF,gspG,gspH,gspI,gspJ,gspK,gspL,gspM,ompA,yagV/ecpE,yagW/ecpD,yagX/ecpC,yagY/ecpB,yagZ/ecpA,ykgK/ecpR	blaKPC predominant cluster
E780	PID479	Escherichia coli	1485	blaKPC-2	Clinical culture	2014	aac(3)-IVa,aadA1,aph(4)-Ia,blaEC-19,blaKPC-2,blaTEM-1,mph(A)	aslA,astA,astA,chuS,chuT,chuU,chuV,chuW,chuY,csgB,csgD,csgF,csgG,entA,entB,entC,entD,entE,entF,entS,espL1,espR1,espX1,espY1,espY2,fdeC,fepA,fepB,fepC,fepD,fepG,fes,fimA,fimB,fimC,fimD,fimE,fimF,fimG,fimH,fimI,gspC,gspD,gspE,gspF,gspG,gspH,gspI,gspJ,gspK,gspL,gspM,iucA,iucB,iucC,iucD,iutA,kpsD,kpsM,ompA,shuA,shuX,yagV/ecpE,yagW/ecpD,yagX/ecpC,yagY/ecpB,yagZ/ecpA,ykgK/ecpR	blaKPC predominant cluster
E781	PID479	Escherichia coli	1485	blaKPC-2	Clinical culture	2014	aac(3)-IVa,aadA1,aph(4)-Ia,blaEC-19,blaKPC-2,blaTEM-1,mph(A)	aslA,astA,astA,chuS,chuT,chuU,chuV,chuW,chuY,csgB,csgD,csgF,csgG,entA,entB,entC,entD,entE,entF,entS,espL1,espX4,espY1,espY2,espY4,fdeC,fepA,fepB,fepC,fepD,fepG,fes,fimA,fimB,fimC,fimD,fimE,fimF,fimG,fimH,fimI,gspC,gspD,gspE,gspF,gspG,gspH,gspI,gspJ,gspK,gspL,gspM,iucA,iucB,iucC,iucD,iutA,kpsD,kpsM,ompA,shuA,shuX,yagV/ecpE,yagW/ecpD,yagX/ecpC,yagY/ecpB,yagZ/ecpA,ykgK/ecpR	blaKPC non-predominant
E782	PID479	Escherichia coli	165	blaKPC-2	Clinical culture	2014	aac(3)-IVa,aadA1,aadA2,aph(3')-Ia,aph(4)-Ia,blaEC,blaKPC-2,dfrA12,floR,mph(A),qnrS1,sul1,sul3,tet(A)	aslA,astA,csgB,csgD,csgF,csgG,entA,entB,entC,entD,entE,entF,entS,espL1,espR1,espX4,espX5,fepA,fepB,fepC,fepD,fepG,fes,fimA,fimB,fimC,fimD,fimE,fimF,fimG,fimH,fimI,iroB,iroC,iroD,iroE,iroN,ompA	blaKPC non-predominant
E783	PID480	Klebsiella pneumoniae	-	blaNDM-1	Clinical culture	2013	aadA2,aph(3'')-Ib,aph(6)-Id,armA,blaCTX-M-15,blaNDM-1,blaTEM-1,dfrA32,ere(A),mph(E),msr(E),qnrB1,qnrS1	fyuA,ompA,yagZ/ecpA,ybtA,ybtS,ykgK/ecpR	blaNDM non-predominant
E784	PID480	Klebsiella pneumoniae	147	blaNDM-1	Surveillance culture	2013	aac(3)-IId,aadA2,aph(3'')-Ib,aph(6)-Id,armA,blaCTX-M-15,blaNDM-1,blaSHV-11,blaTEM-1,ble-MBL,dfrA32,ere(A),fosA_gen,mph(E),msr(E),oqxA6,oqxB19,qnrB1,qnrS1,sul1	entA,entB,fepC,fepG,fyuA,irp1,irp2,ompA,yagV/ecpE,yagW/ecpD,yagX/ecpC,yagY/ecpB,yagZ/ecpA,ybtA,ybtE,ybtP,ybtQ,ybtS,ybtT,ybtU,ybtX,ykgK/ecpR	blaNDM non-predominant
E785	PID481	Klebsiella pneumoniae	2144	blaKPC-2	Clinical culture	2013	aac(6')-Ib-D181Y,aph(3'')-Ib,aph(6)-Id,blaCTX-M-15,blaKPC-2,blaOKP-B-1,blaOXA-1,blaSHV-12,dfrA14,fosA5,mph(A),oqxA10,oqxB11,qnrB1,qnrB7,sul2,tet(A)	entB,ompA,yagV/ecpE,yagW/ecpD,yagX/ecpC,yagY/ecpB,yagZ/ecpA,ykgK/ecpR	blaKPC predominant cluster
E786	PID481	Klebsiella pneumoniae	841	blaKPC-2	Clinical culture	2013	aac(6')-Ib-D181Y,aadA1,arr-2,blaKPC-2,blaOKP-B-22,blaOXA-1,blaTEM-1,cmlA5,dfrA14,ere(A),fosA_gen,mph(A),oqxA10,oqxB11,qnrB1,sul1,tet(A)	entB,fepC,ompA,yagV/ecpE,yagW/ecpD,yagX/ecpC,yagY/ecpB,yagZ/ecpA,ykgK/ecpR	blaKPC predominant cluster
E787	PID482	Escherichia coli	131	blaNDM-1	Clinical culture	2013	aac(3)-IIe,aac(6')-Ib-D181Y,blaCTX-M-15,blaEC-5,blaNDM-1,blaOXA-1,ble-MBL,tet(A)	aslA,chuA,chuS,chuT,chuU,chuV,chuW,chuX,chuY,cnf1,csgB,csgD,csgF,csgG,entA,entB,entC,entD,entE,entF,entS,fdeC,fepA,fepB,fepC,fepD,fepG,fes,fimA,fimC,fimD,fimE,fimF,fimG,fimH,fimI,fyuA,gspL,gspM,hlyA,hlyB,hlyC,hlyD,irp1,irp2,iucA,iucB,iucC,iutA,kpsD,kpsM,ompA,papB,papC,papD,papF,papG,papH,papI,papI,papJ,papK,papX,papX,sat,yagV/ecpE,yagW/ecpD,yagX/ecpC,yagY/ecpB,yagZ/ecpA,ybtA,ybtE,ybtP,ybtQ,ybtS,y…	blaNDM predominant cluster
E788	PID482	Escherichia coli	131	blaNDM-1	Surveillance culture	2013	aac(6')-Ib-D181Y,blaCTX-M-15,blaEC-5,blaNDM-1,blaOXA-1,ble-MBL	aslA,chuA,chuS,chuT,chuU,chuV,chuW,chuX,chuY,cnf1,csgB,csgD,csgF,csgG,entA,entB,entC,entD,entE,entF,entS,fdeC,fepA,fepB,fepC,fepD,fepG,fes,fimA,fimC,fimD,fimE,fimF,fimG,fimH,fimI,fyuA,gspL,gspM,hlyA,hlyB,hlyC,hlyD,irp1,irp2,iucA,iucB,iucC,iucD,iutA,kpsD,kpsM,ompA,papB,papC,papD,papF,papG,papH,papI,papI,papJ,papK,papX,papX,sat,yagV/ecpE,yagW/ecpD,yagX/ecpC,yagY/ecpB,yagZ/ecpA,ybtA,ybtE,ybtP,ybtQ,y…	blaNDM predominant cluster
E789	PID483	Enterobacter cloacae	144	blaNDM-1	Surveillance culture	2015	aac(3)-IIe,aac(6')-Ib-D181Y,aadA1,aph(3'')-Ib,aph(3')-VI,aph(6)-Id,blaACT-25,blaCTX-M-15,blaNDM-1,blaOXA-1,blaTEM-1,ble-MBL,catA1,dfrA14,fosA,oqxA9,oqxB9,qnrB1,sul2,tet(A)	fyuA,irp1,irp2,ompA,ybtA,ybtE,ybtP,ybtQ,ybtS,ybtT,ybtU,ybtX	blaNDM non-predominant
E790	PID484	Klebsiella pneumoniae	-	blaKPC-2	Surveillance culture	2015	blaKPC-2,blaOKP-B-2,blaTEM-1,fosA_gen,mph(A),oqxA10,oqxB11	entB,fepC,ompA,yagV/ecpE,yagW/ecpD,yagX/ecpC,yagY/ecpB,yagZ/ecpA,ykgK/ecpR	blaKPC predominant cluster
E791	PID485	Citrobacter freundii	22	blaNDM-1	Surveillance culture	2013	aac(6')-Ib-D181Y,aadA1,blaCMY-48,blaCTX-M-15,blaNDM-1,blaOXA-1,ble-MBL,dfrA1,sat2_gen,sul2	chuX,csgB,csgD,csgE,csgF,csgG,entB,entE,entS,fepC,fliG,ompA	blaNDM non-predominant
E792	PID485	Klebsiella pneumoniae	34	blaNDM-1	Surveillance culture	2013	aac(3)-IIe,aac(6')-Ib-D181Y,aph(3'')-Ib,aph(6)-Id,blaCTX-M-15,blaNDM-1,blaOXA-1,blaSHV-12,blaTEM-1,ble-MBL,dfrA14,fosA5,qnrB1,qnrB7,sul2,tet(A)	astA,entA,entB,fepC,ompA,yagV/ecpE,yagW/ecpD,yagX/ecpC,yagY/ecpB,yagZ/ecpA	blaNDM predominant cluster
E793	PID486	Citrobacter freundii	20	blaNDM-1,blaOXA-48	Surveillance culture	2014	aac(3)-IId,aac(6')-Ib-D181Y,aadA2,blaCMY-159,blaNDM-1,blaOXA-1,blaOXA-48,blaTEM-1,ble-MBL,catB3,dfrA12,mph(A),qnrB34,sul1,tet(D)	csgB,csgD,csgE,csgF,csgG,entA,entB,entE,fepC,fepG,ompA	blaNDM non-predominant	Co-carriage of CP-genes
E794	PID487	Escherichia coli	410	blaNDM-1	Clinical culture	2012	aac(3)-IIe,aac(6')-Ib-D181Y,blaCMY-42,blaCTX-M-15,blaEC-15,blaNDM-1,blaOXA-1,ble-MBL,mph(A),tet(A)	csgB,csgD,csgF,csgG,entA,entB,entC,entD,entE,entF,entS,espL1,espR1,espX1,espX4,espX5,fdeC,fepA,fepB,fepC,fepD,fepG,fes,fimA,fimB,fimC,fimD,fimE,fimF,fimG,fimH,fimI,gspK,gspL,gspM,iucA,iucB,iucC,iucD,iutA,ompA,yagV/ecpE,yagW/ecpD,yagX/ecpC,yagY/ecpB,yagZ/ecpA,ykgK/ecpR	blaNDM predominant cluster
E796	PID489	Klebsiella pneumoniae	11	blaNDM-1	Surveillance culture	2012	aac(3)-IIe,aac(6')-Ib-D181Y,aph(3'')-Ib,aph(6)-Id,blaCTX-M-15,blaNDM-1,blaOXA-1,blaSHV-158,blaTEM-1,ble-MBL,dfrA14,fosA6,oqxA,oqxB,qnrB1,sul2,tet(A)	entA,entB,fepC,fyuA,irp1,irp2,ompA,yagV/ecpE,yagW/ecpD,yagX/ecpC,yagY/ecpB,yagZ/ecpA,ybtA,ybtE,ybtP,ybtQ,ybtS,ybtT,ybtU,ybtX,ykgK/ecpR	blaNDM predominant cluster
E797	PID490	Klebsiella pneumoniae	23	blaKPC-2	Surveillance culture	2014	blaKPC-2,blaSHV-190,blaTEM-1,fosA6,mph(A),oqxA5,oqxB12	entA,entB,fepC,fyuA,iroB,iroC,iroD,iroN,irp1,irp2,iucA,iucB,iucC,iutA,ompA,yagV/ecpE,yagW/ecpD,yagX/ecpC,yagY/ecpB,yagZ/ecpA,ybtA,ybtE,ybtP,ybtQ,ybtS,ybtT,ybtU,ybtX,ykgK/ecpR	blaKPC predominant cluster
E798	PID490	Enterobacter cloacae	93	blaKPC-2	Surveillance culture	2014	aac(6')-Ib-D181Y,aph(3'')-Ib,aph(6)-Id,blaACT-73,blaCTX-M-15,blaKPC-2,blaOXA-1,blaTEM-1,catA2,dfrA14,fosA,mph(A),oqxA9,oqxB9,qnrB1,sul2	csgG,entB,iroB,iroC,iroD,iroE,iroN,ompA	blaKPC predominant cluster
E799	PID490	Escherichia coli	-	blaKPC-2	Surveillance culture	2014	blaEC-19,blaKPC-2,blaTEM-1,mph(A)	aslA,astA,astA,chuA,chuS,chuT,chuU,chuV,chuW,chuX,chuY,csgB,csgD,csgF,csgG,entA,entB,entC,entD,entE,entF,entS,fdeC,fepA,fepB,fepC,fepD,fepG,fes,fimA,fimB,fimC,fimD,fimE,fimF,fimG,fimH,fimI,fyuA,gspC,gspD,gspE,gspF,gspG,gspH,gspI,gspJ,gspK,gspL,gspM,ibeA,iroB,iroC,iroD,iroE,iroN,irp1,irp2,kpsD,kpsM,kpsT,ompA,papB,papC,papD,papF,papH,papI,papJ,papK,pic,sfaA,sfaB,sfaC,sfaD,sfaE,sfaF,sfaG,sfaH,sfaS,s…	blaKPC predominant cluster
E800	PID491	Klebsiella pneumoniae	1304	blaKPC-2	Clinical culture	2013	aac(3)-IIe,aac(6')-Ib-D181Y,aph(3'')-Ib,aph(6)-Id,blaKPC-2,blaOKP-B-23,blaOXA-1,dfrA14,fosA_gen,mph(A),oqxA10,oqxB11,qnrB1,sul2,tet(A)	entB,fepC,ompA,yagV/ecpE,yagW/ecpD,yagX/ecpC,yagY/ecpB,yagZ/ecpA,ykgK/ecpR	blaKPC predominant cluster
E801	PID492	Escherichia coli	607	blaKPC-2	Surveillance culture	2014	blaEC,blaKPC-2,blaTEM-1,mph(A)	csgB,csgD,csgF,csgG,entA,entB,entC,entD,entE,entF,entS,espL1,espR1,espX1,espX4,espX5,fepA,fepB,fepC,fepD,fepG,fes,fimA,fimB,fimC,fimD,fimE,fimF,fimG,fimH,fimI,gspC,gspD,gspE,gspF,gspG,gspH,gspI,gspJ,gspK,gspL,gspM,ompA	blaKPC predominant cluster
E802	PID492	Klebsiella pneumoniae	323	blaKPC-2	Surveillance culture	2014	aac(3)-IIe,aac(6')-Ib-D181Y,aph(3'')-Ib,aph(6)-Id,blaCTX-M-15,blaKPC-2,blaOXA-1,blaSHV-187,blaTEM-1,dfrA14,fosA6,fosA7.4,mph(A),oqxA6,oqxB19,qnrB1,sul2,tet(A)	entA,entB,fepC,ompA,yagV/ecpE,yagW/ecpD,yagX/ecpC,yagY/ecpB,yagZ/ecpA,ykgK/ecpR	blaKPC predominant cluster
E803	PID493	Enterobacter cloacae	171	blaNDM-7	Surveillance culture	2013	aac(6')-Ib-D181Y,aadA1,aph(3'')-Ib,aph(6)-Id,blaACT-45,blaCTX-M-15,blaNDM-7,blaOXA-1,blaTEM-1,ble-MBL,catA1,dfrA14,fosA,oqxA10,oqxB9,qnrB1,rmtC,sul1,sul2,tet(A)	fepD,ompA	blaNDM non-predominant
E804	PID494	Escherichia coli	131	blaNDM-1	Clinical culture	2013	aac(3)-IIe,aac(6')-Ib-D181Y,blaCTX-M-15,blaEC-5,blaNDM-1,blaOXA-1,ble-MBL	aslA,chuA,chuS,chuT,chuU,chuV,chuW,chuX,chuY,cnf1,csgB,csgD,csgF,csgG,entA,entB,entC,entD,entE,entF,entS,fdeC,fepA,fepB,fepC,fepD,fepG,fes,fimA,fimC,fimD,fimE,fimF,fimG,fimH,fimI,fyuA,gspL,gspM,hlyA,hlyB,hlyD,irp1,irp2,iucA,iucB,iucC,kpsD,kpsM,ompA,papB,papC,papD,papF,papG,papH,papI,papI,papJ,papK,papX,papX,sat,yagV/ecpE,yagW/ecpD,yagX/ecpC,yagY/ecpB,yagZ/ecpA,ybtA,ybtE,ybtP,ybtQ,ybtS,ybtT,ybtU,y…	blaNDM predominant cluster
E805	PID495	Enterobacter cloacae	592	blaNDM-1	Surveillance culture	2012	aac(6')-Ib-D181Y,aadA16,arr-3,blaACT-69,blaNDM-1,ble-MBL,dfrA27,floR,fosA,oqxA9,oqxB9,qnrS1,sul1,tet(D)	csgG,fepD,ompA	blaNDM predominant cluster
E806	PID496	Enterobacter cloacae	54	blaKPC-2	Surveillance culture	2014	blaACT-64,blaKPC-2,blaSHV-12,catA1,fosA,mcr-9.1,mph(A),qnrS1	csgG,entB,ompA	blaKPC non-predominant
E807	PID497	Proteus mirabilis	-	blaOXA-23	Clinical culture	2014	aac(3)-IId,aadA1,aph(3')-Ia,aph(3'')-Ib,aph(6)-Id,blaCTX-M-3,blaOXA-23,blaSHV-12,blaTEM-1,catA1,catA4,dfrA1,sat2_gen,sul2,tet(J)	NA	NA	No plasmid assigned
E808	PID497	Proteus mirabilis	-	blaOXA-23	Clinical culture	2014	aac(3)-IId,aadA1,aph(3')-Ia,aph(3'')-Ib,aph(6)-Id,blaCTX-M-3,blaOXA-23,blaSHV-12,blaTEM-1,catA1,catA4,dfrA1,sat2_gen,sul2,tet(J)	NA	NA	No plasmid assigned
E809	PID498	Klebsiella pneumoniae	11	blaKPC-2	Clinical culture	2013	aac(6')-Ib-AKT,arr-3,blaCTX-M-3,blaCTX-M-65,blaKPC-2,blaSHV-187,blaTEM-1,catA2,dfrA14,fosA3,fosA6,oqxA,oqxB,qnrS1,rmtB1	entA,entB,fepC,fyuA,irp1,irp2,ompA,yagV/ecpE,yagW/ecpD,yagX/ecpC,yagY/ecpB,yagZ/ecpA,ybtA,ybtE,ybtP,ybtQ,ybtS,ybtT,ybtU,ybtX,ykgK/ecpR	blaKPC non-predominant
E810	PID499	Citrobacter freundii	22	blaNDM-1	Clinical culture	2012	aac(3)-IId,aadA1,aadA2,blaCMY-48,blaDHA-1,blaNDM-1,blaTEM-1,ble-MBL,dfrA1,dfrA12,mph(A),qnrB4,sat2_gen,sul1,sul1	chuX,csgB,csgD,csgE,csgF,csgG,entB,entE,entS,fepC,fliG,ompA	blaNDM predominant cluster
E811	PID500	Enterobacter cloacae	144	blaNDM-1	Surveillance culture	2015	aac(3)-IIe,aac(6')-Ib-D181Y,aadA1,aph(3'')-Ib,aph(3')-VI,aph(6)-Id,blaACT-25,blaCTX-M-15,blaNDM-1,blaOXA-1,blaTEM-1,ble-MBL,catA1,dfrA14,fosA,oqxA9,oqxB9,qnrB1,sul2,tet(A)	fyuA,irp1,irp2,ompA,ybtA,ybtE,ybtP,ybtQ,ybtS,ybtT,ybtU,ybtX	blaNDM non-predominant
E812	PID501	Klebsiella pneumoniae	14	blaOXA-181	Clinical culture	2013	aac(3)-IId,aac(3)-IIe,aac(6')-Ib-D181Y,aadA1,aadA2,aph(3'')-Ib,aph(6)-Id,armA,arr-2,blaCMY-4,blaCTX-M-15,blaOXA-1,blaOXA-181,blaOXA-9,blaSHV-106,blaTEM-1,catA1,cmlA5,dfrA1,dfrA12,ere(A),erm(B),fosA6,mph(A),mph(E),msr(E),oqxA6,oqxB20,sat2_gen,sul1,sul2	entA,entB,fepC,fyuA,irp1,irp2,ompA,yagV/ecpE,yagW/ecpD,yagX/ecpC,yagY/ecpB,yagZ/ecpA,ybtA,ybtE,ybtP,ybtQ,ybtS,ybtT,ybtU,ybtX,ykgK/ecpR	NA	Non-blaKPC/blaNDM
E813	PID502	Klebsiella pneumoniae	34	blaNDM-1	Clinical culture	2013	aac(3)-IIe,aph(3'')-Ib,aph(6)-Id,blaCTX-M-15,blaNDM-1,blaSHV-12,blaTEM-1,ble-MBL,dfrA14,fosA5,qnrB1,sul2,tet(A)	astA,entA,entB,fepC,ompA,yagV/ecpE,yagW/ecpD,yagX/ecpC,yagY/ecpB,yagZ/ecpA	blaNDM predominant cluster
E814	PID502	Klebsiella pneumoniae	34	blaNDM-1	Clinical culture	2013	aac(3)-IIe,aph(3'')-Ib,aph(6)-Id,blaCTX-M-15,blaNDM-1,blaSHV-187,blaTEM-1,ble-MBL,dfrA14,fosA5,qnrB1,sul2,tet(A)	astA,entA,entB,fepC,ompA,yagV/ecpE,yagW/ecpD,yagX/ecpC,yagY/ecpB,yagZ/ecpA	blaNDM non-predominant
E815	PID502	Citrobacter freundii	-	blaNDM-1	Surveillance culture	2013	blaCMY-48,blaNDM-1,ble-MBL	chuX,csgB,csgD,csgE,csgF,csgG,entB,entE,fepC,ompA	blaNDM predominant cluster
E816	PID503	Klebsiella pneumoniae	893	blaKPC-2	Surveillance culture	2014	aac(6')-Ib-D181Y,aadA16,arr-3,blaCTX-M-15,blaKPC-2,blaSHV-145,dfrA27,fosA6,mph(A),oqxA5,oqxB19,qnrB6,sul1,tet(A)	astA,entA,entB,fepC,fyuA,iroB,iroC,iroD,iroN,irp1,irp2,iucA,iucB,iucC,iutA,ompA,yagV/ecpE,yagW/ecpD,yagX/ecpC,yagY/ecpB,yagZ/ecpA,ybtA,ybtE,ybtP,ybtQ,ybtS,ybtT,ybtU,ybtX,ykgK/ecpR	blaKPC predominant cluster
E817	PID503	Escherichia coli	131	blaKPC-2	Surveillance culture	2014	aac(3)-IId,blaEC-5,blaKPC-2,blaTEM-1,mph(A)	aslA,chuA,chuS,chuT,chuU,chuV,chuW,chuX,chuY,csgB,csgD,csgF,csgG,entA,entB,entC,entD,entE,entF,entS,fdeC,fepA,fepB,fepC,fepD,fepG,fes,fimA,fimC,fimD,fimE,fimF,fimG,fimH,fimI,fyuA,irp1,irp2,ompA,yagV/ecpE,yagW/ecpD,yagX/ecpC,yagY/ecpB,yagZ/ecpA,ybtA,ybtE,ybtP,ybtQ,ybtS,ybtT,ybtU,ybtX,ykgK/ecpR	blaKPC predominant cluster
E818	PID504	Morganella morganii	-	blaNDM-1	Clinical culture	2011	blaCTX-M-14,blaDHA-4,blaNDM-1,ble-MBL,tet(B)	NA	blaNDM predominant cluster
E819	PID505	Escherichia coli	1585	blaKPC-2	Surveillance culture	2015	aadA1,aph(3')-Ia,aph(3'')-Ib,aph(6)-Id,blaEC,blaKPC-2,blaTEM-1,dfrA14,floR,fosA4,mph(A),sul2,sul3,tet(A)	aslA,csgB,csgD,csgF,csgG,entA,entB,entC,entD,entE,entF,entS,espL1,espL4,espR1,espX1,espX4,espX5,espY1,fepA,fepB,fepC,fepD,fepG,fes,fimA,fimB,fimC,fimD,fimE,fimF,fimG,fimH,fimI,gspC,gspD,gspE,gspF,gspG,gspH,gspI,gspJ,gspK,gspL,gspM,ompA,yagV/ecpE,yagW/ecpD,yagX/ecpC,yagY/ecpB,yagZ/ecpA	blaKPC predominant cluster
E820	PID505	Enterobacter cloacae	599	blaKPC-2	Surveillance culture	2015	aac(3)-IIe,aac(6')-Ib-D181Y,blaACT-49,blaCTX-M-15,blaKPC-2,blaOXA-1,fosA,mph(A),oqxA10,oqxB20,qnrB1	csgG,entA,entB,lpfA,lpfB,lpfC,lpfE,ompA	blaKPC non-predominant
E821	PID505	Klebsiella pneumoniae	-	blaKPC-2	Surveillance culture	2015	blaKPC-2,blaSHV-62,fosA6,mph(A)	astA,entA,entB,fepC,ompA,yagV/ecpE,yagW/ecpD,yagX/ecpC,yagY/ecpB,yagZ/ecpA,ykgK/ecpR	blaKPC predominant cluster
E822	PID506	Klebsiella pneumoniae	15	blaNDM-1	Surveillance culture	2013	aac(3)-IId,aac(6')-Ib-D181Y,blaCTX-M-15,blaNDM-1,blaOXA-1,blaSHV-106,ble-MBL,fosA6,mph(A),oqxA6,oqxB20	entA,entB,fepC,fyuA,irp1,irp2,ompA,yagV/ecpE,yagW/ecpD,yagX/ecpC,yagY/ecpB,yagZ/ecpA,ybtA,ybtE,ybtP,ybtQ,ybtS,ybtT,ybtU,ybtX,ykgK/ecpR	blaNDM predominant cluster
E823	PID506	Klebsiella pneumoniae	15	blaNDM-1	Surveillance culture	2013	aac(3)-IId,aac(6')-Ib-D181Y,blaCTX-M-15,blaNDM-1,blaOXA-1,blaSHV-106,ble-MBL,fosA6,mph(A),oqxA6,oqxB20	csgF,entA,entB,fepC,fyuA,irp1,irp2,ompA,yagV/ecpE,yagW/ecpD,yagX/ecpC,yagY/ecpB,yagZ/ecpA,ybtA,ybtE,ybtP,ybtQ,ybtS,ybtT,ybtU,ybtX,ykgK/ecpR	blaNDM non-predominant
E824	PID507	Klebsiella pneumoniae	841	blaKPC-2	Surveillance culture	2013	aac(6')-Ib-D181Y,aadA1,arr-2,blaKPC-2,blaOKP-B-22,blaOXA-1,blaTEM-1,cmlA5,dfrA14,ere(A),fosA_gen,mph(A),oqxA10,oqxB11,qnrB1,sul1,tet(A)	entB,fepC,ompA,yagV/ecpE,yagW/ecpD,yagX/ecpC,yagY/ecpB,yagZ/ecpA,ykgK/ecpR	blaKPC predominant cluster
E825	PID508	Klebsiella pneumoniae	48	blaNDM-1	Surveillance culture	2010	aac(3)-IId,aac(3)-IIe,aac(6')-Ib-D181Y,aadA2,aph(6)-Id,blaCTX-M-15,blaCTX-M-27,blaLAP-2,blaNDM-1,blaOXA-1,blaSHV-172,blaTEM-1,ble-MBL,dfrA12,fosA_gen,mph(A),oqxA6,oqxB10,qnrB1,qnrS1,sul1,sul2,tet(B)	entA,entB,fepC,fyuA,irp1,irp2,ompA,yagV/ecpE,yagW/ecpD,yagX/ecpC,yagY/ecpB,yagZ/ecpA,ybtA,ybtE,ybtP,ybtQ,ybtS,ybtT,ybtU,ybtX,ykgK/ecpR	blaNDM predominant cluster
E826	PID508	Escherichia coli	69	blaIMP-1,blaNDM-1	Surveillance culture	2010	aac(3)-IId,aac(6')-Ib-D181Y,armA,blaCTX-M-15,blaEC-8,blaIMP-1,blaNDM-1,blaOXA-1,blaTEM-1,ble-MBL,catA1,dfrA14,dfrA22,mph(E),msr(E),sul1,sul2,tet(B),tet(C)	aslA,chuS,chuU,chuV,chuW,chuY,csgB,csgD,csgF,csgG,entA,entB,entC,entD,entE,entF,entS,espL1,espL4,espR1,espR4,espX1,espX4,espX5,espY1,espY2,espY3,espY4,fdeC,fepA,fepB,fepC,fepD,fepG,fes,fimA,fimB,fimC,fimD,fimE,fimF,fimG,fimH,fimI,fyuA,gspC,gspD,gspE,gspF,gspG,gspH,gspI,gspJ,gspK,gspL,gspM,irp1,irp2,iucA,iucB,iucC,iucD,iutA,kpsD,kpsM,ompA,papB,papC,papD,papF,papG,papH,papI,papJ,papK,papX,sat,senB,…	NA	Co-carriage of CP-genes; No plasmid assigned
E827	PID508	Klebsiella pneumoniae	48	blaNDM-1	Clinical culture	2010	aac(3)-IId,aac(3)-IIe,aac(6')-Ib-D181Y,aadA2,aph(6)-Id,blaCTX-M-15,blaCTX-M-27,blaLAP-2,blaNDM-1,blaOXA-1,blaSHV-172,blaTEM-1,ble-MBL,dfrA12,fosA_gen,mph(A),oqxA6,oqxB10,qnrS1,sul1,sul2,tet(B)	entA,entB,fepC,fyuA,irp1,irp2,ompA,yagV/ecpE,yagW/ecpD,yagX/ecpC,yagY/ecpB,yagZ/ecpA,ybtA,ybtE,ybtP,ybtQ,ybtS,ybtT,ybtU,ybtX,ykgK/ecpR	NA	No plasmid assigned
E828	PID509	Klebsiella pneumoniae	11	blaNDM-1	Clinical culture	2014	aac(3)-IIe,aac(6')-Ib-cr5,aadA2,aph(3')-Ia,armA,arr-3,blaCTX-M-15,blaDHA-1,blaNDM-1,blaOXA-1,blaSHV-158,ble-MBL,dfrA12,fosA6,mph(A),mph(E),msr(E),oqxA,oqxB,qnrB1,qnrB4,sul1,tet(A)	entA,entB,fepC,ompA,yagV/ecpE,yagW/ecpD,yagX/ecpC,yagY/ecpB,yagZ/ecpA,ykgK/ecpR	blaNDM non-predominant
E829	PID509	Klebsiella pneumoniae	11	blaNDM-1	Clinical culture	2014	aac(3)-IIe,aadA2,aph(3')-Ia,armA,arr-3,blaCTX-M-15,blaDHA-1,blaNDM-1,blaOXA-1,blaSHV-158,ble-MBL,dfrA12,fosA6,mph(A),mph(E),msr(E),oqxA,oqxB,qnrB1,qnrB4,sul1,tet(A)	entA,entB,fepC,ompA,yagV/ecpE,yagW/ecpD,yagX/ecpC,yagY/ecpB,yagZ/ecpA,ykgK/ecpR	blaNDM non-predominant
E830	PID509	Klebsiella pneumoniae	11	blaNDM-1	Clinical culture	2014	aac(3)-IIe,aac(6')-Ib-cr5,aadA2,aph(3')-Ia,armA,arr-3,blaCTX-M-15,blaDHA-1,blaOXA-1,blaSHV-158,ble-MBL,catB3,fosA6,mph(A),mph(E),msr(E),oqxA,oqxB,qnrB1,qnrB4,sul1,tet(A)	entA,entB,fepC,ompA,yagV/ecpE,yagW/ecpD,yagX/ecpC,yagY/ecpB,yagZ/ecpA,ykgK/ecpR	NA	No plasmid assigned
E831	PID510	Klebsiella pneumoniae	16	blaOXA-48	Clinical culture	2013	aadA2,aph(3')-Ia,blaCTX-M-15,blaOXA-48,blaSHV-145,blaTEM-1,dfrA12,fosA5,mph(A),oqxA10,oqxB32,sul1	entA,entB,fepC,fyuA,irp1,irp2,ompA,yagV/ecpE,yagW/ecpD,yagX/ecpC,yagY/ecpB,yagZ/ecpA,ybtA,ybtE,ybtP,ybtQ,ybtS,ybtT,ybtU,ybtX,ykgK/ecpR	NA	Non-blaKPC/blaNDM
E832	PID511	Klebsiella pneumoniae	-	blaNDM-1	Surveillance culture	2015	aac(6')-Ib-D181Y,aadA1,aadA16,aph(3')-VI,arr-3,blaCTX-M-15,blaNDM-1,blaOXA-9,blaSHV-145,ble-MBL,catA2,dfrA27,fosA5,mph(A),oqxA10,oqxB32,qnrB6,qnrS1,sul1,sul1,tet(A)	astA,entA,entB,fepC,ompA,yagV/ecpE,yagW/ecpD,yagX/ecpC,yagY/ecpB,yagZ/ecpA,ykgK/ecpR	blaNDM non-predominant
E833	PID512	Klebsiella pneumoniae	133	blaNDM-1	Surveillance culture	2015	aac(6')-Ib-AKT,aadA1,aph(3')-VI,blaCTX-M-15,blaNDM-1,blaOXA-9,blaSHV-75,blaTEM-1,ble-MBL,fosA6,oqxA10,oqxB4,qnrS1	entA,entB,fepC,ompA,yagV/ecpE,yagW/ecpD,yagX/ecpC,yagY/ecpB,yagZ/ecpA,ykgK/ecpR	blaNDM non-predominant
E834	PID513	Enterobacter cloacae	820	blaIMI-1	Surveillance culture	2014	blaCMH-4,blaIMI-1,fosA,oqxA10,oqxB9,qnrS1	csgG,ompA	NA	No plasmid assigned
E835	PID514	Enterobacter cloacae	54	blaKPC-2	Surveillance culture	2014	aac(6')-Ib-G,blaACT-64,blaKPC-2,blaSHV-12,blaTEM-1,catA1,catB8,fosA,mcr-4.3,mcr-9.1,mph(A),qnrS1,sul1	csgG,entB,fliM,iroB,ompA	blaKPC non-predominant
E836	PID515	Klebsiella pneumoniae	14	blaOXA-181	Clinical culture	2013	aac(3)-IIe,aac(6')-Ib-D181Y,aadA1,aadA2,armA,arr-2,blaCMY-4,blaCTX-M-15,blaOXA-1,blaOXA-181,blaOXA-9,blaSHV-106,blaTEM-150,catA1,cmlA5,dfrA1,dfrA12,ere(A),erm(B),fosA6,mph(A),mph(E),msr(E),oqxA6,oqxB20,sat2_gen,sul1	entA,entB,fepC,fyuA,irp1,irp2,ompA,yagV/ecpE,yagW/ecpD,yagX/ecpC,yagY/ecpB,yagZ/ecpA,ybtA,ybtE,ybtP,ybtQ,ybtS,ybtT,ybtU,ybtX,ykgK/ecpR	NA	Non-blaKPC/blaNDM
E837	PID516	Klebsiella pneumoniae	231	blaNDM-1	Surveillance culture	2015	aac(6')-Ib-G,arr-2,blaCTX-M-15,blaNDM-1,blaSHV-12,blaTEM-1,ble-MBL,catA1,catB,fosA_gen,oqxA10,qnrS1,rmtF1	entB,fepC,fyuA,irp1,irp2,ompA,yagV/ecpE,yagW/ecpD,yagX/ecpC,yagY/ecpB,yagZ/ecpA,ybtA,ybtE,ybtP,ybtQ,ybtS,ybtT,ybtU,ybtX,ykgK/ecpR	blaNDM non-predominant
E838	PID517	Klebsiella pneumoniae	1998	blaNDM-1	Surveillance culture	2013	aac(3)-IIe,aac(6')-Ib-D181Y,aph(3')-Ia,aph(3'')-Ib,aph(6)-Id,blaCMY-6,blaNDM-1,blaOKP-B-16,blaOXA-1,blaTEM-1,ble-MBL,fosA_gen,oqxA10,oqxB11,qnrS1,sul2	entB,fepC,ompA,yagV/ecpE,yagW/ecpD,yagX/ecpC,yagY/ecpB,yagZ/ecpA,ykgK/ecpR	blaNDM non-predominant
E839	PID518	Klebsiella pneumoniae	1998	blaNDM-1	Surveillance culture	2013	aac(3)-IIe,aac(6')-Ib-D181Y,aph(3')-Ia,aph(3'')-Ib,aph(6)-Id,blaCMY-6,blaNDM-1,blaOKP-B-16,blaOXA-1,blaTEM-1,ble-MBL,fosA_gen,oqxA10,oqxB11,qnrS1,sul2	entB,fepC,ompA,yagV/ecpE,yagW/ecpD,yagX/ecpC,yagY/ecpB,yagZ/ecpA,ykgK/ecpR	blaNDM non-predominant
E840	PID519	Klebsiella pneumoniae	234	blaKPC-2	Surveillance culture	2014	blaKPC-2,blaSHV-27,fosA6,mph(A),oqxA6,oqxB12	entA,entB,fepC,ompA,yagV/ecpE,yagW/ecpD,yagX/ecpC,yagY/ecpB,yagZ/ecpA,ykgK/ecpR	blaKPC non-predominant
E841	PID519	Escherichia coli	354	blaKPC-2	Surveillance culture	2014	aadA1,aadA2,aph(3')-Ia,aph(3'')-Ib,aph(6)-Id,blaCMY-2,blaEC-19,blaKPC-2,cmlA1,dfrA14,floR,fosA4,mph(A),sul2,sul3,tet(A)	aslA,astA,astA,astA,chuS,chuT,chuU,chuV,chuW,chuY,csgB,csgD,csgF,csgG,entA,entB,entC,entD,entE,entF,entS,espL1,espR1,espY2,fdeC,fepA,fepB,fepC,fepD,fepG,fes,fimA,fimB,fimC,fimD,fimE,fimF,fimG,fimH,fimI,gspC,gspD,gspE,gspG,gspH,gspI,gspJ,gspK,gspL,gspM,ibeA,iucA,iucB,iucC,iucD,iutA,kpsD,kpsM,ompA,papX,shuA,shuX,yagV/ecpE,yagW/ecpD,yagX/ecpC,yagY/ecpB,yagZ/ecpA,ykgK/ecpR	blaKPC non-predominant
E842	PID520	Enterobacter cloacae	93	blaKPC-2	Surveillance culture	2013	aac(3)-IIe,aac(6')-Ib-D181Y,aph(3'')-Ib,aph(6)-Id,blaACT-73,blaCTX-M-15,blaKPC-2,blaOXA-1,catA2,dfrA14,fosA,mph(A),oqxA9,oqxB9,qnrB1,sul2	csgG,entB,iroB,iroC,iroD,iroE,iroN,ompA	blaKPC predominant cluster
E843	PID520	Escherichia coli	5878	blaKPC-2	Surveillance culture	2013	aph(3')-Ia,aph(3'')-Ib,aph(6)-Id,blaEC-18,blaKPC-2,dfrA5,floR,mph(A),qnrS1,sul2,tet(A)	astA,csgB,csgD,csgF,csgG,entA,entB,entC,entD,entE,entF,entS,espL1,espR1,espX1,espX4,espX5,fdeC,fepA,fepB,fepC,fepD,fepG,fes,fimA,fimB,fimC,fimD,fimE,fimF,fimG,fimH,fimI,fyuA,gspC,gspD,gspE,gspF,gspG,gspH,gspI,gspJ,gspK,gspL,gspM,iroB,iroC,iroD,iroE,iroN,irp1,irp2,iucA,iucB,iucC,iucD,iutA,ompA,yagV/ecpE,yagW/ecpD,yagX/ecpC,yagY/ecpB,yagZ/ecpA,ybtA,ybtE,ybtP,ybtQ,ybtS,ybtT,ybtU,ybtX,ykgK/ecpR	blaKPC predominant cluster
E844	PID521	Klebsiella pneumoniae	1191	blaKPC-2	Surveillance culture	2014	aac(3)-IIe,aac(6')-Ib-D181Y,aph(3'')-Ib,aph(6)-Id,blaCTX-M-15,blaKPC-2,blaOKP-B-41,blaOXA-1,blaTEM-1,dfrA14,fosA6,mph(A),oqxA10,oqxB11,qnrB1,sul2,tet(A)	entB,ompA,yagV/ecpE,yagW/ecpD,yagX/ecpC,yagY/ecpB,yagZ/ecpA,ykgK/ecpR	blaKPC predominant cluster
E845	PID521	Enterobacter aerogenes	-	blaKPC-2	Clinical culture	2014	aac(3)-IIe,aac(6')-Ib-D181Y,aph(3'')-Ib,aph(6)-Id,blaCTX-M-15,blaKPC-2,blaOXA-1,CMY2-MIR-ACT-EC,dfrA14,fosA_gen,mcr-1.1,mph(A),oqxA10,oqxB20,qnrB1,sul2,tet(A)	entA,entB,flgH,fliG,fliM,fliN,fyuA,iroB,iroN,irp1,irp2,ompA,yagW/ecpD,yagZ/ecpA,ybtA,ybtE,ybtP,ybtQ,ybtS,ybtT,ybtU,ybtX	blaKPC predominant cluster
E846	PID522	Escherichia coli	3519	blaKPC-2	Surveillance culture	2014	blaDHA-1,blaEC-18,blaKPC-2,blaTEM-1,dfrA14,floR,mph(A),qnrB4,sul1,tet(A)	csgB,csgD,csgF,csgG,entA,entB,entC,entD,entE,entF,entS,espL1,espR1,espX1,espX4,espX5,fdeC,fepA,fepB,fepC,fepD,fepG,fes,fimA,fimB,fimC,fimD,fimE,fimF,fimG,fimH,fimI,ompA,yagV/ecpE,yagW/ecpD,yagX/ecpC,yagY/ecpB,yagZ/ecpA,ykgK/ecpR	blaKPC predominant cluster
E847	PID523	Klebsiella pneumoniae	29	blaOXA-48	Clinical culture	2012	aac(3)-IIe,aac(6')-Ib-D181Y,aph(3'')-Ib,aph(6)-Id,blaCTX-M-15,blaOXA-1,blaOXA-48,blaSHV-187,blaTEM-1,dfrA14,fosA6,oqxA10,oqxB25,qnrB1,sul2	entA,entB,fepC,ompA,yagV/ecpE,yagW/ecpD,yagX/ecpC,yagY/ecpB,yagZ/ecpA,ykgK/ecpR	NA	Non-blaKPC/blaNDM
E848	PID523	Klebsiella pneumoniae	29	blaOXA-48	Clinical culture	2012	blaOXA-48,blaSHV-187,fosA6,oqxA10,oqxB25	entA,entB,fepC,ompA,yagV/ecpE,yagW/ecpD,yagX/ecpC,yagY/ecpB,yagZ/ecpA,ykgK/ecpR	NA	Non-blaKPC/blaNDM
E849	PID524	Enterobacter cloacae	373	blaIMI-1	Surveillance culture	2014	blaCMH-6,blaIMI-1,fosA,oqxA10,oqxB9	csgG,ompA	NA	No plasmid assigned
E850	PID525	Klebsiella pneumoniae	15	blaNDM-1	Clinical culture	2011	aac(3)-IId,aadA2,blaCTX-M-15,blaNDM-1,blaSHV-106,blaTEM-1,ble-MBL,dfrA12,fosA6,mph(A),oqxA6,oqxB20,qepA1,rmtB1,sul1,tet(A)	entA,entB,fepC,ompA,yagV/ecpE,yagW/ecpD,yagX/ecpC,yagY/ecpB,yagZ/ecpA,ykgK/ecpR	blaNDM non-predominant
E851	PID526	Escherichia coli	405	blaNDM-1	Clinical culture	2011	aac(3)-IId,aac(6')-Ib',aadA1,blaCTX-M-15,blaEC-8,blaNDM-1,blaOXA-9,blaTEM-1,ble-MBL,mph(E),msr(E),sul1,tet(B)	aslA,chuS,chuU,chuV,chuW,chuY,csgB,csgD,csgF,csgG,entA,entB,entC,entD,entE,entF,entS,espL1,espL4,espX1,espX4,espX5,espY1,espY3,espY4,fdeC,fepA,fepB,fepC,fepD,fepG,fes,fimA,fimB,fimC,fimD,fimE,fimF,fimG,fimH,fimI,fyuA,gspC,gspD,gspE,gspF,gspG,gspH,gspI,gspJ,gspK,gspL,gspM,irp1,irp2,iucA,iucB,iucC,iucD,iutA,ompA,papB,papC,papD,papF,papG,papH,papI,papJ,papK,papX,shuA,shuT,shuX,yagV/ecpE,yagW/ecpD,ya…	NA	No plasmid assigned
E852	PID526	Escherichia coli	405	blaNDM-1	Clinical culture	2011	aac(3)-IId,aac(6')-Ib',aadA1,aadA2,armA,blaCTX-M-15,blaEC-8,blaNDM-1,blaOXA-9,blaTEM-1,ble-MBL,dfrA12,mph(A),mph(E),msr(E),qepA4,sul1,tet(B)	aslA,chuS,chuU,chuV,chuW,chuY,csgB,csgD,csgF,csgG,entA,entB,entC,entD,entE,entF,entS,espL1,espL4,espX1,espX4,espX5,espY1,espY3,espY4,fdeC,fepA,fepB,fepC,fepD,fepG,fes,fimA,fimB,fimC,fimD,fimE,fimF,fimG,fimH,fimI,fyuA,gspC,gspD,gspE,gspF,gspG,gspH,gspI,gspJ,gspK,gspL,gspM,irp1,irp2,iucA,iucB,iucC,iucD,iutA,ompA,papB,papC,papD,papF,papG,papH,papI,papJ,papK,papX,shuA,shuT,shuX,yagV/ecpE,yagW/ecpD,ya…	blaNDM non-predominant
E853	PID527	Klebsiella pneumoniae	29	blaIMP-1	Clinical culture	2015	aac(3)-IIe,aac(6')-Ib-AKT,aph(3'')-Ib,aph(6)-Id,blaCTX-M-15,blaIMP-1,blaOXA-1,blaSHV-187,blaTEM-1,dfrA14,dfrA22,fosA6,mph(A),oqxA10,oqxB25,qnrA1,qnrB1,sul1,sul1,sul2	astA,entA,entB,fepC,ompA,yagV/ecpE,yagW/ecpD,yagX/ecpC,yagY/ecpB,yagZ/ecpA,ykgK/ecpR	NA	No plasmid assigned
E854	PID527	Klebsiella pneumoniae	16	blaIMP-1	Surveillance culture	2015	aac(6')-Ib-AKT,aadA2,blaCTX-M-15,blaIMP-1,blaSHV-12,blaTEM-1,dfrA12,dfrA22,fosA5,mph(A),oqxA10,oqxB32,qnrA1,sul1,sul1,sul2,tet(A)	entA,entB,fepC,fyuA,irp1,irp2,ompA,yagV/ecpE,yagW/ecpD,yagX/ecpC,yagY/ecpB,yagZ/ecpA,ybtA,ybtE,ybtP,ybtQ,ybtS,ybtT,ybtU,ybtX,ykgK/ecpR	NA	No plasmid assigned
E855	PID528	Klebsiella pneumoniae	580	blaOXA-181	Surveillance culture	2013	aac(6')-Ib-D181Y,aadA16,aadA2,aph(3')-Ia,armA,arr-3,blaCMY-4,blaCTX-M-3,blaDHA-1,blaOXA-181,blaSHV-11,blaTEM-1,dfrA12,dfrA14,dfrA27,floR,fosA_gen,mph(A),mph(E),msr(E),oqxA6,oqxB19,qnrB4,qnrB6,sul1,sul2,tet(A)	entA,entB,fepC,fepG,ompA,yagV/ecpE,yagW/ecpD,yagX/ecpC,yagY/ecpB,yagZ/ecpA,ykgK/ecpR	NA	Non-blaKPC/blaNDM
E856	PID529	Klebsiella pneumoniae	-	blaNDM-1	Clinical culture	2014	blaNDM-1,blaSHV-187,ble-MBL,fosA6,oqxA10,oqxB32	entA,entB,fepC,ompA,yagV/ecpE,yagW/ecpD,yagX/ecpC,yagY/ecpB,yagZ/ecpA,ykgK/ecpR	blaNDM predominant cluster
E857	PID530	Escherichia coli	131	blaNDM-1	Clinical culture	2013	aac(3)-IIe,aac(6')-Ib-D181Y,blaCTX-M-15,blaEC-5,blaNDM-1,blaOXA-1,ble-MBL,tet(A)	aslA,chuA,chuS,chuT,chuU,chuV,chuW,chuX,chuY,cnf1,csgB,csgD,csgF,csgG,entA,entB,entC,entD,entE,entF,entS,fdeC,fepA,fepB,fepC,fepD,fepG,fes,fimA,fimC,fimD,fimE,fimF,fimG,fimH,fimI,fyuA,gspL,gspM,hlyA,hlyB,hlyC,hlyD,irp1,irp2,iucA,iucB,iucC,kpsD,kpsM,ompA,papB,papC,papD,papF,papG,papH,papI,papI,papJ,papK,papX,papX,sat,senB,yagV/ecpE,yagW/ecpD,yagX/ecpC,yagY/ecpB,yagZ/ecpA,ybtA,ybtE,ybtP,ybtQ,ybtS,y…	blaNDM predominant cluster
E858	PID531	Klebsiella pneumoniae	231	blaNDM-1	Surveillance culture	2013	aac(3)-IIe,aac(6')-Ib-D181Y,aadA2,blaCTX-M-15,blaNDM-1,blaOXA-1,blaSHV-212,blaTEM-1,ble-MBL,catA1,dfrA12,fosA_gen,mph(A),oqxA10,oqxB12,qnrS1,sul1	entB,fepC,fyuA,irp1,irp2,ompA,yagV/ecpE,yagW/ecpD,yagX/ecpC,yagY/ecpB,yagZ/ecpA,ybtA,ybtE,ybtP,ybtQ,ybtS,ybtT,ybtU,ybtX,ykgK/ecpR	blaNDM predominant cluster
E859	PID532	Enterobacter cloacae	93	blaKPC-2	Surveillance culture	2014	aac(3)-IIe,aac(6')-Ib-D181Y,aph(3'')-Ib,aph(6)-Id,blaACT-73,blaCTX-M-15,blaKPC-2,blaOXA-1,catA2,dfrA14,fosA,mph(A),oqxA9,oqxB9,qnrB1,sul2	csgG,entB,iroB,iroC,iroD,iroE,iroN,ompA	blaKPC predominant cluster
E860	PID533	Enterobacter aerogenes	-	blaKPC-2	Clinical culture	2013	aac(6')-Ib-D181Y,aph(3'')-Ib,aph(6)-Id,blaCTX-M-15,blaKPC-2,blaOXA-1,blaTEM-1,CMY2-MIR-ACT-EC,dfrA14,fosA_gen,mph(A),oqxA10,oqxB20,qnrB1,sul2,tet(A)	entA,entB,flgH,fliG,fliM,fliN,fyuA,iroB,iroN,irp1,irp2,ompA,yagW/ecpD,yagZ/ecpA,ybtA,ybtE,ybtP,ybtQ,ybtS,ybtT,ybtU,ybtX	blaKPC predominant cluster
E861	PID533	Escherichia coli	73	blaKPC-2	Surveillance culture	2015	blaEC-5,blaKPC-2	aslA,chuA,chuS,chuT,chuU,chuV,chuW,chuX,chuY,cnf1,csgB,csgD,csgF,csgG,entA,entB,entC,entD,entE,entF,entS,fdeC,fepA,fepB,fepC,fepD,fepG,fes,fimA,fimB,fimC,fimD,fimE,fimF,fimG,fimH,fimI,focA,focC,focD,focF,focG,focH,fyuA,gspC,gspD,gspE,gspF,gspG,gspH,gspI,gspJ,gspK,gspL,gspM,hlyA,hlyB,hlyC,hlyD,iroB,iroC,iroD,iroE,iroN,irp1,irp2,kpsD,kpsM,ompA,papB,papC,papD,papF,papH,papI,papJ,papK,papX,pic,senB,s…	blaKPC non-predominant
E862	PID533	Escherichia coli	73	blaKPC-2	Surveillance culture	2015	blaEC-5,blaKPC-2	aslA,chuA,chuS,chuT,chuU,chuV,chuW,chuX,chuY,cnf1,csgB,csgD,csgF,csgG,entA,entB,entC,entD,entE,entF,entS,fdeC,fepA,fepB,fepC,fepD,fepG,fes,fimA,fimB,fimC,fimD,fimE,fimF,fimG,fimH,fimI,focA,focC,focD,focF,focG,focH,gspC,gspD,gspE,gspF,gspG,gspH,gspI,gspJ,gspK,gspL,gspM,hlyA,hlyB,hlyC,hlyD,iroB,iroC,iroD,iroE,iroN,kpsD,kpsM,ompA,papB,papC,papD,papF,papH,papI,papJ,papK,papX,pic,senB,sfaB,sfaC,sfaD,s…	blaKPC non-predominant
E863	PID534	Enterobacter cloacae	-	blaIMP-1	Surveillance culture	2014	aac(6')-Ib-D181Y,aadA1,aph(3'')-Ib,aph(6)-Id,blaACT-38,blaCTX-M-15,blaIMP-1,blaOXA-1,blaSHV-12,blaTEM-1,catA1,dfrA14,dfrA22,mcr-10.1,mph(A),oqxA10,oqxB9,qnrB1,sul1,sul2,tet(A)	csgG,ompA	NA	No plasmid assigned
E864	PID534	Escherichia coli	156	blaIMP-1	Surveillance culture	2014	aac(3)-IVa,aac(6')-Ib-AKT,aadA1,aph(3')-Ia,aph(3'')-Ib,aph(3')-IIa,aph(4)-Ia,aph(6)-Id,blaEC-18,blaIMP-1,blaSHV-12,blaTEM-1,catA1,catB3,dfrA1,dfrA22,erm(T),floR,qnrS1,sul1,sul3	csgB,csgD,csgF,csgG,entA,entB,entC,entD,entE,entF,entS,espL1,espR1,fdeC,fepA,fepB,fepC,fepD,fepG,fes,fimA,fimB,fimC,fimD,fimE,fimF,fimG,fimH,fimI,gspC,gspD,gspE,gspF,gspG,gspH,gspI,gspJ,gspK,gspL,gspM,ompA,papB,papI,yagV/ecpE,yagW/ecpD,yagX/ecpC,yagY/ecpB,yagZ/ecpA,ykgK/ecpR	NA	No plasmid assigned
E865	PID535	Escherichia coli	617	blaOXA-181	Clinical culture	2014	aadA1,aadA2,aph(3')-Ia,aph(3'')-Ib,aph(6)-Id,armA,blaCMY-4,blaEC-15,blaOXA-181,blaTEM-176,dfrA12,dfrA14,floR,mph(E),msr(E),qnrS1,sul1,sul2,sul3,tet(A),tet(B)	aslA,astA,csgB,csgD,csgF,csgG,entA,entB,entC,entD,entE,entF,entS,espL1,espL4,espR1,espX1,espX5,espY1,fdeC,fepA,fepB,fepC,fepD,fepG,fes,iroB,iroC,iroD,iroE,iroN,iucA,iucB,iucC,iucD,iutA,ompA,yagV/ecpE,yagW/ecpD,yagX/ecpC,yagY/ecpB,yagZ/ecpA,ykgK/ecpR	NA	Non-blaKPC/blaNDM
E866	PID536	Klebsiella pneumoniae	16	blaOXA-48	Clinical culture	2013	aadA2,aph(3')-Ia,blaCTX-M-15,blaOXA-48,blaSHV-145,blaTEM-1,dfrA12,fosA5,mph(A),oqxA10,oqxB32,sul1	entA,entB,fepC,fyuA,irp1,irp2,ompA,yagV/ecpE,yagW/ecpD,yagX/ecpC,yagY/ecpB,yagZ/ecpA,ybtA,ybtE,ybtP,ybtQ,ybtS,ybtT,ybtU,ybtX,ykgK/ecpR	NA	Non-blaKPC/blaNDM
E867	PID536	Klebsiella pneumoniae	16	blaOXA-48	Clinical culture	2013	aadA2,aph(3')-Ia,blaCTX-M-15,blaOXA-48,blaSHV-145,blaTEM-1,dfrA12,fosA5,mph(A),oqxA10,oqxB32,sul1	entA,entB,fepC,ompA,yagV/ecpE,yagW/ecpD,yagX/ecpC,yagY/ecpB,yagZ/ecpA,ykgK/ecpR	NA	Non-blaKPC/blaNDM
E868	PID536	Citrobacter freundii	-	blaOXA-48	Clinical culture	2013	aac(6')-Ib-D181Y,aadA16,arr-3,blaCMY-51,blaCTX-M-3,blaOXA-48,blaTEM-1,dfrA27,qnrB6,sul1,sul1,tet(A)	chuX,csgB,csgD,csgE,csgF,csgG,entB,entE,fepC,fliG,ompA	NA	Non-blaKPC/blaNDM
E869	PID536	Klebsiella pneumoniae	-	blaOXA-48	Clinical culture	2014	aac(6')-Ib-D181Y,aph(3'')-Ib,aph(6)-Id,blaCTX-M-15,blaOXA-1,blaOXA-48,blaSHV-41,blaTEM-1,dfrA14,fosA_gen,oqxA6,oqxB18,qnrB1,sul2,tet(A)	entA,entB,fepC,ompA,yagV/ecpE,yagW/ecpD,yagX/ecpC,yagY/ecpB,yagZ/ecpA,ykgK/ecpR	NA	Non-blaKPC/blaNDM
E870	PID537	Escherichia coli	-	blaNDM-1	Clinical culture	2013	aadA5,aph(3'')-Ib,aph(6)-Id,blaCTX-M-14,blaEC-5,blaNDM-1,ble-MBL,dfrA17,mph(A),sul1,sul2,tet(A)	aslA,chuA,chuS,chuT,chuU,chuV,chuW,chuX,chuY,csgB,csgD,csgF,csgG,entA,entB,entC,entD,entE,entF,entS,fdeC,fepA,fepB,fepC,fepD,fepG,fes,fimA,fimB,fimC,fimD,fimE,fimF,fimG,fimH,fimI,focH,fyuA,gspC,gspD,gspE,gspF,gspG,gspH,gspI,gspJ,gspK,gspL,gspM,irp1,irp2,iucA,iucB,iucC,iucD,iutA,kpsD,ompA,papB,papI,papX,sat,senB,sfaB,sfaC,sfaD,sfaE,sfaF,sfaG,sfaY,yagV/ecpE,yagW/ecpD,yagX/ecpC,yagY/ecpB,yagZ/ecpA,y…	blaNDM predominant cluster
E871	PID537	Klebsiella pneumoniae	-	blaNDM-1	Surveillance culture	2014	blaNDM-1,blaSHV-27,ble-MBL,fosA6,oqxA10,oqxB17	entA,entB,fepC,ompA,yagV/ecpE,yagW/ecpD,yagX/ecpC,yagY/ecpB,yagZ/ecpA,ykgK/ecpR	blaNDM predominant cluster
E872	PID538	Klebsiella pneumoniae	147	blaNDM-1	Surveillance culture	2013	aac(3)-IId,aac(6')-Ib-G,aadA16,aph(3')-Ia,aph(3'')-Ib,aph(6)-Id,arr-3,blaCTX-M-15,blaNDM-1,blaSHV-11,blaTEM-235,ble-MBL,catB,dfrA27,fosA_gen,mph(A),oqxA6,oqxB19,qnrB1,rmtF1,sul1,sul2,tet(A)	entA,entB,fepC,fepG,fyuA,irp1,irp2,ompA,yagV/ecpE,yagW/ecpD,yagX/ecpC,yagY/ecpB,yagZ/ecpA,ybtA,ybtE,ybtP,ybtQ,ybtS,ybtT,ybtU,ybtX,ykgK/ecpR	blaNDM non-predominant
E873	PID539	Escherichia coli	131	blaNDM-1	Clinical culture	2014	aadA5,aph(3'')-Ib,aph(6)-Id,blaCTX-M-27,blaEC-5,blaNDM-1,ble-MBL,dfrA17,mph(A),sul1,sul2,tet(A)	aslA,chuA,chuS,chuT,chuU,chuV,chuW,chuX,chuY,csgB,csgD,csgF,csgG,entA,entB,entC,entD,entE,entF,entS,fdeC,fepA,fepB,fepC,fepD,fepG,fes,fimA,fimC,fimE,fimF,fimG,fimH,fimI,fyuA,gspC,gspD,gspE,gspF,gspG,gspH,gspI,gspJ,gspK,gspL,gspM,irp1,irp2,iucA,iucB,iucC,iucD,iutA,kpsD,kpsM,ompA,papB,papI,papX,sat,senB,yagV/ecpE,yagW/ecpD,yagX/ecpC,yagY/ecpB,yagZ/ecpA,ybtA,ybtE,ybtP,ybtQ,ybtS,ybtT,ybtU,ybtX,ykgK/e…	blaNDM predominant cluster
E874	PID539	Escherichia coli	131	blaNDM-1	Clinical culture	2014	aadA5,aph(3'')-Ib,aph(6)-Id,blaCTX-M-27,blaEC-5,blaNDM-1,ble-MBL,dfrA17,mph(A),sul1,sul2,tet(A)	aslA,chuA,chuS,chuT,chuU,chuV,chuW,chuX,chuY,csgB,csgD,csgF,csgG,entA,entB,entC,entD,entE,entF,entS,fdeC,fepA,fepB,fepC,fepD,fepG,fes,fimA,fimC,fimE,fimF,fimG,fimH,fimI,fyuA,gspC,gspD,gspE,gspF,gspG,gspH,gspI,gspJ,gspK,gspL,gspM,irp1,irp2,iucA,iucB,iucC,iucD,iutA,kpsD,kpsM,ompA,papB,papI,papX,sat,senB,yagV/ecpE,yagW/ecpD,yagX/ecpC,yagY/ecpB,yagZ/ecpA,ybtA,ybtE,ybtP,ybtQ,ybtS,ybtT,ybtU,ybtX,ykgK/e…	blaNDM predominant cluster
E875	PID540	Klebsiella pneumoniae	-	blaNDM-1	Surveillance culture	2015	aac(3)-IIe,aac(6')-Ib-D181Y,aph(3'')-Ib,aph(6)-Id,blaCTX-M-15,blaNDM-1,blaOXA-1,blaSHV-32,blaTEM-1,ble-MBL,dfrA14,fosA_gen,oqxA10,oqxB26,qnrB1,sul2,tet(A)	entA,entB,fepC,ompA,yagV/ecpE,yagW/ecpD,yagX/ecpC,yagY/ecpB,yagZ/ecpA,ykgK/ecpR	blaNDM predominant cluster
E876	PID541	Escherichia coli	-	blaKPC-2	Surveillance culture	2013	blaEC-15,blaKPC-2,blaTEM-1,mph(A)	csgB,csgD,csgF,csgG,entA,entB,entC,entD,entE,entF,entS,espL1,espR4,espX1,espX4,espX5,fepA,fepB,fepC,fepD,fepG,fes,fimA,fimB,fimC,fimD,fimE,fimF,fimG,fimH,fimI,gspC,gspD,gspE,gspF,gspG,gspH,gspI,gspJ,gspK,gspL,gspM,ompA	blaKPC predominant cluster
E877	PID542	Enterobacter cloacae	820	blaIMI-1	Clinical culture	2013	blaCMH-4,blaIMI-1,fosA,oqxA10,oqxB9,qnrS1	csgG,ompA	NA	No plasmid assigned
E878	PID543	Klebsiella pneumoniae	133	blaNDM-1	Surveillance culture	2015	aac(6')-Ib-AKT,aadA1,aph(3')-VI,blaCTX-M-15,blaNDM-1,blaOXA-9,blaSHV-75,blaTEM-1,ble-MBL,fosA6,oqxA10,oqxB4,qnrS1	entA,entB,fepC,ompA,yagV/ecpE,yagW/ecpD,yagX/ecpC,yagY/ecpB,yagZ/ecpA,ykgK/ecpR	blaNDM non-predominant
E879	PID544	Klebsiella pneumoniae	420	blaKPC-2	Clinical culture	2014	blaKPC-2,blaSHV-75,blaTEM-1,fosA6,mph(A),oqxA7,oqxB17	entA,entB,fepC,fyuA,iroB,iroC,iroD,iroN,irp1,irp2,iucA,iucB,iucC,iutA,ompA,yagV/ecpE,yagW/ecpD,yagX/ecpC,yagY/ecpB,yagZ/ecpA,ybtA,ybtE,ybtP,ybtQ,ybtS,ybtT,ybtU,ybtX,ykgK/ecpR	blaKPC predominant cluster
E880	PID545	Enterobacter cloacae	418	blaNDM-1	Clinical culture	2013	aac(3)-IIe,aac(6')-Ib-D181Y,aph(3'')-Ib,aph(6)-Id,blaACT-41,blaCTX-M-15,blaNDM-1,blaOXA-1,blaTEM-1,ble-MBL,dfrA14,fosA,oqxA9,oqxB9,qnrB1,sul2,tet(D)	ompA	blaNDM predominant cluster
E881	PID546	Klebsiella pneumoniae	16	blaOXA-48	Clinical culture	2012	aadA2,aph(3')-Ia,blaCTX-M-15,blaOXA-48,blaSHV-145,blaTEM-1,dfrA12,fosA5,mph(A),oqxA10,oqxB32,sul1	entA,entB,fepC,fyuA,irp1,irp2,ompA,yagV/ecpE,yagW/ecpD,yagX/ecpC,yagY/ecpB,yagZ/ecpA,ybtA,ybtE,ybtP,ybtQ,ybtS,ybtT,ybtU,ybtX,ykgK/ecpR	NA	Non-blaKPC/blaNDM
E882	PID547	Klebsiella pneumoniae	20	blaOXA-48	Clinical culture	2012	aac(3)-IIe,aac(6')-Ib-D181Y,aph(3'')-Ib,aph(6)-Id,blaCTX-M-15,blaOXA-1,blaOXA-48,blaSHV-145,blaTEM-1,dfrA14,fosA5,oqxA10,oqxB32,qnrB1,sul2,tet(A)	entA,entB,fepC,ompA,yagV/ecpE,yagW/ecpD,yagX/ecpC,yagY/ecpB,yagZ/ecpA,ykgK/ecpR	NA	Non-blaKPC/blaNDM
E883	PID548	Escherichia coli	131	blaNDM-1	Clinical culture	2012	aac(3)-IIe,aac(6')-Ib-D181Y,aadA5,blaCTX-M-15,blaEC-5,blaNDM-1,blaOXA-1,ble-MBL,dfrA17,mph(A),sul1,tet(A)	aslA,chuA,chuS,chuT,chuU,chuV,chuW,chuX,chuY,cnf1,csgB,csgD,csgF,csgG,entA,entB,entC,entD,entE,entF,entS,fdeC,fepA,fepB,fepC,fepD,fepG,fes,fimA,fimC,fimD,fimE,fimF,fimG,fimH,fimI,fyuA,gspL,gspM,hlyA,hlyB,hlyC,hlyD,irp1,irp2,iucA,iucB,iucC,iucD,kpsD,kpsM,ompA,papB,papC,papD,papF,papG,papH,papI,papI,papJ,papK,papX,papX,sat,senB,yagV/ecpE,yagW/ecpD,yagX/ecpC,yagY/ecpB,yagZ/ecpA,ybtA,ybtE,ybtP,ybtQ,y…	blaNDM predominant cluster
E884	PID549	Escherichia coli	131	blaNDM-1	Clinical culture	2013	aac(3)-IIe,aac(6')-Ib-D181Y,aadA5,blaCTX-M-15,blaEC-5,blaNDM-1,blaOXA-1,ble-MBL,dfrA17,mph(A),sul1,tet(A)	aslA,chuA,chuS,chuT,chuU,chuV,chuW,chuX,chuY,cnf1,csgB,csgD,csgF,csgG,entA,entB,entC,entD,entE,entF,entS,fdeC,fepA,fepB,fepC,fepD,fepG,fes,fimA,fimC,fimD,fimE,fimF,fimG,fimH,fimI,fyuA,gspL,gspM,hlyA,hlyB,hlyC,hlyD,irp1,irp2,iucA,iucB,iucC,kpsD,kpsM,ompA,papB,papC,papD,papF,papG,papH,papI,papI,papJ,papK,papX,papX,sat,senB,yagV/ecpE,yagW/ecpD,yagX/ecpC,yagY/ecpB,yagZ/ecpA,ybtA,ybtE,ybtP,ybtQ,ybtS,y…	blaNDM predominant cluster
E885	PID550	Escherichia coli	3580	blaKPC-2	Surveillance culture	2014	blaEC-13,blaKPC-2,blaTEM-1,mph(A)	csgB,csgD,csgF,csgG,entA,entB,entC,entD,entE,entF,entS,espL1,espR1,espX1,espX4,espX5,faeC,faeD,faeE,faeF,faeH,faeI,fdeC,fepA,fepB,fepC,fepD,fepG,fes,fimA,fimB,fimC,fimD,fimE,fimF,fimG,fimH,fimI,gspC,gspD,gspE,gspF,gspG,gspH,gspI,gspJ,gspK,gspL,gspM,ompA,yagV/ecpE,yagW/ecpD,yagX/ecpC,yagY/ecpB,yagZ/ecpA,ykgK/ecpR	blaKPC predominant cluster
E886	PID550	Citrobacter amalonaticus	-	blaKPC-2	Surveillance culture	2014	blaKPC-2,blaSED,mph(A),oqxA10,oqxB20	csgA,csgB,csgD,csgF,csgG,entA,entB,entE,entS,fepC,fepD,fepG,ompA	blaKPC predominant cluster
E887	PID550	Klebsiella pneumoniae	138	blaKPC-2	Surveillance culture	2014	blaKPC-2,blaOKP-B-2,fosA_gen,mph(A),oqxA10,oqxB11	entB,fepC,ompA,yagV/ecpE,yagW/ecpD,yagX/ecpC,yagY/ecpB,yagZ/ecpA,ykgK/ecpR	blaKPC non-predominant
E888	PID550	Enterobacter cloacae	133	blaKPC-2	Surveillance culture	2014	aac(6')-Ib-AKT,aadA2,ant(2'')-Ia,blaACT-17,blaCTX-M-9,blaKPC-2,blaSHV-12,blaTEM-1,catA1,dfrA16,fosA,mcr-9.1,mph(A),oqxA9,oqxB9,qnrA1,sul1,tet(A)	csgG,iroB,iroC,iroD,iroE,iroN,ompA	blaKPC predominant cluster
E889	PID551	Enterobacter cloacae	760	blaNDM-1	Surveillance culture	2014	aadA2,ant(2'')-Ia,aph(3')-VI,blaCMH-4,blaCTX-M-9,blaNDM-1,ble-MBL,catA1,dfrA16,fosA,mcr-9.1,oqxA10,oqxB9,qnrA1,qnrS1,sul1	csgG,ompA	blaNDM non-predominant
E890	PID552	Enterobacter cloacae	-	blaKPC-2	Surveillance culture	2014	aac(3)-IIe,aac(6')-Ib-D181Y,blaACT-29,blaCTX-M-15,blaKPC-2,blaOXA-1,fosA,mcr-10.1,mph(A),oqxA10,oqxB9,qnrS1,tet(A)	astA,csgG,ompA	blaKPC non-predominant
E891	PID553	Escherichia coli	448	blaNDM-1	Surveillance culture	2014	aac(6')-Ib-D181Y,aadA5,blaCMY-2,blaCTX-M-15,blaEC-13,blaNDM-1,blaOXA-1,blaTEM-1,ble-MBL,catB3,dfrA17,erm(B),mph(A),sul1,tet(B)	afaB-I,afaC-I,csgB,csgD,csgF,csgG,daaF,draA,draD,draE2,draP,entA,entB,entC,entD,entE,entF,entS,espL1,espR1,espX1,espX5,fdeC,fepA,fepB,fepC,fepD,fepG,fes,fimA,fimB,fimC,fimD,fimE,fimF,fimG,fimH,fimI,fyuA,gspC,gspD,gspE,gspF,gspG,gspH,gspI,gspJ,gspK,gspL,gspM,irp1,irp2,ompA,yagV/ecpE,yagW/ecpD,yagX/ecpC,yagY/ecpB,yagZ/ecpA,ybtA,ybtE,ybtP,ybtQ,ybtS,ybtT,ybtU,ybtX,ykgK/ecpR	blaNDM predominant cluster
E892	PID554	Enterobacter cloacae	407	blaNDM-1	Clinical culture	2013	aac(3)-IIe,aac(6')-Ib-D181Y,aadA1,aadA2,aph(6)-Id,blaACT-25,blaCTX-M-15,blaLAP-1,blaNDM-1,blaOXA-1,blaTEM-1,ble-MBL,catA1,dfrA12,dfrA14,fosA,mph(A),oqxA3,oqxB9,qnrB1,qnrS1,sul1,sul2,tet(A)	ompA	blaNDM predominant cluster
E893	PID555	Enterobacter cloacae	54	blaKPC-2	Surveillance culture	2014	blaACT-64,blaKPC-2,blaSHV-12,catA1,fosA,mcr-4.3,mcr-9.1,mph(A),qnrS1	csgG,entB,ompA	blaKPC predominant cluster
E894	PID556	Klebsiella pneumoniae	34	blaNDM-1	Surveillance culture	2014	aac(3)-IIe,aac(6')-Ib-D181Y,aph(3'')-Ib,aph(6)-Id,blaCTX-M-15,blaNDM-1,blaOXA-1,blaSHV-187,blaTEM-1,ble-MBL,dfrA14,fosA5,qnrB1,qnrB7,sul2,tet(A)	astA,entA,entB,fepC,ompA,yagV/ecpE,yagW/ecpD,yagX/ecpC,yagY/ecpB,yagZ/ecpA	blaNDM predominant cluster
E895	PID557	Escherichia coli	569	blaNDM-1	Surveillance culture	2013	blaEC-5,blaNDM-1,ble-MBL	aslA,chuA,chuS,chuT,chuU,chuV,chuW,chuX,chuY,csgB,csgD,csgF,csgG,entA,entB,entC,entD,entE,entF,entS,fdeC,fepA,fepB,fepC,fepD,fepG,fes,fimA,fimB,fimC,fimD,fimE,fimF,fimG,fimH,fimI,fyuA,gspC,gspD,gspE,gspF,gspG,gspH,gspI,gspJ,gspK,gspL,gspM,gtrA,gtrB,ibeA,irp1,irp2,kpsD,kpsM,kpsT,ompA,vat,yagV/ecpE,yagW/ecpD,yagX/ecpC,yagY/ecpB,yagZ/ecpA,ybtA,ybtE,ybtP,ybtQ,ybtS,ybtT,ybtU,ybtX,ykgK/ecpR	blaNDM predominant cluster
E896	PID557	Klebsiella pneumoniae	-	blaKPC-2	Surveillance culture	2013	aac(6')-Ib-D181Y,blaKPC-2,blaOXA-1,blaTEM-1,dfrA14,fosA_gen,oqxB11	entB,ompA,yagW/ecpD,yagY/ecpB,yagZ/ecpA,ykgK/ecpR	blaKPC non-predominant
E897	PID557	Citrobacter freundii	18	blaNDM-1	Clinical culture	2013	aac(6')-Ib-cr5,aadA5,aph(3')-Ia,arr-3,blaCMY-117,blaDHA-1,blaNDM-1,blaOXA-1,blaTEM-1,ble-MBL,catB3,dfrA17,mph(A),qnrB4,sul1,sul1,tet(A)	chuX,csgB,csgD,csgE,csgF,csgG,entB,entE,fepC,fliG,ompA	blaNDM predominant cluster
E898	PID558	Escherichia coli	38	blaKPC-2	Surveillance culture	2013	aac(6')-Ib-D181Y,aph(3'')-Ib,aph(6)-Id,blaCMY-2,blaEC-8,blaKPC-2,blaOXA-1	aslA,chuS,chuU,chuV,chuW,chuY,csgB,csgD,csgF,csgG,entB,entC,entD,entS,espL1,espL4,espR1,espR4,espX1,espX4,espX5,espY1,espY2,espY3,espY4,fdeC,fepA,fepB,fepC,fes,fimA,fimB,fimC,fimD,fimE,fimF,fimG,fimH,fimI,fyuA,gspC,gspD,gspE,gspG,gspH,gspI,gspJ,gspK,gspL,gspM,iucA,iucB,iucC,iucD,iutA,kpsD,kpsM,ompA,papX,shuA,shuT,shuX,yagV/ecpE,yagW/ecpD,yagX/ecpC,yagY/ecpB,yagZ/ecpA,ybtA,ybtE,ybtS,ybtX,ykgK/ecpR	blaKPC non-predominant
E899	PID558	Klebsiella pneumoniae	34	blaKPC-2	Surveillance culture	2013	aac(6')-Ib-D181Y,blaKPC-2,blaOXA-1,blaTEM-1,oqxB12	entB,ompA,yagW/ecpD,yagZ/ecpA,ykgK/ecpR	blaKPC non-predominant
E900	PID558	Klebsiella pneumoniae	151	blaKPC-2	Clinical culture	2013	aac(6')-Ib-D181Y,blaKPC-2,blaOXA-1,blaSHV-187,blaTEM-1,dfrA14,fosA6,mph(A),oqxA6,oqxB22,qnrB1,tet(A)	entA,entB,fepC,fyuA,irp1,irp2,ompA,yagV/ecpE,yagW/ecpD,yagX/ecpC,yagY/ecpB,yagZ/ecpA,ybtA,ybtE,ybtP,ybtQ,ybtS,ybtT,ybtU,ybtX,ykgK/ecpR	blaKPC non-predominant
E901	PID558	Klebsiella pneumoniae	151	blaKPC-2	Clinical culture	2014	blaKPC-2,blaSHV-187,blaTEM-1,dfrA14,fosA6,mph(A),oqxA6,oqxB22,qnrB1,tet(A)	entA,entB,fepC,fyuA,irp1,irp2,ompA,yagV/ecpE,yagW/ecpD,yagX/ecpC,yagY/ecpB,yagZ/ecpA,ybtA,ybtE,ybtP,ybtQ,ybtS,ybtT,ybtU,ybtX,ykgK/ecpR	blaKPC non-predominant
E902	PID559	Citrobacter freundii	11	blaNDM-1	Surveillance culture	2014	aac(3)-IId,aadA2,ant(2'')-Ia,blaCMY-66,blaNDM-1,blaSHV-5,blaTEM-1,ble-MBL,qnrA1,qnrB35,sul1	astA,chuX,csgB,csgD,csgE,csgF,csgG,entB,entE,fepC,ompA	blaNDM predominant cluster
E903	PID560	Escherichia coli	10	blaKPC-2	Surveillance culture	2014	aac(3)-IVa,aadA1,aadA2,aph(3')-Ia,aph(3'')-Ib,aph(4)-Ia,aph(6)-Id,blaEC,blaKPC-2,blaTEM-235,bleO,cmlA1,dfrA1,dfrA12,floR,mcr-3.1,mef(B),mph(A),sat2_gen,sul2,sul3,tet(A)	aslA,csgB,csgD,csgF,csgG,entA,entB,entC,entD,entE,entF,entS,espL1,espL4,espR1,espR4,espX1,espX4,espY1,fdeC,fepA,fepB,fepC,fepD,fepG,fes,fimA,fimB,fimC,fimD,fimE,fimF,fimG,fimH,fimI,ompA,yagV/ecpE,yagW/ecpD,yagX/ecpC,yagY/ecpB,yagZ/ecpA,ykgK/ecpR	blaKPC predominant cluster
E904	PID560	Klebsiella pneumoniae	273	blaKPC-2	Surveillance culture	2014	aac(6')-Ib-D181Y,aph(3'')-Ib,aph(6)-Id,blaKPC-2,blaOXA-1,blaSHV-11,blaTEM-235,dfrA14,fosA_gen,mph(A),oqxA6,oqxB19,sul2,tet(A)	entA,entB,fepC,fepG,fyuA,irp1,irp2,ompA,yagV/ecpE,yagW/ecpD,yagX/ecpC,yagY/ecpB,yagZ/ecpA,ybtA,ybtE,ybtP,ybtQ,ybtS,ybtT,ybtU,ybtX,ykgK/ecpR	NA	No plasmid assigned
E905	PID561	Klebsiella pneumoniae	12	blaIMP-1	Surveillance culture	2014	aac(6')-Ib-AKT,aac(6')-Ib-AKT,blaIMP-1,dfrA22,fosA6,mph(A),sul1,sul2	entA,entB,fepC,ompA,yagV/ecpE,yagW/ecpD,yagX/ecpC,yagY/ecpB,yagZ/ecpA,ykgK/ecpR	NA	No plasmid assigned
E906	PID562	Escherichia coli	-	blaKPC-2	Surveillance culture	2014	aph(3')-Ia,blaCMY-132,blaEC-18,blaKPC-2,blaTEM-1,blaTEM-1,fosA4,mph(A),qnrS1	csgB,csgD,csgF,csgG,entA,entB,entC,entD,entE,entF,entS,espL1,espR1,espR4,espX1,espX4,espX5,fdeC,fepA,fepB,fepC,fepD,fepG,fes,fimA,fimB,fimC,fimD,fimE,fimF,fimG,fimH,fimI,gspC,gspD,gspE,gspF,gspG,gspH,gspI,gspJ,gspK,gspL,gspM,ompA,yagV/ecpE,yagW/ecpD,yagX/ecpC,yagY/ecpB,yagZ/ecpA,ykgK/ecpR	blaKPC predominant cluster
E907	PID562	Escherichia coli	-	blaKPC-2	Surveillance culture	2014	aph(3')-Ia,blaCMY-2,blaEC-18,blaKPC-2,fosA4,mph(A),qnrS1	csgB,csgD,csgF,csgG,entA,entB,entC,entD,entE,entF,entS,espL1,espR1,espR4,espX1,espX5,fdeC,fepA,fepB,fepC,fepD,fepG,fes,fimA,fimB,fimC,fimD,fimE,fimF,fimG,fimH,fimI,gspC,gspD,gspE,gspF,gspG,gspH,gspI,gspJ,gspK,gspL,gspM,ompA,yagV/ecpE,yagW/ecpD,yagX/ecpC,yagY/ecpB,yagZ/ecpA,ykgK/ecpR	blaKPC predominant cluster
E908	PID562	Escherichia coli	-	blaKPC-2	Surveillance culture	2014	aph(3')-Ia,blaCMY-2,blaEC-18,blaKPC-2,blaTEM-1,fosA4,mph(A),qnrS1	csgB,csgD,csgF,csgG,entA,entB,entC,entD,entE,entF,entS,espL1,espR1,espR4,espX1,espX4,espX5,fdeC,fepA,fepB,fepC,fepD,fepG,fes,fimA,fimB,fimC,fimD,fimE,fimF,fimG,fimH,fimI,gspC,gspD,gspE,gspF,gspG,gspH,gspI,gspJ,gspK,gspL,gspM,ompA,yagV/ecpE,yagW/ecpD,yagX/ecpC,yagY/ecpB,yagZ/ecpA,ykgK/ecpR	blaKPC predominant cluster
E909	PID563	Klebsiella pneumoniae	34	blaNDM-1	Surveillance culture	2014	aac(3)-IIe,aac(6')-Ib-D181Y,aph(3'')-Ib,aph(6)-Id,blaCTX-M-15,blaNDM-1,blaOXA-1,blaSHV-12,blaTEM-1,ble-MBL,dfrA14,fosA5,qnrB1,qnrB7,sul2,tet(A)	astA,entA,entB,fepC,ompA,yagV/ecpE,yagW/ecpD,yagX/ecpC,yagY/ecpB,yagZ/ecpA	blaNDM predominant cluster
E910	PID564	Enterobacter aerogenes	-	blaKPC-2	Surveillance culture	2015	blaKPC-2,CMY2-MIR-ACT-EC,fosA_gen,mph(A),oqxA10,oqxB20	entA,entB,flgH,fliG,fliM,fliN,iroB,iroN,ompA,yagW/ecpD,yagZ/ecpA	blaKPC predominant cluster
E911	PID565	Klebsiella pneumoniae	231	blaNDM-1	Surveillance culture	2014	aac(3)-IIe,aac(6')-Ib-D181Y,aadA16,aadA2,aph(3')-Ia,arr-3,blaCTX-M-3,blaNDM-1,blaOXA-1,blaSHV-212,blaTEM-1,ble-MBL,catA1,dfrA12,dfrA27,fosA_gen,mph(A),oqxA10,oqxB12,sul1,tet(A)	entB,fepC,fyuA,irp1,irp2,ompA,yagV/ecpE,yagW/ecpD,yagX/ecpC,yagY/ecpB,yagZ/ecpA,ybtA,ybtE,ybtP,ybtQ,ybtS,ybtT,ybtU,ybtX,ykgK/ecpR	blaNDM predominant cluster
E912	PID566	Escherichia coli	131	blaNDM-1	Surveillance culture	2013	aac(3)-IIe,aac(6')-Ib-D181Y,aadA5,blaCTX-M-15,blaEC-5,blaNDM-1,blaOXA-1,ble-MBL,dfrA17,mph(A),sul1,tet(A)	aslA,chuA,chuS,chuT,chuU,chuV,chuW,chuX,chuY,cnf1,csgB,csgD,csgF,csgG,entA,entB,entC,entD,entE,entF,entS,fdeC,fepA,fepB,fepC,fepD,fepG,fes,fimA,fimC,fimD,fimE,fimF,fimG,fimH,fimI,fyuA,gspL,gspM,hlyA,hlyB,hlyC,hlyD,irp1,irp2,iucA,iucB,iucC,kpsD,kpsM,ompA,papB,papC,papD,papF,papG,papH,papI,papI,papJ,papK,papX,papX,sat,senB,yagV/ecpE,yagW/ecpD,yagX/ecpC,yagY/ecpB,yagZ/ecpA,ybtA,ybtE,ybtP,ybtQ,ybtS,y…	blaNDM predominant cluster
E913	PID567	Klebsiella pneumoniae	11	blaNDM-1	Clinical culture	2014	aac(3)-IId,aadA2,arr-3,blaDHA-1,blaNDM-1,blaOXA-1,blaSHV-158,blaTEM-1,ble-MBL,dfrA12,fosA6,mph(A),msr(E),oqxA,oqxB,qnrB4,sul1	entA,entB,fepC,fyuA,irp1,irp2,ompA,yagV/ecpE,yagW/ecpD,yagX/ecpC,yagY/ecpB,yagZ/ecpA,ybtA,ybtE,ybtP,ybtQ,ybtS,ybtT,ybtU,ybtX,ykgK/ecpR	blaNDM non-predominant
E914	PID568	Enterobacter cloacae	93	blaKPC-2	Surveillance culture	2014	aac(3)-IIe,aac(6')-Ib-D181Y,aph(3'')-Ib,aph(6)-Id,blaACT-73,blaCTX-M-15,blaKPC-2,blaOXA-1,blaTEM-1,catA2,dfrA14,fosA,mph(A),oqxA9,oqxB9,qnrB1,sul2	csgG,entB,iroB,iroC,iroD,iroE,iroN,ompA	blaKPC predominant cluster
E915	PID569	Citrobacter rodentium	-	blaNDM-1	Clinical culture	2012	aac(3)-IIe,aac(6')-Ib-D181Y,aph(3'')-Ib,aph(6)-Id,blaCTX-M-15,blaNDM-1,blaOXA-1,blaSED-1,blaTEM-1,ble-MBL,dfrA14,rmtC,sul1,sul2	csgA,csgB,csgD,csgE,csgF,csgG,entB,entC,entE,fepC,fepD,fepG,ompA	blaNDM non-predominant
E916	PID569	Enterobacter cloacae	231	blaNDM-1	Clinical culture	2012	aac(3)-IIe,aac(6')-Ib-D181Y,aadA1,aph(3'')-Ib,aph(6)-Id,arr-2,blaACT-25,blaCTX-M-15,blaNDM-1,blaOXA-1,blaOXA-9,blaTEM-1,ble-MBL,catA2,cmlA5,dfrA14,ere(A),fosA,oqxA9,oqxB9,sul1,sul2	fyuA,irp1,irp2,ompA,ybtA,ybtE,ybtP,ybtQ,ybtS,ybtT,ybtU,ybtX	blaNDM non-predominant
E917	PID569	Klebsiella pneumoniae	43	blaNDM-1,blaOXA-181	Clinical culture	2012	aac(3)-IId,aac(6')-Ib-AKT,aadA1,aadA2,blaCTX-M-15,blaNDM-1,blaOXA-181,blaOXA-9,blaSHV-187,ble-MBL,dfrA12,fosA_gen,sul1	entA,entB,fepC,fyuA,irp1,irp2,iucA,iucB,iucC,iutA,ompA,yagV/ecpE,yagW/ecpD,yagX/ecpC,yagY/ecpB,yagZ/ecpA,ybtA,ybtE,ybtP,ybtQ,ybtS,ybtT,ybtU,ybtX,ykgK/ecpR	blaNDM non-predominant	Co-carriage of CP-genes
E918	PID570	Citrobacter freundii	18	blaNDM-1	Clinical culture	2013	aac(6')-Ib-cr5,aadA5,aph(3')-Ia,arr-3,blaCMY-117,blaDHA-1,blaNDM-1,blaOXA-1,blaTEM-1,ble-MBL,catB3,dfrA17,fosA,mph(A),qnrB4,sul1,sul1	chuX,csgB,csgD,csgE,csgF,csgG,entB,entE,fepC,fliG,ompA	blaNDM predominant cluster
E919	PID571	Escherichia coli	131	blaKPC-2	Clinical culture	2013	aadA5,blaCTX-M-15,blaEC-5,blaKPC-2,blaTEM-1,dfrA17,mph(A),sul1	aslA,chuA,chuS,chuT,chuU,chuV,chuW,chuX,chuY,csgB,csgD,csgF,csgG,entA,entB,entC,entD,entE,entF,entS,fdeC,fepA,fepB,fepC,fepD,fepG,fes,fimA,fimB,fimC,fimD,fimE,fimF,fimG,fimH,fimI,fyuA,gspC,gspD,gspE,gspF,gspG,gspH,gspI,gspJ,gspK,gspL,gspM,hlyA,hlyB,hlyC,hlyD,irp2,iucA,iucA,iucB,iucB,iucD,kpsD,kpsM,ompA,papB,papB,papC,papD,papE,papF,papG,papH,papI,papI,papJ,papK,papX,papX,sat,yagV/ecpE,yagW/ecpD,y…	blaKPC predominant cluster
E920	PID571	Escherichia coli	131	blaKPC-2	Surveillance culture	2013	aadA5,blaCTX-M-15,blaEC-5,blaKPC-2,blaTEM-1,dfrA17,mph(A),sul1	aslA,chuA,chuS,chuT,chuU,chuV,chuW,chuX,chuY,csgB,csgD,csgF,csgG,entA,entB,entC,entD,entE,entF,entS,fdeC,fepA,fepB,fepC,fepD,fepG,fes,fimA,fimB,fimC,fimD,fimE,fimF,fimG,fimH,fimI,fyuA,gspC,gspD,gspE,gspF,gspG,gspH,gspI,gspJ,gspK,gspL,gspM,hlyA,hlyB,hlyC,hlyD,irp1,irp2,iucA,iucA,iucB,iucB,iucD,kpsD,kpsM,ompA,papB,papB,papC,papD,papE,papF,papG,papH,papI,papI,papJ,papK,papX,papX,sat,yagV/ecpE,yagW/e…	blaKPC predominant cluster
E921	PID572	Enterobacter cloacae	121	blaNDM-1	Clinical culture	2013	aac(3)-IIe,aac(6')-Ib-D181Y,aph(3')-Ia,aph(3'')-Ib,aph(6)-Id,blaACT-25,blaCTX-M-15,blaNDM-1,blaOXA-1,blaTEM-1,ble-MBL,catA1,dfrA1,dfrA14,fosA,oqxA9,oqxB9,qnrB1,rmtC,sat2_gen,sul1,sul2,tet(A)	ompA	blaNDM non-predominant
E922	PID573	Citrobacter freundii	22	blaNDM-1	Surveillance culture	2013	aac(6')-Ib-D181Y,aadA1,blaCMY-48,blaCTX-M-15,blaNDM-1,blaOXA-1,blaTEM-116,ble-MBL,dfrA1,sat2_gen,sul2	chuX,csgB,csgD,csgE,csgF,csgG,entB,entE,entS,fepC,fliG,ompA	blaNDM non-predominant
E923	PID574	Citrobacter koseri	-	blaNDM-1	Surveillance culture	2014	blaMAL-1,blaNDM-1,ble-MBL	chuA,chuX,csgB,csgD,csgE,csgF,csgG,entA,entB,entE,entS,fepC,fimD,fliG,fyuA,irp1,irp2,iucA,iucB,iucC,iutA,ompA,senB,ybtA,ybtE,ybtP,ybtQ,ybtS,ybtT,ybtU,ybtX	blaNDM predominant cluster
E924	PID575	Enterobacter cloacae	93	blaKPC-2	Surveillance culture	2013	aac(3)-IIe,aac(6')-Ib-D181Y,aph(3'')-Ib,aph(6)-Id,blaACT-73,blaCTX-M-15,blaKPC-2,blaOXA-1,blaTEM-1,catA2,dfrA14,fosA,mph(A),oqxA9,oqxB9,qnrB1,sul2	csgG,entB,iroB,iroC,iroD,iroE,iroN,ompA	blaKPC predominant cluster
E925	PID576	Enterobacter cloacae	125	blaNDM-1	Clinical culture	2014	blaACT-28,blaNDM-1,blaSHV-12,ble-MBL,fosA,mcr-10.1,oqxA10,oqxB4,qnrB7	csgG,ompA	blaNDM predominant cluster
E926	PID577	Escherichia coli	224	blaKPC-2	Surveillance culture	2014	aadA2,aadA22,blaEC-18,blaKPC-2,blaTEM-1,cmlA1,dfrA12,erm(B),mcr-1.1,mph(A),sul3,tet(A)	csgB,csgD,csgF,csgG,entA,entB,entC,entD,entE,entF,entS,espL1,espR1,espX4,espX5,fdeC,fepA,fepB,fepC,fepD,fepG,fes,fimA,fimB,fimC,fimD,fimE,fimF,fimG,fimH,fimI,gspC,gspD,gspE,gspF,gspG,gspH,gspI,gspJ,gspK,gspL,gspM,ompA,yagV/ecpE,yagW/ecpD,yagX/ecpC,yagY/ecpB,yagZ/ecpA,ykgK/ecpR	blaKPC predominant cluster
E927	PID578	Escherichia coli	68	blaNDM-1	Surveillance culture	2014	blaCTX-M-3,blaEC,blaNDM-1,blaTEM-1,ble-MBL,fosA3	aslA,chuU,chuV,chuW,csgB,csgD,csgF,csgG,entA,entB,entC,entD,entE,entF,entS,espL1,espL4,espR1,espR4,espX1,espX2,espX4,espX5,espY2,espY3,fdeC,fepA,fepB,fepC,fepD,fepG,fes,fimA,fimB,fimC,fimD,fimE,fimF,fimG,fimH,fimI,fyuA,gspC,gspD,gspE,gspF,gspG,gspH,gspI,gspJ,gspK,gspL,gspM,irp1,irp2,kpsD,kpsM,ompA,shuA,shuS,shuT,shuX,shuY,yagV/ecpE,yagW/ecpD,yagX/ecpC,yagY/ecpB,yagZ/ecpA,ybtA,ybtE,ybtP,ybtQ,ybtS,…	blaNDM predominant cluster
E928	PID579	Citrobacter freundii	22	blaKPC-2	Clinical culture	2014	aac(3)-IId,aac(6')-Ib-D181Y,aadA1,aadA16,arr-3,blaCMY-48,blaDHA-1,blaKPC-2,blaTEM-1,dfrA1,dfrA27,mph(A),qnrB4,sat2_gen,sul1,sul1	chuX,csgB,csgD,csgE,csgF,csgG,entB,entE,entS,fepC,fliG,ompA	blaKPC predominant cluster
E929	PID579	Enterobacter cloacae	182	blaKPC-2	Clinical culture	2014	blaACT-16,blaKPC-2,fosA,mph(A),oqxA9,oqxB9	csgG,fepD,ompA	blaKPC non-predominant
E930	PID580	Enterobacter cloacae	66	blaIMP-1	Clinical culture	2013	aac(3)-IId,aac(3)-IIe,aac(6')-Ib-D181Y,aadA1,aph(3'')-Ib,aph(6)-Id,armA,blaACT-45,blaCTX-M-15,blaIMP-1,blaOXA-1,blaTEM-1,catA1,dfrA14,dfrA22,fosA,mph(E),msr(E),oqxA9,oqxB9,qnrB1,sul1,sul2,tet(A),tet(C)	entB,ompA	NA	No plasmid assigned
E931	PID581	Escherichia coli	-	blaOXA-23	Surveillance culture	2015	blaEC,blaOXA-23,mcr-1.1,tet(A)	aslA,csgB,csgG,entA,entB,entC,entD,entE,entF,entS,espL1,espR1,espX5,fdeC,fepA,fepB,fepC,fepD,fepG,fes,fimA,fimB,fimC,fimD,fimE,fimF,fimG,fimH,fimI,gspC,gspD,gspE,gspF,gspG,gspH,gspI,gspJ,gspK,gspL,gspM,ompA,paa,yagV/ecpE,yagW/ecpD,yagX/ecpC,yagY/ecpB,yagZ/ecpA,ykgK/ecpR	NA	No plasmid assigned
E932	PID582	Enterobacter cloacae	820	blaIMI-1	Surveillance culture	2015	aph(3'')-Ib,aph(6)-Id,blaCMH-4,blaIMI-1,dfrA14,floR,fosA,oqxA10,oqxB9,qnrS1,sul2,tet(A)	csgG,ompA	NA	No plasmid assigned
E933	PID583	Citrobacter freundii	22	blaNDM-1	Clinical culture	2014	aac(3)-IId,aac(6')-Ib-D181Y,aadA1,aadA16,arr-3,blaCMY-48,blaDHA-1,blaNDM-1,blaTEM-1,ble-MBL,catA2,dfrA1,dfrA27,mph(A),qnrB4,sat2_gen,sul1,sul2,tet(D)	chuX,csgB,csgD,csgE,csgF,csgG,entB,entE,entS,fepC,fliG,ompA	blaNDM predominant cluster
E934	PID584	Citrobacter freundii	22	blaNDM-1	Surveillance culture	2012	aac(3)-IId,aac(6')-Ib-D181Y,aadA1,aadA16,arr-3,blaCMY-48,blaCTX-M-15,blaDHA-1,blaNDM-1,blaTEM-1,ble-MBL,catA1,catA2,dfrA1,dfrA27,mph(A),qnrB4,sat2_gen,sul1,sul2,tet(D)	chuX,csgB,csgD,csgE,csgF,csgG,entB,entE,entS,fepC,fliG,ompA,yagV/ecpE	blaNDM predominant cluster
E935	PID585	Morganella morganii	-	blaNDM-1	Clinical culture	2014	blaDHA-17,blaNDM-1,ble-MBL,catA1,catA2,dfrA7,sul1,tet(A)	NA	blaNDM predominant cluster
E936	PID586	Klebsiella pneumoniae	17	blaKPC-2	Clinical culture	2013	aadA2,aph(3')-Ia,blaKPC-2,blaSHV-145,blaTEM-1,dfrA12,fosA5,mph(A),oqxA10,oqxB32	entA,entB,fepC,ompA,yagV/ecpE,yagW/ecpD,yagX/ecpC,yagY/ecpB,yagZ/ecpA,ykgK/ecpR	blaKPC predominant cluster
E937	PID586	Klebsiella pneumoniae	17	blaKPC-2	Surveillance culture	2013	aadA2,blaKPC-2,blaSHV-145,blaTEM-1,dfrA12,fosA5,mph(A),oqxA10,oqxB32	entA,entB,fepC,ompA,yagV/ecpE,yagW/ecpD,yagX/ecpC,yagY/ecpB,yagZ/ecpA,ykgK/ecpR	blaKPC predominant cluster
E938	PID587	Escherichia coli	405	blaOXA-181	Surveillance culture	2015	aadA5,aph(3'')-Ib,aph(6)-Id,blaCTX-M-15,blaDHA-1,blaEC-8,blaOXA-181,dfrA17,mph(A),qnrB4,qnrS1,sul1,sul2,tet(A)	aslA,chuS,chuU,chuV,chuW,chuY,csgB,csgD,csgF,csgG,entA,entB,entC,entD,entE,entF,entS,espL1,espL4,espX1,espX4,espX5,espY1,espY3,espY4,fdeC,fepA,fepB,fepC,fepD,fepG,fes,fimA,fimB,fimC,fimD,fimE,fimF,fimG,fimH,fimI,fyuA,gspC,gspD,gspE,gspF,gspG,gspH,gspI,gspJ,gspK,gspL,gspM,irp1,irp2,ompA,senB,shuA,shuT,shuX,yagV/ecpE,yagW/ecpD,yagX/ecpC,yagY/ecpB,yagZ/ecpA,ybtA,ybtE,ybtP,ybtQ,ybtS,ybtT,ybtU,ybtX,yk…	NA	No plasmid assigned
E939	PID588	Klebsiella pneumoniae	147	blaNDM-1	Surveillance culture	2014	aac(6')-Ib-G,armA,blaCTX-M-15,blaNDM-1,blaSFO-1,blaSHV-11,blaTEM-1,ble-MBL,catB,dfrA1,dfrA14,fosA_gen,mph(E),msr(E),oqxA6,oqxB19,qnrB1,qnrS1,rmtF2,sul1,tet(A)	entA,entB,fepC,fepG,fyuA,irp1,irp2,ompA,yagV/ecpE,yagW/ecpD,yagX/ecpC,yagY/ecpB,yagZ/ecpA,ybtA,ybtE,ybtP,ybtQ,ybtS,ybtT,ybtU,ybtX,ykgK/ecpR	blaNDM non-predominant
E940	PID589	Enterobacter cloacae	-	blaIMI-1	Surveillance culture	2013	blaCMH-4,blaIMI-1,fosA,oqxA10,oqxB9	csgG,ompA	NA	No plasmid assigned
E941	PID590	Klebsiella pneumoniae	-	blaKPC-2	Surveillance culture	2013	aac(3)-IIe,aac(6')-Ib-D181Y,aph(3'')-Ib,aph(6)-Id,blaCTX-M-15,blaKPC-2,blaOXA-1,blaSHV-75,dfrA14,fosA6,mph(A),oqxA10,oqxB32,qnrB1,sul2,tet(A)	entA,entB,fepC,ompA,yagV/ecpE,yagW/ecpD,yagX/ecpC,yagY/ecpB,yagZ/ecpA,ykgK/ecpR	blaKPC predominant cluster
E942	PID590	Citrobacter farmeri	-	blaKPC-2	Surveillance culture	2013	aac(6')-Ib-D181Y,aadA16,arr-3,blaCTX-M-3,blaKPC-2,blaSED,dfrA27,mph(A),oqxA10,oqxB20,qnrB6,sul1,sul1,tet(A)	csgA,csgB,csgD,csgF,csgG,entB,entS,fepC,fepG,fimE,ompA	blaKPC predominant cluster
E943	PID591	Klebsiella pneumoniae	16	blaOXA-48	Clinical culture	2013	aadA2,blaCTX-M-15,blaOXA-48,blaSHV-145,blaTEM-1,dfrA12,fosA5,mph(A),oqxA10,oqxB32,sul1	entA,entB,fepC,fyuA,irp1,irp2,ompA,yagV/ecpE,yagW/ecpD,yagX/ecpC,yagY/ecpB,yagZ/ecpA,ybtA,ybtE,ybtP,ybtQ,ybtS,ybtT,ybtU,ybtX,ykgK/ecpR	NA	Non-blaKPC/blaNDM
E944	PID591	Escherichia coli	101	blaOXA-48	Clinical culture	2013	aadA1,aadA2,aph(3')-Ia,aph(3'')-Ib,aph(6)-Id,blaCTX-M-55,blaEC-18,blaOXA-48,blaTEM-1,cmlA1,sul3,tet(A)	astA,csgB,csgD,csgF,csgG,entA,entB,entC,entD,entE,entF,entS,espL1,espR1,espX1,espX4,espX5,fdeC,fepA,fepB,fepC,fepD,fepG,fes,fimA,fimB,fimC,fimD,fimE,fimF,fimG,fimH,fimI,iroB,iroC,iroD,iroE,iroN,iucA,iucB,iucC,iucD,iutA,ompA,yagV/ecpE,yagW/ecpD,yagX/ecpC,yagY/ecpB,yagZ/ecpA,ykgK/ecpR	NA	Non-blaKPC/blaNDM
E945	PID592	Klebsiella pneumoniae	-	blaNDM-5	Surveillance culture	2013	aac(3)-IIe,aac(6')-Ib-D181Y,aph(3'')-Ib,aph(6)-Id,blaCTX-M-15,blaNDM-5,blaOKP-B-16,blaOXA-1,blaTEM-1,ble-MBL,fosA_gen,oqxA10,oqxB11,qnrS1,sul2	entB,fepC,fepG,ompA,yagV/ecpE,yagW/ecpD,yagX/ecpC,yagY/ecpB,yagZ/ecpA,ykgK/ecpR	blaNDM non-predominant
E946	PID593	Klebsiella pneumoniae	147	blaNDM-1	Surveillance culture	2014	aac(6')-Ib-G,armA,blaCTX-M-15,blaNDM-1,blaSFO-1,blaSHV-11,blaTEM-1,ble-MBL,catB,dfrA1,dfrA14,fosA_gen,mph(E),msr(E),oqxA6,oqxB19,qnrB1,qnrS1,rmtF2,sul1,tet(A)	entA,entB,fepC,fepG,fyuA,irp1,irp2,ompA,yagV/ecpE,yagW/ecpD,yagX/ecpC,yagY/ecpB,yagZ/ecpA,ybtA,ybtE,ybtP,ybtQ,ybtS,ybtT,ybtU,ybtX,ykgK/ecpR	blaNDM non-predominant
E947	PID594	Klebsiella pneumoniae	147	blaNDM-1	Clinical culture	2013	aac(3)-IId,aadA2,aph(3'')-Ib,aph(6)-Id,armA,blaCTX-M-15,blaNDM-1,blaSHV-11,blaTEM-1,ble-MBL,dfrA32,ere(A),fosA_gen,mph(E),msr(E),oqxA6,oqxB19,qnrB1,qnrS1,sul1	entA,entB,fepC,fepG,fyuA,irp1,irp2,ompA,yagV/ecpE,yagW/ecpD,yagX/ecpC,yagY/ecpB,yagZ/ecpA,ybtA,ybtE,ybtP,ybtQ,ybtS,ybtT,ybtU,ybtX,ykgK/ecpR	blaNDM non-predominant
E948	PID595	Enterobacter aerogenes	-	blaNDM-1	Clinical culture	2014	blaDHA-1,blaNDM-1,ble-MBL,CMY2-MIR-ACT-EC,fosA_gen,oqxA10,oqxB20,qnrB4,sul1	entA,entB,flgH,fliG,fliM,fliN,fyuA,iroB,iroN,irp1,irp2,ompA,yagW/ecpD,yagZ/ecpA,ybtA,ybtE,ybtP,ybtQ,ybtS,ybtT,ybtU,ybtX	blaNDM predominant cluster
E949	PID596	Escherichia coli	131	blaNDM-1	Clinical culture	2012	aac(3)-IIe,aac(6')-Ib-D181Y,aadA5,blaCTX-M-15,blaEC-5,blaNDM-1,blaOXA-1,ble-MBL,dfrA17,mph(A),sul1,tet(A)	aslA,chuA,chuS,chuT,chuU,chuV,chuW,chuX,chuY,cnf1,csgB,csgD,csgF,csgG,entA,entB,entC,entD,entE,entF,entS,fdeC,fepA,fepB,fepC,fepD,fepG,fes,fimA,fimC,fimD,fimE,fimF,fimG,fimH,fimI,fyuA,gspL,gspM,hlyA,hlyB,hlyC,hlyD,irp1,irp2,iucA,iucB,iucC,kpsD,kpsM,ompA,papC,papD,papF,papG,papH,papI,papI,papJ,papK,papX,papX,sat,senB,yagV/ecpE,yagW/ecpD,yagX/ecpC,yagY/ecpB,yagZ/ecpA,ybtA,ybtE,ybtP,ybtQ,ybtS,ybtT,y…	blaNDM predominant cluster
E950	PID597	Escherichia coli	3759	blaKPC-2	Surveillance culture	2013	blaEC-18,blaKPC-2,blaTEM-1,mph(A)	csgB,csgD,csgF,csgG,entA,entB,entC,entD,entE,entF,entS,espL1,espR1,espX1,espX4,espX5,fdeC,fepA,fepB,fepC,fepD,fepG,fes,fimA,fimB,fimC,fimD,fimE,fimF,fimG,fimH,fimI,gspC,gspD,gspE,gspF,gspG,gspH,gspI,gspJ,gspK,gspL,gspM,ompA,yagV/ecpE,yagW/ecpD,yagX/ecpC,yagY/ecpB,yagZ/ecpA,ykgK/ecpR	blaKPC predominant cluster
E951	PID597	Klebsiella pneumoniae	-	blaKPC-2	Surveillance culture	2013	blaKPC-2,blaSHV-187,blaTEM-1,fosA_gen,mph(A),oqxA6,oqxB25	entA,entB,fepC,ompA,yagV/ecpE,yagW/ecpD,yagX/ecpC,yagY/ecpB,yagZ/ecpA	blaKPC predominant cluster
E952	PID598	Enterobacter cloacae	114	blaNDM-1	Surveillance culture	2015	aac(3)-IId,aac(3)-IIe,aac(6')-Ib-D181Y,aadA1,aph(3'')-Ib,aph(6)-Id,armA,blaACT-41,blaCTX-M-15,blaNDM-1,blaOXA-1,blaTEM-1,ble-MBL,catA1,dfrA1,dfrA14,fosA,mph(E),msr(E),oqxA9,oqxB15,qnrB1,sul1,sul2,tet(A)	ompA	blaNDM non-predominant
E953	PID599	Klebsiella pneumoniae	70	blaKPC-2	Surveillance culture	2014	aac(3)-IIe,aac(6')-Ib-D181Y,aph(3'')-Ib,aph(6)-Id,blaCTX-M-15,blaKPC-2,blaOXA-1,blaSHV-32,dfrA14,fosA_gen,mph(A),oqxA10,oqxB26,qnrB1,sul2,tet(A)	entA,entB,fepC,fepG,fyuA,irp1,irp2,ompA,yagV/ecpE,yagW/ecpD,yagX/ecpC,yagY/ecpB,yagZ/ecpA,ybtA,ybtE,ybtP,ybtQ,ybtS,ybtT,ybtU,ybtX,ykgK/ecpR	blaKPC predominant cluster
E954	PID599	Klebsiella pneumoniae	70	blaKPC-2	Clinical culture	2014	aac(3)-IIe,aac(6')-Ib-D181Y,aph(3'')-Ib,aph(6)-Id,blaCTX-M-15,blaKPC-2,blaOXA-1,blaSHV-32,blaTEM-1,dfrA14,fosA_gen,mph(A),oqxA10,oqxB26,qnrB1,sul2,tet(A)	entA,entB,fepC,fepG,fyuA,irp1,irp2,ompA,yagV/ecpE,yagW/ecpD,yagX/ecpC,yagY/ecpB,yagZ/ecpA,ybtA,ybtE,ybtP,ybtQ,ybtS,ybtT,ybtU,ybtX,ykgK/ecpR	blaKPC predominant cluster
E955	PID599	Klebsiella pneumoniae	70	blaKPC-2	Clinical culture	2014	aac(3)-IIe,aac(6')-Ib-D181Y,aph(3'')-Ib,aph(6)-Id,blaCTX-M-15,blaKPC-2,blaOXA-1,blaSHV-32,blaTEM-1,dfrA14,fosA_gen,mph(A),oqxA10,oqxB26,qnrB1,sul2,tet(A)	entA,entB,fepC,fepG,fyuA,irp1,irp2,ompA,yagV/ecpE,yagW/ecpD,yagX/ecpC,yagY/ecpB,yagZ/ecpA,ybtA,ybtE,ybtP,ybtQ,ybtS,ybtT,ybtU,ybtX,ykgK/ecpR	blaKPC predominant cluster
E956	PID599	Klebsiella pneumoniae	70	blaKPC-2	Clinical culture	2014	aac(3)-IIe,aac(6')-Ib-D181Y,aph(3'')-Ib,aph(6)-Id,blaCTX-M-15,blaKPC-2,blaOXA-1,blaSHV-32,blaTEM-1,dfrA14,fosA_gen,mph(A),oqxA10,oqxB26,qnrB1,sul2,tet(A)	entA,entB,fepC,fepG,ompA,yagV/ecpE,yagW/ecpD,yagX/ecpC,yagY/ecpB,yagZ/ecpA,ykgK/ecpR	blaKPC predominant cluster
E957	PID599	Enterobacter cloacae	66	blaKPC-2	Clinical culture	2014	aac(6')-Ib-D181Y,aadA1,aph(3'')-Ib,aph(6)-Id,blaACT-45,blaKPC-2,catA1,dfrA14,fosA,mph(A),oqxA9,oqxB9,sul2,tet(A)	entB,ompA	blaKPC predominant cluster
E958	PID599	Klebsiella pneumoniae	736	blaKPC-2	Clinical culture	2014	aac(6')-Ib-D181Y,aadA16,aadA2,arr-3,blaCTX-M-3,blaKPC-2,blaOKP-B,dfrA27,fosA_gen,mph(A),oqxA10,oqxB11,sul1,tet(A)	entA,entB,fepC,ompA,yagV/ecpE,yagW/ecpD,yagX/ecpC,yagY/ecpB,yagZ/ecpA,ykgK/ecpR	blaKPC predominant cluster
E959	PID599	Klebsiella pneumoniae	736	blaKPC-2	Clinical culture	2014	aac(6')-Ib-D181Y,aadA16,aadA2,arr-3,blaCTX-M-3,blaKPC-2,blaOKP-B,blaTEM-1,dfrA27,fosA_gen,mph(A),oqxA10,oqxB11,qnrB6,sul1,sul1,tet(A)	entA,entB,fepC,ompA,yagV/ecpE,yagW/ecpD,yagX/ecpC,yagY/ecpB,yagZ/ecpA,ykgK/ecpR	NA	No plasmid assigned
E960	PID599	Klebsiella pneumoniae	70	blaKPC-2	Clinical culture	2014	aac(3)-IIe,aac(6')-Ib-D181Y,aph(3'')-Ib,aph(6)-Id,blaCTX-M-15,blaKPC-2,blaOXA-1,blaSHV-32,blaTEM-1,dfrA14,fosA_gen,mph(A),oqxA10,oqxB26,qnrB1,sul2,tet(A)	entA,entB,fepC,fepG,fyuA,irp1,irp2,ompA,yagV/ecpE,yagW/ecpD,yagX/ecpC,yagY/ecpB,yagZ/ecpA,ybtA,ybtE,ybtP,ybtQ,ybtS,ybtT,ybtU,ybtX,ykgK/ecpR	blaKPC predominant cluster
E961	PID599	Enterobacter cloacae	66	blaKPC-2	Clinical culture	2014	blaACT-45,blaKPC-2,fosA,mph(A),oqxA9,oqxB9	entB,ompA	blaKPC predominant cluster
E962	PID599	Klebsiella pneumoniae	-	blaKPC-2	Clinical culture	2014	aac(3)-IIe,aph(3'')-Ib,aph(6)-Id,blaCTX-M-15,blaKPC-2,dfrA14,fosA_gen,mph(A),oqxA10	entA,entB,fepC,yagV/ecpE,yagW/ecpD,yagZ/ecpA,ybtE,ybtS,ybtT,ybtX,ykgK/ecpR	blaKPC predominant cluster
E963	PID600	Enterobacter cloacae	515	blaOXA-181	Surveillance culture	2015	aac(3)-IId,aadA2,armA,blaCMY-4,blaMIR-5,blaOXA-181,blaTEM-1,dfrA12,fosA,mph(E),msr(E),oqxA10,oqxB9,qnrS1,sul1	csgG,ompA	NA	Non-blaKPC/blaNDM
E964	PID601	Citrobacter koseri	-	blaOXA-48	Clinical culture	2013	blaMAL-1,blaOXA-48	chuA,chuX,csgB,csgD,csgE,csgF,csgG,east1,entA,entB,entE,entS,fepC,fepG,fimD,fliG,fyuA,irp1,irp2,iucA,iucB,iucC,iutA,ompA,senB,ybtA,ybtE,ybtP,ybtQ,ybtS,ybtT,ybtU,ybtX	NA	Non-blaKPC/blaNDM
E965	PID602	Escherichia coli	216	blaKPC-2	Surveillance culture	2015	blaEC-15,blaKPC-2,mph(A)	csgB,csgD,csgF,csgG,entA,entB,entC,entD,entE,entF,entS,espL1,espR1,espX1,espX4,fepA,fepB,fepC,fepD,fepG,fes,fimC,fimD,fimF,fimG,fimH,fimI,gspE,gspF,gspG,gspK,gspL,gspM,gtrA,ompA	blaKPC predominant cluster
E966	PID603	Enterobacter cloacae	592	blaNDM-1	Surveillance culture	2012	aac(6')-Ib-D181Y,aadA16,arr-3,blaACT-69,blaNDM-1,ble-MBL,dfrA27,floR,fosA,oqxA9,oqxB9,sul1,tet(D)	csgG,fepD,ompA	blaNDM predominant cluster
E967	PID604	Escherichia coli	68	blaKPC-2	Surveillance culture	2015	aac(6')-Ib-D181Y,aadA5,aph(3'')-Ib,aph(6)-Id,blaCTX-M-15,blaEC,blaKPC-2,blaOXA-1,catA1,dfrA17,mph(A),sul2,tet(B)	aslA,chuU,chuV,chuW,csgB,csgD,csgF,csgG,entA,entB,entC,entD,entE,entF,entS,espL1,espL4,espR1,espR4,espX1,espX2,espX4,espX5,espY2,espY3,espY4,fdeC,fepA,fepB,fepC,fepD,fepG,fes,fimA,fimB,fimC,fimD,fimE,fimF,fimG,fimH,fimI,fyuA,gspC,gspD,gspE,gspF,gspG,gspH,gspI,gspJ,gspK,gspL,gspM,iroD,iroE,irp1,irp2,kpsD,kpsM,ompA,shuA,shuS,shuT,shuX,shuY,yagV/ecpE,yagW/ecpD,yagX/ecpC,yagY/ecpB,yagZ/ecpA,ybtA,ybtE…	blaKPC non-predominant
E968	PID605	Klebsiella pneumoniae	231	blaKPC-2	Clinical culture	2013	aac(3)-IIe,aac(6')-Ib-D181Y,blaCTX-M-15,blaKPC-2,blaOXA-1,blaSHV-212,blaTEM-1,catA1,fosA_gen,mph(A),oqxA10,oqxB12,qnrS1	entB,fepC,fyuA,irp1,irp2,ompA,yagV/ecpE,yagW/ecpD,yagX/ecpC,yagY/ecpB,yagZ/ecpA,ybtA,ybtE,ybtP,ybtQ,ybtS,ybtT,ybtU,ybtX,ykgK/ecpR	blaKPC predominant cluster
E969	PID606	Klebsiella pneumoniae	-	blaNDM-1	Surveillance culture	2013	aac(3)-IIe,aac(6')-Ib-D181Y,aadA1,aph(3'')-Ib,aph(3')-VI,aph(6)-Id,blaACT-45,blaCTX-M-15,blaNDM-1,blaOXA-1,blaTEM-1,ble-MBL,catA1,dfrA14,fosA,fosA5,oqxB9,qnrB1,qnrB7,rmtC,sul1,sul2,tet(A),tet(A)	astA,entA,entB,fepC,fepD,ompA,ompA,yagV/ecpE,yagW/ecpD,yagX/ecpC,yagY/ecpB,yagZ/ecpA	blaNDM predominant cluster
E970	PID607	Klebsiella pneumoniae	16	blaOXA-48	Clinical culture	2013	blaCTX-M-15,blaOXA-48,blaSHV-145,fosA5,oqxA10,oqxB32	entA,entB,fepC,fyuA,irp1,irp2,ompA,yagV/ecpE,yagW/ecpD,yagX/ecpC,yagY/ecpB,yagZ/ecpA,ybtA,ybtE,ybtP,ybtQ,ybtS,ybtT,ybtU,ybtX,ykgK/ecpR	NA	Non-blaKPC/blaNDM
E971	PID608	Klebsiella pneumoniae	356	blaKPC-2	Surveillance culture	2014	aac(6')-Ib-D181Y,aph(3'')-Ib,aph(6)-Id,blaKPC-2,blaOKP-B-45,blaOXA-1,blaTEM-1,dfrA14,fosA_gen,mph(A),oqxA10,oqxB11,qnrB1,sul2,tet(A)	entB,fepC,ompA,yagV/ecpE,yagW/ecpD,yagX/ecpC,yagY/ecpB,yagZ/ecpA,ykgK/ecpR	NA	No plasmid assigned
E972	PID608	Enterobacter cloacae	93	blaKPC-2	Surveillance culture	2014	aac(3)-IIe,aac(6')-Ib-D181Y,blaACT-73,blaKPC-2,blaOXA-1,dfrA14,fosA,mph(A),oqxA9,oqxB9	csgG,entB,iroB,iroC,iroD,iroE,iroN,ompA	blaKPC non-predominant
E973	PID609	Citrobacter farmeri	-	blaNDM-1	Surveillance culture	2014	blaNDM-1,blaSED,ble-MBL,oqxA11,oqxB20	csgA,csgB,csgD,csgE,csgF,csgG,entB,fepC,fepG,ompA	blaNDM predominant cluster
E974	PID610	Enterobacter cloacae	54	blaKPC-2	Surveillance culture	2015	blaACT-64,blaKPC-2,blaSHV-12,fosA,mcr-4.3,mcr-9.1,mph(A),qnrS1	csgG,entB,ompA	blaKPC predominant cluster
E975	PID611	Escherichia coli	-	blaKPC-2	Surveillance culture	2014	blaEC-8,blaKPC-2,blaTEM-1,mph(A)	aslA,chuU,chuV,chuW,chuY,csgB,csgD,csgF,csgG,entA,entB,entC,entD,entE,entF,entS,espL1,espL4,espR1,espR4,espX1,espX2,espX4,espX5,espY1,espY2,espY3,espY4,fdeC,fepA,fepB,fepC,fepD,fepG,fes,fimA,fimB,fimC,fimD,fimE,fimF,fimG,fimH,fimI,gspC,gspD,gspE,gspF,gspG,gspH,gspI,gspJ,gspK,gspL,gspM,kpsD,ompA,shuA,shuS,shuT,shuX,yagV/ecpE,yagW/ecpD,yagX/ecpC,yagY/ecpB,yagZ/ecpA,ykgK/ecpR	blaKPC predominant cluster
E976	PID612	Citrobacter freundii	-	blaNDM-1	Surveillance culture	2014	aac(6')-Ib-AKT,aadA1,blaCMY-84,blaIMP-1,blaNDM-1,blaTEM-1,ble-MBL,dfrA1,dfrA22,mph(A),mph(E),msr(E),qnrB25,sat2_gen,sul1,sul2	astA,chuX,csgB,csgD,csgE,csgF,csgG,entB,entE,fepC,ompA	blaNDM predominant cluster
E977	PID613	Escherichia coli	131	blaNDM-1	Clinical culture	2012	aac(3)-IIe,aac(6')-Ib-D181Y,aadA5,blaCTX-M-15,blaEC-5,blaNDM-1,blaOXA-1,ble-MBL,dfrA17,mph(A),sul1,tet(A)	aslA,chuA,chuS,chuT,chuU,chuV,chuW,chuX,chuY,cnf1,csgB,csgD,csgF,csgG,entA,entB,entC,entD,entE,entF,entS,fdeC,fepA,fepB,fepC,fepD,fepG,fes,fimA,fimC,fimD,fimE,fimF,fimG,fimH,fimI,fyuA,gspL,gspM,hlyA,hlyB,hlyC,hlyD,irp1,irp2,iucA,iucB,iucC,iucD,kpsD,kpsM,ompA,papB,papC,papD,papF,papG,papH,papI,papI,papJ,papK,papX,papX,sat,senB,yagV/ecpE,yagW/ecpD,yagX/ecpC,yagY/ecpB,yagZ/ecpA,ybtA,ybtE,ybtP,ybtQ,y…	blaNDM predominant cluster
E978	PID613	Escherichia coli	131	blaNDM-1	Clinical culture	2012	aac(3)-IIe,aac(6')-Ib-D181Y,aadA5,blaCTX-M-15,blaEC-5,blaNDM-1,blaOXA-1,ble-MBL,dfrA17,mph(A),sul1,tet(A)	aslA,chuA,chuS,chuT,chuU,chuV,chuW,chuX,chuY,cnf1,csgB,csgD,csgF,csgG,entA,entB,entC,entD,entE,entF,entS,fdeC,fepA,fepB,fepC,fepD,fepG,fes,fimA,fimC,fimD,fimE,fimF,fimG,fimH,fimI,fyuA,gspL,gspM,hlyA,hlyB,hlyC,hlyD,irp1,irp2,iucA,iucB,iucC,iucD,kpsD,kpsM,ompA,papB,papC,papD,papF,papG,papH,papI,papI,papJ,papK,papX,papX,sat,senB,yagV/ecpE,yagW/ecpD,yagX/ecpC,yagY/ecpB,yagZ/ecpA,ybtA,ybtE,ybtP,ybtQ,y…	blaNDM predominant cluster
E979	PID614	Enterobacter cloacae	252	blaKPC-2	Surveillance culture	2014	aac(3)-IIe,aac(6')-Ib-D181Y,aadA1,blaACT-3,blaCTX-M-15,blaKPC-2,blaOXA-1,catA1,dfrA14,fosA,mph(A),oqxA10,oqxB9,qnrB1,qnrE1,tet(A)	csgG,entA,ompA	blaKPC predominant cluster
E980	PID615	Klebsiella pneumoniae	17	blaKPC-2	Surveillance culture	2014	aph(6)-Id,blaKPC-2,blaSHV-1,dfrA14,fosA6,mph(A),oqxA6,oqxB19,qnrB1,sul2,tet(D)	entA,entB,fepC,fyuA,irp1,irp2,ompA,yagV/ecpE,yagW/ecpD,yagX/ecpC,yagY/ecpB,yagZ/ecpA,ybtA,ybtE,ybtP,ybtQ,ybtS,ybtT,ybtU,ybtX,ykgK/ecpR	blaKPC predominant cluster
E981	PID615	Klebsiella pneumoniae	17	blaKPC-2	Surveillance culture	2014	aph(6)-Id,blaKPC-2,blaTEM-1,dfrA14,fosA6,mph(A),oqxA6,oqxB19,qnrB1,sul2,tet(D)	entA,entB,fepC,fyuA,irp1,irp2,ompA,yagV/ecpE,yagW/ecpD,yagX/ecpC,yagY/ecpB,yagZ/ecpA,ybtA,ybtE,ybtP,ybtQ,ybtS,ybtT,ybtU,ybtX,ykgK/ecpR	blaKPC non-predominant
E982	PID615	Escherichia coli	73	blaKPC-2	Surveillance culture	2014	blaEC-5,blaKPC-2,mph(A)	aslA,chuA,chuS,chuT,chuU,chuV,chuW,chuX,chuY,cnf1,csgB,csgD,csgF,csgG,entA,entB,entC,entD,entE,entF,entS,fdeC,fepA,fepB,fepC,fepD,fepG,fes,fimA,fimB,fimC,fimD,fimE,fimF,fimG,fimH,fimI,focA,focC,focF,focG,fyuA,gspC,gspD,gspE,gspF,gspG,gspH,gspI,gspJ,gspK,gspL,gspM,hlyA,hlyB,hlyC,hlyD,iroB,iroC,iroD,iroE,iroN,irp1,irp2,iucA,iucB,iucC,iucD,iutA,kpsD,ompA,papB,papI,papX,pic,sat,sfaB,sfaC,sfaD,sfaD,sf…	blaKPC predominant cluster
E983	PID616	Escherichia coli	127	blaNDM-1	Clinical culture	2014	aac(3)-IId,aph(3')-Ia,aph(3'')-Ib,aph(6)-Id,armA,blaEC-5,blaNDM-1,blaTEM-1,ble-MBL,catA1,mph(E),msr(E),sul1,sul2,tet(A)	aslA,chuA,chuS,chuT,chuU,chuV,chuW,chuX,chuY,cnf1,csgB,csgD,csgF,csgG,entA,entB,entC,entD,entE,entF,entS,fdeC,fepA,fepB,fepC,fepD,fepG,fes,fimA,fimB,fimC,fimD,fimE,fimF,fimG,fimH,fimI,fyuA,gspC,gspD,gspE,gspF,gspG,gspH,gspI,gspJ,gspK,gspL,gspM,hlyA,hlyB,hlyC,hlyD,iroB,iroC,iroD,iroE,iroN,irp1,irp2,kpsD,kpsM,ompA,papB,papC,papD,papE,papF,papH,papJ,papK,papX,pic,sfaB,sfaC,sfaC,sfaD,sfaE,sfaF,sfaG,s…	blaNDM non-predominant
E984	PID617	Enterobacter cloacae	350	blaNDM-1	Clinical culture	2013	aac(3)-II,aac(3)-IIe,aac(6')-Ib-cr5,aac(6')-IIc,aadA2,aph(3'')-Ib,aph(6)-Id,arr-269927220,arr-3,blaACT-40,blaCTX-M-15,blaDHA-1,blaNDM-1,blaOXA-1,ble-MBL,catA2,catB3,dfrA1,dfrA12,ere(A),floR,fosA,mcr-9.1,mph(A),oqxA9,oqxB9,qnrB4,qnrS1,sul1,sul1,sul2	aslA,chuA,chuU,chuV,chuW,chuX,chuY,csgB,csgG,entA,entB,entC,entD,entS,fepA,fepB,fepC,fimC,fimD,fimF,fimH,fimI,fyuA,gspM,iroB,iroC,iroD,iroE,iroN,iucA,iucB,iucD,iutA,kpsM,ompA,papB,papC,papD,papF,papG,papH,papI,papJ,papK,papX,senB,yagV/ecpE,yagY/ecpB,yagZ/ecpA,ybtE,ybtQ,ybtS,ybtT,ybtX,ykgK/ecpR	blaNDM predominant cluster
E985	PID618	Klebsiella pneumoniae	34	blaNDM-1	Surveillance culture	2014	aac(3)-IIe,aac(6')-Ib-D181Y,aph(3'')-Ib,aph(6)-Id,blaCTX-M-15,blaNDM-1,blaOXA-1,blaSHV-12,blaTEM-1,ble-MBL,dfrA14,fosA5,qnrB1,qnrB7,sul2,tet(A)	astA,entA,entB,fepC,ompA,yagV/ecpE,yagW/ecpD,yagX/ecpC,yagY/ecpB,yagZ/ecpA	blaNDM predominant cluster
E986	PID619	Citrobacter amalonaticus	-	blaNDM-1	Surveillance culture	2013	aac(3)-IIe,aac(6')-Ib-D181Y,aadA2,aph(3')-Ia,blaCTX-M-15,blaNDM-1,blaOXA-1,blaSED,blaTEM-1,ble-MBL,dfrA12,mph(A),oqxA10,oqxB4,sul1	csgA,csgB,csgD,csgF,csgG,entA,entB,entE,entS,fepC,fepD,fepG,ompA	blaNDM predominant cluster
E987	PID620	Escherichia coli	131	blaNDM-1	Clinical culture	2013	aac(3)-IIe,aac(6')-Ib-D181Y,aadA5,blaCTX-M-15,blaEC-5,blaNDM-1,blaOXA-1,ble-MBL,dfrA17,mph(A),sul1,tet(A)	aslA,chuA,chuS,chuT,chuU,chuV,chuW,chuX,chuY,cnf1,csgB,csgD,csgF,csgG,entA,entB,entC,entD,entE,entF,entS,fdeC,fepA,fepB,fepC,fepD,fepG,fes,fimA,fimC,fimD,fimE,fimF,fimG,fimH,fimI,fyuA,hlyA,hlyB,hlyC,hlyD,irp1,irp2,iucA,iucB,iucC,ompA,papB,papC,papD,papF,papG,papH,papI,papI,papJ,papK,papX,papX,sat,senB,yagV/ecpE,yagW/ecpD,yagX/ecpC,yagY/ecpB,yagZ/ecpA,ybtA,ybtE,ybtP,ybtQ,ybtS,ybtT,ybtU,ybtX,ykgK/e…	blaNDM predominant cluster
E988	PID621	Citrobacter amalonaticus	-	blaNDM-1	Surveillance culture	2013	aac(3)-IIe,aac(6')-Ib-D181Y,aadA2,aph(3')-Ia,blaCTX-M-15,blaNDM-1,blaOXA-1,blaSED,blaTEM-1,ble-MBL,dfrA12,mph(A),oqxA10,oqxB4,sul1	csgA,csgB,csgD,csgF,csgG,entA,entB,entE,entS,fepC,fepD,fepG,ompA	blaNDM predominant cluster
E989	PID622	Escherichia coli	131	blaNDM-1	Clinical culture	2012	aac(3)-IIe,aac(6')-Ib-D181Y,aadA5,blaCTX-M-15,blaEC-5,blaNDM-1,blaOXA-1,ble-MBL,dfrA17,mph(A),sul1,tet(A)	aslA,chuA,chuS,chuT,chuU,chuV,chuW,chuX,chuY,cnf1,csgB,csgD,csgF,csgG,entA,entB,entC,entD,entE,entF,entS,fdeC,fepA,fepB,fepC,fepD,fepG,fes,fimA,fimC,fimD,fimE,fimF,fimG,fimH,fimI,fyuA,gspL,gspM,hlyA,hlyB,hlyC,hlyD,irp1,irp2,iucA,iucB,iucC,kpsD,kpsM,ompA,papB,papC,papD,papF,papG,papH,papI,papI,papJ,papK,papX,papX,sat,senB,yagV/ecpE,yagW/ecpD,yagX/ecpC,yagY/ecpB,yagZ/ecpA,ybtA,ybtE,ybtP,ybtQ,ybtS,y…	blaNDM predominant cluster
E990	PID623	Escherichia coli	1193	blaNDM-1	Surveillance culture	2014	aac(3)-IId,aadA5,aph(3'')-Ib,aph(6)-Id,blaEC-5,blaNDM-1,blaTEM-1,ble-MBL,dfrA17,mph(A),sul1,tet(A)	aslA,chuA,chuS,chuT,chuU,chuV,chuW,chuX,chuY,csgB,csgD,csgF,csgG,entA,entB,entC,entD,entE,entF,entS,fdeC,fepA,fepB,fepC,fepD,fepG,fes,fimA,fimB,fimC,fimD,fimE,fimF,fimG,fimH,fimI,fyuA,gspC,gspD,gspE,gspF,gspG,gspH,gspI,gspJ,gspK,gspL,gspM,irp1,irp2,iucA,iucB,iucC,iucD,iutA,kpsD,kpsM,ompA,papB,papI,papX,sat,senB,vat,yagV/ecpE,yagW/ecpD,yagX/ecpC,yagY/ecpB,yagZ/ecpA,ybtA,ybtE,ybtP,ybtQ,ybtS,ybtT,yb…	blaNDM predominant cluster
E991	PID623	Enterobacter cloacae	418	blaNDM-1	Surveillance culture	2014	aac(3)-IIe,aac(6')-Ib-D181Y,aadA2,aph(3'')-Ib,aph(6)-Id,blaACT-41,blaCTX-M-15,blaNDM-1,blaOXA-1,blaTEM-1,ble-MBL,dfrA14,dfrA16,ere(A),fosA,oqxA9,oqxB9,qnrS1,sul1,sul2,tet(D)	ompA	blaNDM predominant cluster
E992	PID624	Klebsiella pneumoniae	147	blaNDM-1	Clinical culture	2012	blaNDM-1,blaSHV-11,ble-MBL,fosA_gen,oqxA6,oqxB19	entA,entB,fepC,fepG,ompA,yagV/ecpE,yagW/ecpD,yagX/ecpC,yagY/ecpB,yagZ/ecpA,ykgK/ecpR	blaNDM predominant cluster
E993	PID624	Klebsiella pneumoniae	147	blaNDM-1	Clinical culture	2012	aac(6')-Ib-D181Y,blaCTX-M-15,blaNDM-1,blaOXA-1,blaSHV-11,ble-MBL,fosA_gen,oqxA6,oqxB19	entA,entB,fepC,fepG,ompA,yagV/ecpE,yagW/ecpD,yagX/ecpC,yagY/ecpB,yagZ/ecpA,ykgK/ecpR	blaNDM predominant cluster
E994	PID625	Citrobacter amalonaticus	-	blaNDM-1	Surveillance culture	2013	aac(3)-IIe,aac(6')-Ib-D181Y,aadA2,aph(3')-Ia,blaCTX-M-15,blaNDM-1,blaOXA-1,blaSED,blaTEM-1,ble-MBL,dfrA12,mph(A),oqxA10,oqxB4,sul1	csgA,csgB,csgD,csgF,csgG,entA,entB,entE,entS,fepC,fepD,fepG,ompA	blaNDM non-predominant
E995	PID626	Enterobacter cloacae	32	blaNDM-1	Surveillance culture	2013	aac(3)-IId,aac(6')-Ib-G,aadA2,arr-2,blaACT-52,blaNDM-1,blaSHV-12,blaTEM-1,ble-MBL,catA2,catB,dfrA16,fosA,mcr-9.1,mph(A),oqxA10,oqxB9,qnrA1,qnrB1,rmtF1,sul1,sul1,sul2,tet(D)	csgG,ompA	blaNDM non-predominant
E996	PID626	Citrobacter freundii	22	blaNDM-1	Surveillance culture	2013	aac(3)-IId,aac(6')-Ib-D181Y,aadA1,aph(3')-VI,arr-3,blaCMY-48,blaCTX-M-15,blaNDM-1,blaOXA-1,blaTEM-1,ble-MBL,catB3,dfrA1,mph(A),qnrA1,sat2_gen,sul1,sul1,sul2	chuX,csgB,csgD,csgE,csgF,csgG,entB,entE,entS,fepC,fliG,ompA	blaNDM non-predominant
E997	PID627	Escherichia coli	711	blaKPC-2	Surveillance culture	2014	blaEC-18,blaKPC-2,mph(A),qnrB19	astA,csgB,csgD,csgF,csgG,entA,entB,entC,entD,entE,entF,entS,espL1,espR1,espX1,espX4,espX5,fdeC,fepA,fepB,fepC,fepD,fepG,fes,fimA,fimB,fimC,fimD,fimE,fimF,fimG,fimH,fimI,gspC,gspD,gspE,gspF,gspG,gspH,gspI,gspJ,gspK,gspL,gspM,ompA,yagV/ecpE,yagW/ecpD,yagX/ecpC,yagY/ecpB,yagZ/ecpA,ykgK/ecpR	blaKPC predominant cluster
E998	PID628	Escherichia coli	2006	blaKPC-2	Surveillance culture	2013	aadA1,aadA2,blaEC-18,blaKPC-2,cmlA1,dfrA12,mcr-1.1,mph(A),sul3	csgB,csgD,csgF,csgG,entA,entB,entC,entD,entE,entF,entS,espL1,espR1,espX1,espX4,espX5,fdeC,fepA,fepB,fepC,fepD,fepG,fes,fimF,fimG,fimH,gspC,gspD,gspE,gspF,gspG,gspH,gspI,gspJ,gspK,gspL,gspM,ompA,yagV/ecpE,yagW/ecpD,yagX/ecpC,yagY/ecpB,yagZ/ecpA,ykgK/ecpR	blaKPC non-predominant
E999	PID628	Klebsiella pneumoniae	327	blaKPC-2	Clinical culture	2013	aac(3)-IIe,aac(6')-Ib-D181Y,blaKPC-2,blaOXA-1,blaTEM-1,dfrA14,fosA6,mph(A),oqxB12,qnrB1,tet(A)	entB,fepC,ompA,yagV/ecpE,yagW/ecpD,yagY/ecpB,yagZ/ecpA,ykgK/ecpR	blaKPC predominant cluster
E1000	PID629	Escherichia coli	-	blaKPC-2	Clinical culture	2013	aadA1,aadA2,aph(3')-Ia,blaCTX-M-8,blaEC-8,blaKPC-2,cmlA1,dfrA12,mph(A),qnrS1,sul3	aslA,astA,astA,chuS,chuU,chuV,chuW,chuY,csgB,csgD,csgF,csgG,entA,entB,entC,entD,entE,entF,entS,espL1,espL4,espR1,espX1,espX2,espX4,espX5,espY1,espY2,espY3,espY4,fdeC,fepA,fepB,fepC,fepD,fepG,fes,fimA,fimB,fimC,fimD,fimE,fimF,fimG,fimH,fimI,gspC,gspD,gspE,gspF,gspG,gspH,gspI,gspJ,gspK,gspL,gspM,gtrA,gtrB,ompA,paa,shuA,shuT,shuX,yagV/ecpE,yagW/ecpD,yagX/ecpC,yagY/ecpB,yagZ/ecpA,ykgK/ecpR	blaKPC predominant cluster
E1001	PID629	Escherichia coli	-	blaKPC-2	Clinical culture	2013	aadA1,aadA2,aph(3')-Ia,blaCTX-M-8,blaEC-8,blaKPC-2,blaTEM-1,cmlA1,dfrA12,mph(A),qnrS1,sul3	aslA,astA,astA,chuS,chuU,chuV,chuW,chuY,csgB,csgD,csgF,csgG,entA,entB,entC,entD,entE,entF,entS,espL1,espL4,espR1,espX1,espX2,espX4,espX5,espY1,espY2,espY3,espY4,fdeC,fepA,fepB,fepC,fepD,fepG,fes,fimA,fimB,fimC,fimD,fimE,fimF,fimG,fimH,fimI,gspC,gspD,gspE,gspF,gspG,gspH,gspI,gspJ,gspK,gspL,gspM,gtrA,gtrB,ompA,paa,shuA,shuT,shuX,yagV/ecpE,yagW/ecpD,yagX/ecpC,yagY/ecpB,yagZ/ecpA,ykgK/ecpR	blaKPC predominant cluster
E1002	PID629	Klebsiella pneumoniae	327	blaKPC-2	Clinical culture	2014	aac(6')-Ib-D181Y,aadA1,aadA2,aph(3')-Ia,blaCTX-M-8,blaKPC-2,blaOXA-1,blaSHV-101,blaTEM-1,cmlA1,dfrA12,dfrA14,fosA6,mph(A),oqxA5,oqxB12,qnrS1,qnrS2,sul3	entA,entB,fepC,ompA,yagV/ecpE,yagW/ecpD,yagX/ecpC,yagY/ecpB,yagZ/ecpA,ykgK/ecpR	blaKPC predominant cluster
E1003	PID630	Klebsiella pneumoniae	14	blaOXA-181	Clinical culture	2012	aac(3)-IId,aac(3)-IIe,aac(6')-Ib-D181Y,aadA1,aadA2,aph(3'')-Ib,aph(6)-Id,armA,arr-2,blaCTX-M-15,blaOXA-1,blaOXA-181,blaOXA-9,blaSHV-106,blaTEM-150,cmlA5,dfrA1,dfrA12,ere(A),fosA6,mph(E),msr(E),oqxA6,oqxB20,sat2_gen,sul1,sul2	entA,entB,fepC,fyuA,irp1,irp2,ompA,yagV/ecpE,yagW/ecpD,yagX/ecpC,yagY/ecpB,yagZ/ecpA,ybtA,ybtE,ybtP,ybtQ,ybtS,ybtT,ybtU,ybtX,ykgK/ecpR	NA	Plasmid assigned but not clustered
E1004	PID631	Citrobacter freundii	18	blaNDM-1	Clinical culture	2013	aac(3)-IId,aac(6')-Ib-cr5,aadA5,aph(3')-Ia,armA,arr-3,blaCMY-117,blaDHA-1,blaNDM-1,blaOXA-1,blaTEM-1,ble-MBL,catB3,dfrA17,mph(A),mph(E),msr(E),qnrB4,sul1,tet(A)	chuX,csgB,csgD,csgE,csgF,csgG,entB,entE,fepC,fliG,ompA	blaNDM non-predominant
E1005	PID632	Klebsiella pneumoniae	147	blaNDM-1	Clinical culture	2012	aac(3)-IId,aadA2,aph(3'')-Ib,aph(6)-Id,armA,blaCTX-M-15,blaNDM-1,blaSHV-11,blaTEM-1,ble-MBL,dfrA32,ere(A),fosA_gen,mph(E),msr(E),oqxA6,oqxB19,qnrB1,qnrS1,sul1	entA,entB,fepC,fepG,fyuA,irp1,irp2,ompA,yagV/ecpE,yagW/ecpD,yagX/ecpC,yagY/ecpB,yagZ/ecpA,ybtA,ybtE,ybtP,ybtQ,ybtS,ybtT,ybtU,ybtX,ykgK/ecpR	blaNDM non-predominant
E1006	PID633	Escherichia coli	410	blaNDM-5	Surveillance culture	2014	aac(3)-IId,aac(6')-Ib-D181Y,aadA2,aadA5,aph(3'')-Ib,aph(6)-Id,blaCMY-2,blaCTX-M-15,blaEC-15,blaNDM-5,blaOXA-1,blaTEM-1,ble-MBL,dfrA12,dfrA17,mph(A),sul1,sul2,tet(B)	csgB,csgD,csgF,csgG,entA,entB,entC,entD,entE,entF,entS,espL1,espR1,espX1,espX4,espX5,espY1,fdeC,fepA,fepB,fepC,fepD,fepG,fes,fimA,fimB,fimC,fimD,fimE,fimF,fimG,fimH,fimI,gspK,gspL,gspM,ompA,yagV/ecpE,yagW/ecpD,yagX/ecpC,yagY/ecpB,yagZ/ecpA,ykgK/ecpR	blaNDM non-predominant
E1007	PID634	Escherichia coli	1011	blaNDM-1	Surveillance culture	2014	aac(3)-IId,aadA2,aph(3')-Ia,aph(3'')-Ib,aph(6)-Id,armA,blaEC-15,blaNDM-1,blaTEM-1,ble-MBL,dfrA12,mcr-1.1,mph(E),msr(E),sul1,sul2,tet(B)	aslA,chuU,chuV,chuW,chuY,csgB,csgD,csgF,csgG,entA,entB,entC,entD,entE,entF,entS,espL1,espR1,espX5,espY1,espY2,espY3,espY4,fdeC,fepA,fepB,fepC,fepD,fepG,fes,fimA,fimB,fimC,fimE,fimF,fimG,fimH,fimI,gspC,gspD,gspE,gspF,gspG,gspH,gspI,gspJ,gspK,gspL,gspM,ompA,papC,papD,papE,papF,papG,papH,papI,papJ,papK,shuA,shuS,shuT,shuX,yagV/ecpE,yagW/ecpD,yagX/ecpC,yagY/ecpB,yagZ/ecpA,ykgK/ecpR	blaNDM non-predominant
E1008	PID634	Klebsiella pneumoniae	-	blaNDM-1	Surveillance culture	2014	aac(3)-IId,aac(6')-Ib-D181Y,aph(3'')-Ib,aph(6)-Id,blaCTX-M-15,blaNDM-1,blaOXA-1,blaSHV-172,blaTEM-1,ble-MBL,dfrA14,mph(E),msr(E),oqxA6,qnrB1,sul1,sul2,tet(A)	entA,entB,fepC,ompA,yagV/ecpE,yagW/ecpD,yagX/ecpC,yagY/ecpB,yagZ/ecpA,ybtA,ybtE,ybtP,ybtQ,ybtS,ybtT,ybtU,ybtX,ykgK/ecpR	blaNDM non-predominant
E1009	PID634	Escherichia coli	1610	blaNDM-1	Surveillance culture	2014	aac(3)-IId,aph(3'')-Ib,aph(6)-Id,armA,blaEC-18,blaNDM-1,blaTEM-1,ble-MBL,dfrA14,floR,fosA4,mph(A),mph(E),msr(E),qnrB4,qnrS1,sul1,sul2	csgB,csgD,csgF,csgG,entA,entB,entC,entD,entE,entF,entS,espL1,espR1,espX1,espX4,espX5,fdeC,fepA,fepB,fepC,fepD,fepG,fes,fimA,fimB,fimC,fimD,fimE,fimF,fimG,fimH,fimI,gspC,gspD,gspE,gspF,gspG,gspH,gspI,gspJ,gspK,gspL,gspM,iroB,iroC,iroD,iroE,iroN,ompA,yagV/ecpE,yagW/ecpD,yagX/ecpC,yagY/ecpB,yagZ/ecpA,ykgK/ecpR	blaNDM non-predominant
E1010	PID634	Klebsiella pneumoniae	273	blaNDM-1	Surveillance culture	2014	aac(3)-IId,aac(6')-Ib-D181Y,aadA1,aadA2,blaNDM-1,blaOXA-1,blaSHV-11,blaTEM-1,ble-MBL,cmlA1,dfrA14,fosA_gen,oqxA6,oqxB19,qnrB1,sul1,sul3,tet(A)	entA,entB,fepC,fepG,fyuA,irp1,irp2,ompA,yagV/ecpE,yagW/ecpD,yagX/ecpC,yagY/ecpB,yagZ/ecpA,ybtA,ybtE,ybtP,ybtQ,ybtS,ybtT,ybtU,ybtX,ykgK/ecpR	blaNDM non-predominant
E1011	PID635	Klebsiella pneumoniae	273	blaNDM-1	Surveillance culture	2013	aac(3)-IId,aac(6')-Ib-D181Y,armA,blaNDM-1,blaOXA-1,blaSHV-11,blaTEM-1,ble-MBL,dfrA14,fosA_gen,mph(E),msr(E),oqxA6,oqxB19,sul1	entA,entB,fepC,fepG,fyuA,irp1,irp2,ompA,yagV/ecpE,yagW/ecpD,yagX/ecpC,yagY/ecpB,yagZ/ecpA,ybtA,ybtE,ybtP,ybtQ,ybtS,ybtT,ybtU,ybtX,ykgK/ecpR	blaNDM non-predominant
E1012	PID636	Citrobacter freundii	22	blaNDM-1	Surveillance culture	2013	aac(3)-IId,aac(6')-Ib-G,aadA2,aph(3')-Ia,aph(3'')-Ib,aph(6)-Id,arr-2,blaCMY-48,blaCTX-M-15,blaNDM-1,blaOXA-1,blaTEM-1,ble-MBL,catA2,catB,dfrA12,mph(A),qnrA1,qnrB1,rmtF1,sul1,sul1,sul2,tet(A)	chuX,csgB,csgD,csgE,csgF,csgG,entB,entE,entS,fepC,fliG,ompA	blaNDM non-predominant
E1013	PID637	Klebsiella oxytoca	108	blaNDM-1	Surveillance culture	2013	aac(3)-IIe,aac(6')-Ib-D181Y,aph(3')-Ia,aph(3'')-Ib,aph(6)-Id,blaCTX-M-15,blaNDM-1,blaOXA-1,blaOXY-1-1,blaTEM-1,ble-MBL,dfrA14,fosA_gen,oqxA10,oqxB9,qnrB1,sul2,tet(A)	entB,fyuA,irp1,irp2,mgtB,ompA,yagZ/ecpA,ybtA,ybtE,ybtP,ybtQ,ybtS,ybtT,ybtU,ybtX	blaNDM predominant cluster
E1014	PID638	Enterobacter cloacae	270	blaNDM-1	Surveillance culture	2014	aac(6')-Ib-D181Y,aph(3'')-Ib,aph(6)-Id,blaACT-83,blaCTX-M-15,blaNDM-1,blaOXA-1,blaTEM-1,ble-MBL,dfrA14,oqxA9,oqxB9,qnrB1,sul2	fyuA,irp1,irp2,ompA,ybtA,ybtE,ybtP,ybtQ,ybtS,ybtT,ybtU,ybtX	blaNDM predominant cluster
E1015	PID639	Klebsiella pneumoniae	48	blaKPC-2	Clinical culture	2014	blaKPC-2,blaSHV-172,blaTEM-1,fosA_gen,mph(A),oqxA6,oqxB10	entA,entB,fepC,fyuA,irp1,irp2,ompA,yagV/ecpE,yagW/ecpD,yagX/ecpC,yagY/ecpB,yagZ/ecpA,ybtA,ybtE,ybtP,ybtQ,ybtS,ybtT,ybtU,ybtX,ykgK/ecpR	blaKPC non-predominant
E1016	PID640	Escherichia coli	448	blaNDM-5	Surveillance culture	2014	aadA2,blaCMY-42,blaEC-13,blaNDM-5,blaTEM-1,ble-MBL,dfrA12,erm(B),mph(A),rmtB1,sul1	csgB,csgD,csgF,csgG,entA,entB,entC,entD,entE,entF,entS,espL1,espX1,espX4,espX5,espY1,fdeC,fepA,fepB,fepC,fepD,fepG,fes,fimA,fimB,fimC,fimD,fimE,fimF,fimG,fimH,fimI,fyuA,gspC,gspD,gspE,gspF,gspG,gspH,gspI,gspJ,gspK,gspL,gspM,irp1,irp2,ompA,yagV/ecpE,yagW/ecpD,yagX/ecpC,yagY/ecpB,yagZ/ecpA,ybtA,ybtE,ybtP,ybtQ,ybtS,ybtT,ybtU,ybtX,ykgK/ecpR	blaNDM non-predominant
E1017	PID640	Klebsiella pneumoniae	231	blaOXA-232	Surveillance culture	2014	aac(6')-Ib-G,aadA2,arr-2,blaCTX-M-15,blaOXA-232,blaSHV-212,blaTEM-1,catA1,catB,dfrA12,erm(B),fosA_gen,mph(A),oqxA10,qnrS1,sul1	entB,fepC,fyuA,irp1,irp2,iucA,iucB,iucC,iucD,iutA,ompA,yagV/ecpE,yagW/ecpD,yagX/ecpC,yagY/ecpB,yagZ/ecpA,ybtA,ybtE,ybtP,ybtQ,ybtS,ybtT,ybtU,ybtX,ykgK/ecpR	NA	Non-blaKPC/blaNDM
E1018	PID641	Escherichia coli	4532	blaNDM-1	Surveillance culture	2014	aadA1,aadA2,aph(3')-Ia,aph(3'')-Ib,aph(6)-Id,blaCMY-2,blaDHA-1,blaEC-18,blaNDM-1,blaTEM-1,ble-MBL,catA2,dfrA12,floR,fosA4,mph(A),qnrB4,qnrS1,sul1,sul3,tet(A),tet(M)	csgB,csgD,csgF,csgG,entA,entB,entC,entD,entE,entF,entS,espL1,espX4,espX5,fdeC,fepA,fepB,fepC,fepD,fepG,fes,fimA,fimB,fimC,fimD,fimE,fimF,fimG,fimH,fimI,gspC,gspD,gspE,gspF,gspG,gspH,gspI,gspJ,gspK,gspL,gspM,iroB,iroC,iroD,iroE,iroN,ompA,yagV/ecpE,yagW/ecpD,yagX/ecpC,yagY/ecpB,yagZ/ecpA,ykgK/ecpR	blaNDM predominant cluster
E1019	PID641	Klebsiella pneumoniae	2028	blaNDM-1	Surveillance culture	2014	blaNDM-1,blaSHV-187,ble-MBL,fosA_gen,oqxA6,oqxB19	entA,entB,fepC,fyuA,irp1,irp2,ompA,yagV/ecpE,yagW/ecpD,yagX/ecpC,yagY/ecpB,yagZ/ecpA,ybtA,ybtE,ybtP,ybtQ,ybtS,ybtT,ybtU,ybtX,ykgK/ecpR	blaNDM predominant cluster
E1020	PID642	Klebsiella pneumoniae	841	blaKPC-2	Surveillance culture	2013	aac(3)-IIe,aac(6')-Ib-D181Y,aph(3'')-Ib,aph(6)-Id,blaKPC-2,blaOKP-B-22,blaOXA-1,dfrA14,fosA_gen,mph(A),oqxA10,oqxB11,qnrB1,sul2,tet(A)	entB,fepC,ompA,yagV/ecpE,yagW/ecpD,yagX/ecpC,yagY/ecpB,yagZ/ecpA,ykgK/ecpR	blaKPC non-predominant
E1021	PID642	Klebsiella pneumoniae	841	blaKPC-2	Surveillance culture	2013	aac(3)-IIe,aac(6')-Ib-D181Y,blaKPC-2,blaOKP-B-22,blaOXA-1,blaTEM-1,dfrA14,fosA_gen,mph(A),oqxA10,oqxB11,qnrB1,tet(A)	entB,fepC,ompA,yagV/ecpE,yagW/ecpD,yagX/ecpC,yagY/ecpB,yagZ/ecpA,ykgK/ecpR	blaKPC non-predominant
E1022	PID643	Klebsiella pneumoniae	231	blaKPC-2	Surveillance culture	2013	aadA1,aadA2,blaDHA-1,blaKPC-2,blaSHV-212,dfrA12,dfrA14,floR,fosA_gen,mph(A),oqxA10,oqxB12,qnrB4,sul1,tet(A)	entB,fepC,ompA,yagV/ecpE,yagW/ecpD,yagX/ecpC,yagY/ecpB,yagZ/ecpA,ykgK/ecpR	blaKPC predominant cluster
E1023	PID643	Escherichia coli	410	blaKPC-2	Surveillance culture	2013	aac(3)-IIe,blaCMY-42,blaEC-15,blaKPC-2,blaTEM-1,mph(A)	csgB,csgD,csgF,csgG,entA,entB,entC,entD,entE,entF,entS,espL1,espR1,espX1,espX4,espX5,fdeC,fepA,fepB,fepC,fepD,fepG,fes,fimA,fimB,fimC,fimD,fimE,fimF,fimG,fimH,fimI,gspK,gspL,gspM,iucA,iucB,iucC,iucD,iutA,ompA,yagV/ecpE,yagW/ecpD,yagX/ecpC,yagY/ecpB,yagZ/ecpA,ykgK/ecpR	blaKPC predominant cluster
E1024	PID644	Citrobacter freundii	91	blaIMP-1	Clinical culture	2012	aac(3)-IId,aac(6')-Ib-AKT,aac(6')-Ib-AKT,aac(6')-If,aacA34,arr-3,blaCMY-150,blaIMP-1,blaOXA-10,blaSHV-12,dfrA22,mph(A),qnrA1,qnrB38,sul1,sul1,sul2	chuX,csgB,csgD,csgE,csgF,csgG,entB,entE,fepC,fliG,ompA	NA	No plasmid assigned
E1025	PID645	Klebsiella pneumoniae	17	blaKPC-2	Surveillance culture	2013	aadA2,aph(3')-Ia,blaKPC-2,blaSHV-145,blaTEM-1,dfrA12,fosA5,mph(A),oqxA10,oqxB32	entA,entB,fepC,ompA,yagV/ecpE,yagW/ecpD,yagX/ecpC,yagY/ecpB,yagZ/ecpA,ykgK/ecpR	blaKPC predominant cluster
E1026	PID645	Escherichia coli	2797	blaKPC-2	Surveillance culture	2013	blaEC-8,blaKPC-2,blaTEM-1,mph(A)	aslA,chuS,chuU,chuV,chuW,chuY,csgB,csgD,csgF,csgG,entA,entB,entC,entD,entE,entF,entS,espL1,espL4,espR1,espX1,espX2,espX4,espX5,espY1,espY2,espY3,espY4,fdeC,fepA,fepB,fepC,fepD,fepG,fes,fimA,fimB,fimC,fimD,fimE,fimF,fimG,fimH,fimI,gspC,gspD,gspE,gspF,gspG,gspH,gspI,gspJ,gspK,gspL,gspM,kpsD,kpsM,kpsT,ompA,shuA,shuT,shuX,yagV/ecpE,yagW/ecpD,yagX/ecpC,yagY/ecpB,yagZ/ecpA,ykgK/ecpR	blaKPC predominant cluster
E1027	PID645	Klebsiella pneumoniae	17	blaKPC-2	Surveillance culture	2013	aadA2,aph(3')-Ia,blaKPC-2,blaSHV-145,blaTEM-1,dfrA12,fosA5,mph(A),oqxA10,oqxB32	entA,entB,fepC,ompA,yagV/ecpE,yagW/ecpD,yagX/ecpC,yagY/ecpB,yagZ/ecpA,ykgK/ecpR	blaKPC predominant cluster
E1028	PID645	Escherichia coli	2797	blaKPC-2	Surveillance culture	2013	blaEC-8,blaKPC-2,blaTEM-1,mph(A)	aslA,chuS,chuU,chuV,chuW,chuY,csgB,csgD,csgF,csgG,entA,entB,entC,entD,entE,entF,entS,espL1,espL4,espR1,espX1,espX2,espX4,espX5,espY1,espY2,espY3,espY4,fdeC,fepA,fepB,fepC,fepD,fepG,fes,fimA,fimB,fimC,fimD,fimE,fimF,fimG,fimH,fimI,gspC,gspD,gspE,gspF,gspG,gspH,gspI,gspJ,gspK,gspL,gspM,kpsD,kpsM,kpsT,ompA,shuA,shuT,shuX,yagV/ecpE,yagW/ecpD,yagX/ecpC,yagY/ecpB,yagZ/ecpA,ykgK/ecpR	blaKPC predominant cluster
E1029	PID645	Klebsiella pneumoniae	17	blaKPC-2	Surveillance culture	2013	aadA2,aph(3')-Ia,blaKPC-2,blaSHV-145,blaTEM-1,dfrA12,fosA5,mph(A),oqxA10,oqxB32	entA,entB,fepC,ompA,yagV/ecpE,yagW/ecpD,yagX/ecpC,yagY/ecpB,yagZ/ecpA,ykgK/ecpR	blaKPC predominant cluster
E1030	PID645	Escherichia coli	2797	blaKPC-2	Surveillance culture	2013	blaEC-8,blaKPC-2,blaTEM-1,mph(A)	aslA,chuS,chuU,chuV,chuW,chuY,csgB,csgD,csgE,csgF,csgG,entA,entB,entC,entD,entE,entF,entS,espL1,espL4,espR1,espX1,espX2,espX4,espX5,espY1,espY2,espY3,espY4,fdeC,fepA,fepB,fepC,fepD,fepG,fes,fimA,fimB,fimC,fimD,fimE,fimF,fimG,fimH,fimI,gspC,gspD,gspE,gspF,gspG,gspH,gspI,gspJ,gspK,gspL,gspM,kpsD,kpsM,kpsT,ompA,shuA,shuT,shuX,yagV/ecpE,yagW/ecpD,yagX/ecpC,yagY/ecpB,yagZ/ecpA,ykgK/ecpR	blaKPC predominant cluster
E1031	PID646	Escherichia coli	405	blaKPC-2	Surveillance culture	2014	aac(3)-IIe,aac(6')-Ib-D181Y,blaCTX-M-15,blaEC-8,blaKPC-2,mph(A),tet(A)	aslA,chuS,chuU,chuV,chuW,chuY,csgB,csgD,csgF,csgG,entA,entB,entC,entD,entE,entF,entS,espL1,espL4,espX4,espY1,espY3,fdeC,fepA,fepB,fepC,fepD,fepG,fes,fimA,fimB,fimC,fimD,fimE,fimF,fimG,fimH,fimI,fyuA,gspC,gspD,gspE,gspF,gspG,gspH,gspI,gspJ,gspK,gspL,gspM,irp1,irp2,iucA,iucB,iucC,iucD,iutA,kpsD,kpsM,ompA,papB,papI,papX,sat,senB,shuA,shuT,shuX,yagV/ecpE,yagW/ecpD,yagX/ecpC,yagY/ecpB,yagZ/ecpA,ybtA,y…	blaKPC non-predominant
E1032	PID646	Enterobacter cloacae	523	blaKPC-2	Surveillance culture	2014	aac(3)-IId,aac(6')-Ib-AGKT,aadA1,blaKPC-2,blaMIR-20,blaOXA-9,blaSHV-12,blaTEM-1,dfrA1,fosA,mph(A),oqxA10,oqxB20,sul2	csgG,entA,entB,ompA	blaKPC predominant cluster
E1033	PID647	Escherichia coli	156	blaIMP-1	Surveillance culture	2013	aac(3)-IId,aac(6')-Ib-AKT,armA,blaEC-18,blaIMP-1,blaTEM-1,mph(E),msr(E),sul1,sul2,tet(B),tet(C)	csgB,csgD,csgF,csgG,entA,entB,entC,entD,entE,entF,entS,espL1,espR1,espX1,espX4,espX5,fdeC,fepA,fepB,fepC,fepD,fepG,fes,fimA,fimB,fimC,fimD,fimE,fimF,fimG,fimH,fimI,fyuA,gspC,gspD,gspE,gspF,gspG,gspH,gspI,gspJ,gspK,gspL,gspM,irp1,irp2,ompA,yagV/ecpE,yagW/ecpD,yagX/ecpC,yagY/ecpB,yagZ/ecpA,ybtA,ybtE,ybtP,ybtQ,ybtS,ybtT,ybtU,ybtX,ykgK/ecpR	NA	No plasmid assigned
E1034	PID648	Klebsiella pneumoniae	742	blaKPC-2	Clinical culture	2013	blaKPC-2,blaSHV-172,blaTEM-1,fosA_gen,mph(A),oqxA6,oqxB32	entA,entB,fepC,iroB,iroC,iroD,iroE,iroN,ompA,yagV/ecpE,yagW/ecpD,yagX/ecpC,yagY/ecpB,yagZ/ecpA,ykgK/ecpR	blaKPC predominant cluster
E1035	PID648	Klebsiella pneumoniae	742	blaKPC-2	Clinical culture	2014	blaKPC-2,blaSHV-172,blaTEM-1,fosA_gen,mph(A),oqxA6,oqxB32	entA,entB,fepC,iroB,iroC,iroD,iroE,iroN,ompA,yagV/ecpE,yagW/ecpD,yagX/ecpC,yagY/ecpB,yagZ/ecpA,ykgK/ecpR	blaKPC predominant cluster
E1036	PID649	Escherichia coli	-	blaNDM-1	Surveillance culture	2015	blaEC,blaNDM-1,blaTEM-135,ble-MBL,dfrA15,fosA4,mcr-1.1,qnrS1,tet(A)	aslA,chuS,chuT,chuU,chuV,chuW,chuX,chuY,csgB,csgD,csgF,csgG,entA,entB,entC,entD,entE,entF,entS,faeC,faeD,faeE,faeF,faeH,faeI,fdeC,fepA,fepB,fepC,fepD,fepG,fes,fimA,fimB,fimC,fimD,fimE,fimF,fimG,fimH,fimI,gspC,gspD,gspE,gspF,gspG,gspH,gspI,gspJ,gspK,gspL,gspM,ompA,shuA,yagV/ecpE,yagW/ecpD,yagX/ecpC,yagY/ecpB,yagZ/ecpA,ykgK/ecpR	blaNDM predominant cluster
E1037	PID650	Escherichia coli	1675	blaNDM-1	Surveillance culture	2013	aac(3)-IIe,aac(6')-Ib-AKT,aadA1,aadA2,ant(2'')-Ia,aph(3'')-Ib,aph(6)-Id,blaACT-41,blaCTX-M-15,blaCTX-M-9,blaEC-18,blaNDM-1,blaOXA-1,blaTEM-1,ble-MBL,catA1,dfrA14,dfrA16,fosA,oqxA9,oqxB9,qnrA1,qnrB1,sul1,sul2,tet(A)	csgB,csgD,csgF,csgG,entA,entB,entC,entD,entE,entF,entS,espL1,espL4,espR1,espX1,espX4,fepA,fepB,fepC,fepD,fepG,fes,fimA,fimB,fimC,fimD,fimE,fimF,fimG,fimH,fimI,gspF,gspG,gspH,gspI,gspJ,gspK,gspL,gspM,ompA,ompA	blaNDM predominant cluster
E1038	PID651	Escherichia coli	2083	blaNDM-4	Surveillance culture	2013	aac(3)-IId,aac(6')-Ib-AKT,aadA1,aadA2,aadA5,aph(3'')-Ib,aph(6)-Id,blaCMY-42,blaCTX-M-15,blaEC-13,blaOXA-9,blaTEM-1,ble-MBL,dfrA12,dfrA17,mph(A),rmtB1,sul2,tet(B)	csgB,csgD,csgF,csgG,entA,entB,entC,entD,entE,entF,entS,espL1,espR4,espX1,espX4,espX5,fdeC,fepA,fepB,fepC,fepD,fepG,fes,fimA,fimB,fimC,fimD,fimE,fimF,fimG,fimH,fimI,fyuA,gspC,gspD,gspE,gspF,gspG,gspH,gspI,gspJ,gspK,gspL,gspM,irp1,irp2,ompA,yagV/ecpE,yagW/ecpD,yagX/ecpC,yagY/ecpB,yagZ/ecpA,ybtA,ybtE,ybtP,ybtQ,ybtS,ybtT,ybtU,ybtX,ykgK/ecpR	blaNDM non-predominant
E1040	PID653	Klebsiella pneumoniae	307	blaNDM-1	Surveillance culture	2015	aac(3)-IIe,aph(3'')-Ib,aph(6)-Id,blaCTX-M-15,blaNDM-1,blaSHV-106,blaTEM-1,ble-MBL,dfrA14,fosA6,oqxA5,oqxB19,qnrB1,sul2,tet(A)	entA,entB,fepC,ompA,yagV/ecpE,yagW/ecpD,yagX/ecpC,yagY/ecpB,yagZ/ecpA,ykgK/ecpR	blaNDM predominant cluster
E1041	PID654	Citrobacter freundii	22	blaNDM-1	Surveillance culture	2013	aac(6')-Ib-D181Y,aadA1,blaCMY-48,blaCTX-M-15,blaNDM-1,blaOXA-1,ble-MBL,dfrA1,sat2_gen,sul2	chuX,csgB,csgD,csgE,csgF,csgG,entB,entE,entS,fepC,fliG,ompA	blaNDM non-predominant
E1042	PID654	Klebsiella pneumoniae	34	blaNDM-1	Surveillance culture	2013	aac(3)-IIe,aac(6')-Ib-D181Y,aph(3'')-Ib,aph(6)-Id,blaCTX-M-15,blaNDM-1,blaOXA-1,blaSHV-26,blaTEM-1,ble-MBL,dfrA14,fosA5,qnrB1,sul2,tet(A)	astA,entA,entB,fepC,ompA,yagV/ecpE,yagW/ecpD,yagX/ecpC,yagY/ecpB,yagZ/ecpA	blaNDM non-predominant
E1043	PID655	Enterobacter cloacae	171	blaNDM-7	Surveillance culture	2013	aac(6')-Ib-D181Y,aadA1,aph(3'')-Ib,aph(6)-Id,blaACT-45,blaCTX-M-15,blaNDM-7,blaOXA-1,blaTEM-1,ble-MBL,catA1,dfrA14,fosA,oqxA10,oqxB9,qnrB1,sul2,tet(A)	fepD,ompA	blaNDM non-predominant
E1044	PID656	Escherichia coli	448	blaNDM-7	Clinical culture	2014	aac(3)-IId,aac(6')-Ib-D181Y,aadA5,blaCMY-42,blaCTX-M-15,blaEC-13,blaNDM-7,blaOXA-1,blaTEM-1,ble-MBL,catB3,dfrA17,mph(A),rmtB1,tet(B)	csgB,csgD,csgF,csgG,entA,entB,entC,entD,entE,entF,entS,espL1,espR1,espX1,espY1,fdeC,fepA,fepB,fepC,fepD,fepG,fes,fimA,fimB,fimC,fimD,fimE,fimF,fimG,fimH,fimI,gspC,gspD,gspE,gspF,gspG,gspH,gspI,gspJ,gspK,gspL,gspM,ompA,yagV/ecpE,yagW/ecpD,yagX/ecpC,yagY/ecpB,yagZ/ecpA,ykgK/ecpR	blaNDM non-predominant
E1045	PID656	Klebsiella pneumoniae	16	blaNDM-5	Clinical culture	2014	aac(6')-Ib-G,aadA16,arr-3,blaCTX-M-15,blaNDM-5,blaSHV-145,ble-MBL,catB,dfrA27,erm(B),fosA5,mph(A),oqxA10,oqxB32,rmtF1,sul1	astA,entA,entB,fepC,fyuA,irp1,irp2,ompA,yagV/ecpE,yagW/ecpD,yagX/ecpC,yagY/ecpB,yagZ/ecpA,ybtA,ybtE,ybtP,ybtQ,ybtS,ybtT,ybtU,ybtX,ykgK/ecpR	blaNDM non-predominant
E1046	PID657	Klebsiella pneumoniae	11	blaKPC-2	Clinical culture	2013	aac(6')-Ib-D181Y,blaKPC-2,blaOXA-1,blaSHV-158,blaTEM-1,dfrA14,fosA6,mph(A),oqxA,oqxB,qnrB1,tet(A)	entA,entB,fepC,fyuA,irp1,irp2,ompA,yagV/ecpE,yagW/ecpD,yagX/ecpC,yagY/ecpB,yagZ/ecpA,ybtA,ybtE,ybtP,ybtQ,ybtS,ybtT,ybtU,ybtX,ykgK/ecpR	blaKPC predominant cluster
E1047	PID658	Escherichia coli	3268	blaOXA-48	Clinical culture	2013	blaEC-8,blaOXA-48	aslA,chuS,chuU,chuV,chuW,chuY,csgB,csgD,csgF,csgG,entA,entB,entC,entD,entE,entF,entS,espL1,espL4,espR1,espR3,espR4,espX1,espX5,espY1,espY2,espY3,fdeC,fepA,fepB,fepC,fepD,fepG,fes,fimA,fimB,fimC,fimD,fimE,fimF,fimG,fimH,fimI,gspC,gspD,gspE,gspF,gspG,gspH,gspI,gspJ,gspK,gspL,gspM,kpsD,kpsM,ompA,shuA,shuT,shuX,yagV/ecpE,yagW/ecpD,yagX/ecpC,yagY/ecpB,yagZ/ecpA,ykgK/ecpR	NA	Non-blaKPC/blaNDM
E1048	PID659	Escherichia coli	131	blaNDM-1	Clinical culture	2014	blaEC-5,blaNDM-1,ble-MBL	aslA,chuA,chuS,chuT,chuU,chuV,chuW,chuX,chuY,csgB,csgD,csgF,csgG,entA,entB,entC,entD,entE,entF,entS,fdeC,fepA,fepB,fepC,fepD,fepG,fes,fimA,fimC,fimD,fimE,fimF,fimG,fimH,fimI,fyuA,irp1,irp2,iucA,iucB,iucC,iucD,iutA,kpsD,ompA,papB,papI,papX,sat,yagV/ecpE,yagW/ecpD,yagX/ecpC,yagY/ecpB,yagZ/ecpA,ybtA,ybtE,ybtP,ybtQ,ybtS,ybtT,ybtU,ybtX,ykgK/ecpR	blaNDM predominant cluster
E1049	PID660	Enterobacter cloacae	93	blaKPC-2	Clinical culture	2014	aac(3)-IIe,aac(6')-Ib-D181Y,aph(3'')-Ib,aph(6)-Id,blaACT-73,blaCTX-M-15,blaKPC-2,blaOXA-1,blaTEM-1,catA2,dfrA14,fosA,mph(A),oqxA9,oqxB9,qnrB1,sul2	csgG,entB,iroB,iroC,iroD,iroE,iroN,ompA	blaKPC predominant cluster
E1050	PID661	Escherichia coli	10	blaKPC-2	Surveillance culture	2015	aph(3')-Ia,aph(3'')-Ib,aph(6)-Id,blaEC,blaKPC-2,mph(A),sul2,sul3	aslA,csgB,csgD,csgF,csgG,entA,entB,entC,entD,entE,entF,entS,espL1,espL4,espX4,espX5,fdeC,fepA,fepB,fepC,fepD,fepG,fes,fimA,fimB,fimC,fimD,fimE,fimF,fimG,fimH,fimI,gspC,gspD,gspE,gspF,gspG,gspH,gspI,gspJ,gspK,gspL,gspM,iroB,iroC,iroD,iroE,iroN,iucA,iucB,iucC,iucD,iutA,ompA,yagV/ecpE,yagW/ecpD,yagX/ecpC,yagY/ecpB,yagZ/ecpA,ykgK/ecpR	blaKPC non-predominant
E1051	PID661	Klebsiella pneumoniae	16	blaKPC-2	Surveillance culture	2015	aac(6')-Ib-D181Y,aadA2,blaCTX-M-15,blaKPC-2,blaOXA-1,blaSHV-145,blaTEM-1,blaTEM-1,dfrA12,fosA5,mph(A),oqxA10,oqxB32,sul1,tet(A)	entA,entB,fepC,fyuA,irp1,irp2,ompA,yagV/ecpE,yagW/ecpD,yagX/ecpC,yagY/ecpB,yagZ/ecpA,ybtA,ybtE,ybtP,ybtQ,ybtS,ybtT,ybtU,ybtX,ykgK/ecpR	blaKPC predominant cluster
E1052	PID662	Klebsiella pneumoniae	1998	blaNDM-1	Surveillance culture	2013	aac(3)-IIe,aac(6')-Ib-D181Y,aph(3')-Ia,aph(3'')-Ib,aph(6)-Id,blaCMY-6,blaNDM-1,blaOKP-B-16,blaOXA-1,blaTEM-1,ble-MBL,fosA_gen,oqxA10,oqxB11,qnrS1,sul2	entB,fepC,ompA,yagV/ecpE,yagW/ecpD,yagX/ecpC,yagY/ecpB,yagZ/ecpA,ykgK/ecpR	blaNDM non-predominant
E1053	PID663	Escherichia coli	-	blaKPC-2	Surveillance culture	2013	blaCMY-2,blaEC-18,blaKPC-2,blaTEM-1	csgB,csgD,csgF,csgG,entA,entB,entC,entD,entE,entF,entS,espL1,espR1,espX1,espX4,espX5,fdeC,fepA,fepB,fepC,fepG,fes,fimA,fimB,fimC,fimD,fimE,fimF,fimG,fimH,fimI,gspC,gspD,gspF,gspG,gspH,gspI,gspJ,gspK,gspL,gspM,ompA,yagV/ecpE,yagW/ecpD,yagX/ecpC,yagY/ecpB,yagZ/ecpA,ykgK/ecpR	blaKPC non-predominant
E1054	PID663	Klebsiella pneumoniae	-	blaKPC-2	Surveillance culture	2013	aac(6')-Ib-D181Y,blaKPC-2,blaOXA-1,blaTEM-1,dfrA14,fosA_gen,qnrB1	ompA,yagW/ecpD,yagY/ecpB,yagZ/ecpA,ykgK/ecpR	blaKPC non-predominant
E1055	PID664	Klebsiella pneumoniae	11	blaNDM-1	Surveillance culture	2012	aac(3)-IIe,aac(6')-Ib-D181Y,aadA2,arr-3,blaCTX-M-15,blaDHA-1,blaNDM-1,blaOXA-1,blaSHV-158,ble-MBL,dfrA12,fosA6,mph(A),oqxA,oqxB,qnrB4,sul1,sul1,tet(A)	entA,entB,fepC,fyuA,irp1,irp2,ompA,yagV/ecpE,yagW/ecpD,yagX/ecpC,yagY/ecpB,yagZ/ecpA,ybtA,ybtE,ybtP,ybtQ,ybtS,ybtT,ybtU,ybtX,ykgK/ecpR	blaNDM predominant cluster
E1056	PID665	Enterobacter cloacae	850	blaKPC-2	Surveillance culture	2014	aac(3)-IIe,aac(6')-Ib-D181Y,aadA1,aph(3'')-Ib,aph(6)-Id,blaCMH-1,blaCTX-M-15,blaKPC-2,catA1,dfrA14,fosA,mph(A),oqxA10,oqxB9,qnrB1,sul2,tet(A)	csgG,ompA	blaKPC predominant cluster
E1057	PID665	Enterobacter cloacae	850	blaKPC-2	Clinical culture	2014	aac(3)-IIe,aac(6')-Ib-D181Y,aadA1,aph(3'')-Ib,aph(6)-Id,blaCMH-1,blaCTX-M-15,blaKPC-2,blaOXA-1,blaTEM-1,catA1,dfrA14,fosA,mph(A),oqxA10,oqxB9,qnrB1,sul2,tet(A)	csgG,ompA	NA	No plasmid assigned
E1058	PID666	Escherichia coli	131	blaNDM-1	Surveillance culture	2014	aac(6')-Ib-D181Y,aadA5,blaCTX-M-15,blaEC-5,blaNDM-1,blaOXA-1,ble-MBL,dfrA17,mph(A),sul1,tet(A)	aslA,chuA,chuS,chuT,chuU,chuV,chuW,chuX,chuY,cnf1,csgB,csgD,csgF,csgG,entA,entB,entC,entD,entE,entF,entS,fdeC,fepA,fepB,fepC,fepD,fepG,fes,fimA,fimC,fimD,fimE,fimF,fimG,fimH,fimI,fyuA,gspL,gspM,hlyA,hlyB,hlyC,hlyD,irp1,irp2,iucA,iucB,iucC,iucD,kpsD,kpsM,ompA,papB,papC,papD,papF,papG,papH,papI,papI,papJ,papK,papX,papX,sat,senB,yagV/ecpE,yagW/ecpD,yagX/ecpC,yagY/ecpB,yagZ/ecpA,ybtA,ybtE,ybtP,ybtQ,y…	blaNDM predominant cluster
E1059	PID667	Klebsiella pneumoniae	14	blaOXA-181	Clinical culture	2012	aac(3)-IId,aac(3)-IIe,aac(6')-Ib-AKT,aadA1,aadA2,arr-2,blaCMY-4,blaCTX-M-15,blaOXA-1,blaOXA-181,blaOXA-9,blaSHV-106,blaTEM-1,catA1,cmlA5,dfrA1,dfrA12,ere(A),fosA6,mph(A),mph(E),msr(E),oqxA6,oqxB20,sat2_gen,sul1	entA,entB,fepC,fyuA,irp1,irp2,ompA,yagV/ecpE,yagW/ecpD,yagX/ecpC,yagY/ecpB,yagZ/ecpA,ybtA,ybtE,ybtP,ybtQ,ybtS,ybtT,ybtU,ybtX,ykgK/ecpR	NA	Non-blaKPC/blaNDM
E1060	PID668	Enterobacter cloacae	-	blaIMI-1	Surveillance culture	2014	blaCMH-4,blaIMI-1,fosA,oqxA10,oqxB9,tet(C)	csgG,ompA	NA	No plasmid assigned
E1061	PID669	Klebsiella pneumoniae	20	blaKPC-2	Surveillance culture	2015	aac(3)-IIe,aac(6')-Ib-D181Y,aph(3'')-Ib,aph(6)-Id,blaCTX-M-15,blaKPC-2,blaOXA-1,blaSHV-145,blaTEM-1,dfrA14,fosA5,mph(A),oqxA10,oqxB32,qnrB1,sul2,tet(A)	entA,entB,fepC,ompA,yagV/ecpE,yagW/ecpD,yagX/ecpC,yagY/ecpB,yagZ/ecpA,ykgK/ecpR	blaKPC predominant cluster
E1062	PID669	Escherichia coli	162	blaKPC-2	Surveillance culture	2015	aac(3)-IVa,aph(3')-Ia,aph(3'')-Ib,aph(4)-Ia,aph(6)-Id,blaCTX-M-65,blaEC-18,blaKPC-2,dfrA14,dfrA5,floR,mcr-1.1,mph(A),sul2,tet(A),tet(M)	astA,csgB,csgD,csgF,csgG,entA,entB,entC,entD,entE,entF,entS,espL1,espR1,espX1,espX4,espX5,fdeC,fepA,fepB,fepC,fepD,fepG,fes,fimA,fimB,fimC,fimD,fimE,fimF,fimG,fimH,fimI,gspC,gspD,gspE,gspF,gspG,gspH,gspI,gspJ,gspK,gspL,gspM,iroB,iroC,iroD,iroE,iroN,iucA,iucB,iucC,iucD,iutA,ompA,yagV/ecpE,yagW/ecpD,yagX/ecpC,yagY/ecpB,yagZ/ecpA,ykgK/ecpR	blaKPC predominant cluster
E1063	PID670	Klebsiella pneumoniae	14	blaOXA-181	Surveillance culture	2013	aac(3)-IId,aac(3)-IIe,aac(6')-Ib-AKT,aadA1,aadA2,aph(3'')-Ib,aph(6)-Id,armA,arr-2,blaCMY-4,blaCTX-M-15,blaOXA-1,blaOXA-181,blaOXA-9,blaSHV-106,catA1,cmlA5,dfrA1,dfrA12,ere(A),erm(B),fosA6,mph(A),mph(E),msr(E),oqxA6,oqxB20,sat2_gen,sul1,sul2	entA,entB,fepC,fyuA,irp1,irp2,ompA,yagV/ecpE,yagW/ecpD,yagX/ecpC,yagY/ecpB,yagZ/ecpA,ybtA,ybtE,ybtP,ybtQ,ybtS,ybtT,ybtU,ybtX,ykgK/ecpR	NA	Non-blaKPC/blaNDM
E1064	PID671	Escherichia coli	442	blaNDM-5	Surveillance culture	2014	aph(3')-Ia,blaEC-18,blaNDM-5,blaTEM-176,ble-MBL,dfrA14,floR,qnrS1,tet(A)	csgB,csgD,csgF,csgG,entA,entB,entC,entD,entE,entF,entS,espL1,espR1,espX1,espX4,espX5,fepA,fepB,fepC,fepD,fepG,fes,fimA,fimB,fimC,fimD,fimE,fimF,fimG,fimH,fimI,gspC,gspD,gspE,gspF,gspG,gspH,gspI,gspJ,gspK,gspL,gspM,ompA,yagV/ecpE,yagW/ecpD,yagX/ecpC,yagY/ecpB,yagZ/ecpA,ykgK/ecpR	blaNDM non-predominant
E1065	PID672	Klebsiella pneumoniae	14	blaNDM-1,blaOXA-232	Clinical culture	2013	aac(6')-Ib-AKT,aadA2,aph(3')-VI,armA,blaCTX-M-15,blaNDM-1,blaOXA-1,blaOXA-232,blaSHV-106,blaTEM-150,ble-MBL,catA1,dfrA12,dfrA14,fosA6,mph(E),msr(E),oqxA6,oqxB20,qnrB1,sul1,tet(D)	entA,entB,fepC,fyuA,irp1,irp2,ompA,yagV/ecpE,yagW/ecpD,yagX/ecpC,yagY/ecpB,yagZ/ecpA,ybtA,ybtE,ybtP,ybtQ,ybtS,ybtT,ybtU,ybtX,ykgK/ecpR	blaNDM non-predominant	Co-carriage of CP-genes
E1066	PID673	Enterobacter aerogenes	-	blaNDM-1	Clinical culture	2013	aac(6')-Ib-D181Y,aadA16,arr-3,blaNDM-1,ble-MBL,CMY2-MIR-ACT-EC,dfrA27,fosA_gen,oqxA10,oqxB20,qnrB6,sul1,sul1,tet(A)	entA,entB,flgH,fliG,fliM,fliN,fyuA,iroB,iroN,irp1,irp2,ompA,yagW/ecpD,yagZ/ecpA,ybtA,ybtE,ybtP,ybtQ,ybtS,ybtT,ybtU,ybtX	blaNDM predominant cluster
E1067	PID674	Klebsiella pneumoniae	231	blaOXA-232	Clinical culture	2014	aac(6')-Ib-G,aadA2,arr-2,blaCTX-M-15,blaOXA-232,blaSHV-12,blaTEM-1,catA1,catB,dfrA12,erm(B),fosA_gen,mph(A),oqxA10,qnrS1,rmtF1,sul1	entB,fepC,fyuA,irp1,irp2,iucA,iucB,iucC,iucD,iutA,ompA,yagV/ecpE,yagW/ecpD,yagX/ecpC,yagY/ecpB,yagZ/ecpA,ybtA,ybtE,ybtP,ybtQ,ybtS,ybtT,ybtU,ybtX,ykgK/ecpR	NA	Non-blaKPC/blaNDM
E1068	PID675	Citrobacter koseri	-	blaNDM-1	Surveillance culture	2014	blaMAL-1,blaNDM-1,ble-MBL	chuA,chuX,csgB,csgD,csgE,csgF,csgG,entA,entB,entE,entS,fepC,fimD,fliG,fyuA,irp1,irp2,iucA,iucB,iucC,iutA,ompA,senB,ybtA,ybtE,ybtP,ybtQ,ybtS,ybtT,ybtU,ybtX	blaNDM predominant cluster
E1069	PID676	Klebsiella pneumoniae	16	blaOXA-48	Surveillance culture	2013	aadA2,blaCTX-M-15,blaOXA-48,blaSHV-145,blaTEM-1,dfrA12,fosA5,mph(A),oqxA10,oqxB32,sul1	entA,entB,fepC,fyuA,irp1,irp2,ompA,yagV/ecpE,yagW/ecpD,yagX/ecpC,yagY/ecpB,yagZ/ecpA,ybtA,ybtE,ybtP,ybtQ,ybtS,ybtT,ybtU,ybtX,ykgK/ecpR	NA	Non-blaKPC/blaNDM
E1070	PID677	Klebsiella pneumoniae	147	blaNDM-1	Clinical culture	2012	aac(6')-Ib-generic,aadA1,arr-2,blaNDM-1,blaOXA-1,blaOXA-9,blaSHV-11,blaTEM-1,ble-MBL,catB,cmlA5,ere(A),fosA_gen,oqxA6,oqxB19,qnrB1,rmtF1,sul1	entA,entB,fepC,fepG,fyuA,irp1,irp2,ompA,yagV/ecpE,yagW/ecpD,yagX/ecpC,yagY/ecpB,yagZ/ecpA,ybtA,ybtE,ybtP,ybtQ,ybtS,ybtT,ybtU,ybtX,ykgK/ecpR	blaNDM non-predominant
E1071	PID678	Enterobacter cloacae	742	blaKPC-2	Surveillance culture	2014	aph(3'')-Ib,aph(6)-Id,blaACT-56,blaKPC-2,blaSHV-12,blaTEM-1,fosA,mph(A),qnrB1	csgG,iroB,iroC,iroD,iroE,iroN,ompA	blaKPC non-predominant
E1072	PID679	Escherichia coli	167	blaNDM-5	Surveillance culture	2013	aac(6')-Ib-D181Y,aadA2,aadA5,aph(3'')-Ib,aph(6)-Id,blaCTX-M-15,blaEC-15,blaNDM-5,blaOXA-1,blaTEM-1,ble-MBL,catA2,CMY2-MIR-ACT-EC,dfrA12,dfrA14,dfrA17,fosA_gen,mph(A),oqxA9,oqxB15,qnrB1,rmtB1,sul1	aslA,csgB,csgD,csgF,csgG,entA,entA,entB,entB,entC,entD,entE,entF,entS,espL1,espL4,espR4,espX1,espX4,espX5,espY1,fdeC,fepA,fepB,fepC,fepD,fepG,fes,flgH,fliG,fliM,fliN,fyuA,gspC,gspD,gspE,gspF,gspG,gspH,gspI,gspJ,gspK,gspL,gspM,iroB,iroN,irp1,irp2,ompA,ompA,yagV/ecpE,yagW/ecpD,yagW/ecpD,yagX/ecpC,yagY/ecpB,yagZ/ecpA,yagZ/ecpA,ybtA,ybtE,ybtP,ybtQ,ybtS,ybtT,ybtU,ybtX,ykgK/ecpR	blaNDM non-predominant
E1073	PID680	Klebsiella pneumoniae	16	blaNDM-1	Clinical culture	2014	aac(3)-IId,aac(6')-Ib-D181Y,aadA2,blaCTX-M-15,blaNDM-1,blaOXA-1,blaSHV-145,ble-MBL,dfrA12,fosA5,mph(A),oqxA10,oqxB32,qnrS1,sul1,tet(A)	entA,entB,fepC,fyuA,irp1,irp2,ompA,yagV/ecpE,yagW/ecpD,yagX/ecpC,yagY/ecpB,yagZ/ecpA,ybtA,ybtE,ybtP,ybtQ,ybtS,ybtT,ybtU,ybtX,ykgK/ecpR	blaNDM non-predominant
E1074	PID681	Klebsiella pneumoniae	1296	blaNDM-1	Clinical culture	2012	aadA1,blaNDM-1,blaSHV-187,blaTEM-116,ble-MBL,fosA_gen,oqxA6,oqxB12,sul1,tet(D)	entA,entB,fepC,ompA,yagV/ecpE,yagW/ecpD,yagX/ecpC,yagY/ecpB,yagZ/ecpA,ykgK/ecpR	blaNDM predominant cluster
E1075	PID682	Klebsiella pneumoniae	273	blaNDM-1	Clinical culture	2012	aac(3)-IIe,aac(6')-Ib-D181Y,aadA2,aph(3')-Ia,aph(3'')-Ib,aph(6)-Id,blaCTX-M-15,blaNDM-1,blaOXA-1,blaSHV-11,blaTEM-1,ble-MBL,catA2,dfrA12,dfrA14,dfrA32,ere(A),fosA_gen,mph(A),oqxA6,oqxB19,qnrB1,sul1,sul2,tet(A)	entA,entB,fepC,fepG,ompA,yagV/ecpE,yagW/ecpD,yagX/ecpC,yagY/ecpB,yagZ/ecpA,ykgK/ecpR	blaNDM predominant cluster
E1076	PID683	Enterobacter cloacae	78	blaKPC-2	Surveillance culture	2014	aac(3)-IId,aac(6')-Ib-AKT,aadA1,blaACT-24,blaKPC-2,blaLAP-2,blaOXA-9,blaSHV-12,dfrA15,fosA,mph(A),mph(E),msr(E),oqxA10,oqxB5,qnrS1,sul1	csgG,entA,ompA	blaKPC predominant cluster
E1077	PID684	Escherichia coli	-	blaNDM-1	Surveillance culture	2014	blaEC-18,blaNDM-1,ble-MBL,tet(A)	csgB,csgD,csgF,csgG,entA,entB,entC,entD,entE,entF,entS,espL1,espX1,espX5,fdeC,fepA,fepB,fepC,fepD,fepG,fes,fimA,fimB,fimC,fimD,fimE,fimF,fimG,fimH,fimI,gspC,gspD,gspE,gspF,gspG,gspH,gspI,gspJ,gspK,gspL,gspM,gtrA,gtrB,ompA,yagV/ecpE,yagW/ecpD,yagX/ecpC,yagY/ecpB,yagZ/ecpA,ykgK/ecpR	blaNDM predominant cluster
E1078	PID685	Klebsiella pneumoniae	16	blaOXA-48	Surveillance culture	2013	aadA2,aph(3')-Ia,blaCTX-M-15,blaOXA-48,blaSHV-145,blaTEM-1,dfrA12,fosA5,mph(A),oqxA10,oqxB32,sul1	entA,entB,fepC,fyuA,irp1,irp2,ompA,yagV/ecpE,yagW/ecpD,yagX/ecpC,yagY/ecpB,yagZ/ecpA,ybtA,ybtE,ybtP,ybtQ,ybtS,ybtT,ybtU,ybtX,ykgK/ecpR	NA	Non-blaKPC/blaNDM
E1079	PID686	Enterobacter cloacae	171	blaNDM-7	Surveillance culture	2013	aac(6')-Ib-D181Y,aadA1,aph(3'')-Ib,aph(6)-Id,blaACT-45,blaCTX-M-15,blaNDM-7,blaOXA-1,blaTEM-1,ble-MBL,catA1,dfrA14,fosA,oqxA10,oqxB9,qnrB1,sul2,tet(A)	fepD,ompA	blaNDM non-predominant
E1080	PID687	Escherichia coli	131	blaNDM-1	Clinical culture	2013	aac(3)-IIe,aac(6')-Ib-D181Y,aadA5,blaCTX-M-15,blaEC-5,blaNDM-1,blaOXA-1,ble-MBL,dfrA17,mph(A),sul1,tet(A)	aslA,chuA,chuS,chuT,chuU,chuV,chuW,chuX,chuY,cnf1,csgB,csgD,csgF,csgG,entA,entB,entC,entD,entE,entF,entS,fdeC,fepA,fepB,fepC,fepD,fepG,fes,fimA,fimC,fimD,fimE,fimF,fimG,fimH,fimI,fyuA,gspL,gspM,hlyA,hlyB,hlyC,hlyD,irp1,irp2,iucA,iucB,iucC,kpsD,kpsM,ompA,papB,papC,papD,papF,papG,papH,papI,papI,papJ,papK,papX,papX,sat,senB,yagV/ecpE,yagW/ecpD,yagX/ecpC,yagY/ecpB,yagZ/ecpA,ybtA,ybtE,ybtP,ybtQ,ybtS,y…	blaNDM predominant cluster
E1081	PID687	Escherichia coli	131	blaNDM-1	Clinical culture	2013	aac(3)-IIe,aac(6')-Ib-D181Y,blaCTX-M-15,blaEC-5,blaNDM-1,blaOXA-1,ble-MBL	aslA,chuA,chuS,chuT,chuU,chuV,chuW,chuX,chuY,cnf1,csgB,csgD,csgF,csgG,entA,entB,entC,entD,entE,entF,entS,fdeC,fepA,fepB,fepC,fepD,fepG,fes,fimA,fimC,fimD,fimE,fimF,fimG,fimH,fimI,fyuA,gspL,gspM,hlyA,hlyB,hlyC,hlyD,irp1,irp2,iucA,iucB,iucC,iucD,iutA,kpsD,kpsM,ompA,papB,papC,papD,papF,papG,papH,papI,papI,papJ,papK,papX,papX,sat,yagV/ecpE,yagW/ecpD,yagX/ecpC,yagY/ecpB,yagZ/ecpA,ybtA,ybtE,ybtP,ybtQ,y…	blaNDM predominant cluster
E1082	PID688	Escherichia coli	10	blaNDM-1	Surveillance culture	2014	aph(3'')-Ib,aph(6)-Id,blaEC,blaNDM-1,blaTEM-1,ble-MBL,tet(B)	aslA,astA,csgB,csgD,csgF,csgG,entA,entB,entC,entD,entE,entF,entS,espL1,espL4,espR1,espX1,espX4,espX5,espY1,fdeC,fepA,fepB,fepC,fepD,fepG,fes,fimA,fimB,fimC,fimD,fimE,fimF,fimG,fimH,fimI,gspC,gspD,gspE,gspF,gspG,gspH,gspI,gspJ,gspK,gspL,gspM,ompA,yagV/ecpE,yagW/ecpD,yagX/ecpC,yagY/ecpB,yagZ/ecpA,ykgK/ecpR	blaNDM predominant cluster
E1083	PID688	Klebsiella pneumoniae	659	blaNDM-1	Surveillance culture	2014	aadA1,aadA2,aph(3')-Ia,blaDHA-1,blaNDM-1,blaSHV-107,blaTEM-176,ble-MBL,dfrA1,dfrA12,floR,fosA_gen,mph(A),oqxA5,oqxB12,qnrB4,qnrS1,sul1,sul3,tet(A)	entA,entB,fepC,ompA,yagV/ecpE,yagW/ecpD,yagX/ecpC,yagY/ecpB,yagZ/ecpA,ykgK/ecpR	blaNDM predominant cluster
E1084	PID689	Enterobacter cloacae	-	blaNDM-1	Clinical culture	2013	aac(3)-IId,aac(3)-IIe,aac(6')-Ib-AKT,aadA1,aadA5,blaACT-56,blaCTX-M-15,blaEC-5,blaNDM-1,blaOXA-1,blaOXA-9,blaSHV-12,blaTEM-150,ble-MBL,catA1,catA2,dfrA17,mph(A),sul1,sul2,tet(A),tet(D)	aslA,chuA,chuS,chuT,chuU,chuV,chuW,chuX,chuY,cnf1,csgB,csgD,csgF,csgG,csgG,entA,entB,entC,entD,entE,entF,entS,fdeC,fepA,fepB,fepC,fepD,fepG,fes,fimA,fimC,fimD,fimE,fimF,fimG,fimH,fimI,fyuA,gspL,gspM,hlyA,hlyB,hlyC,hlyD,iroB,iroC,iroD,iroE,iroN,irp1,irp2,iucA,iucB,iucC,kpsD,kpsM,ompA,ompA,papC,papD,papF,papG,papH,papI,papI,papJ,papK,papX,papX,sat,senB,yagV/ecpE,yagW/ecpD,yagX/ecpC,yagY/ecpB,yagZ/e…	blaNDM predominant cluster
E1085	PID690	Klebsiella pneumoniae	147	blaNDM-1	Clinical culture	2013	aac(6')-Ib-G,aph(3'')-Ib,aph(6)-Id,arr-2,blaCTX-M-15,blaNDM-1,blaSHV-11,ble-MBL,catA2,catB,dfrA12,dfrA14,erm(B),fosA_gen,mph(A),oqxA6,oqxB19,qnrB1,rmtF1,sul1	entA,entB,fepC,fepG,fyuA,irp1,irp2,ompA,yagV/ecpE,yagW/ecpD,yagX/ecpC,yagY/ecpB,yagZ/ecpA,ybtA,ybtE,ybtP,ybtQ,ybtS,ybtT,ybtU,ybtX,ykgK/ecpR	blaNDM non-predominant
E1086	PID690	Klebsiella pneumoniae	14	blaNDM-1,blaOXA-232	Surveillance culture	2013	aac(3)-IId,aac(6')-Ib-D181Y,aadA1,aadA2,aph(3'')-Ib,aph(3')-VI,aph(6)-Id,armA,arr-2,blaCTX-M-15,blaNDM-1,blaOXA-1,blaOXA-232,blaOXA-9,blaSHV-106,blaTEM-150,ble-MBL,catA1,cmlA5,dfrA1,dfrA12,dfrA14,ere(A),fosA6,mph(E),msr(E),oqxA6,oqxB20,qnrB1,sat2_gen,sul1,sul2	entA,entB,fepC,fyuA,irp1,irp2,ompA,yagV/ecpE,yagW/ecpD,yagX/ecpC,yagY/ecpB,yagZ/ecpA,ybtA,ybtE,ybtP,ybtQ,ybtS,ybtT,ybtU,ybtX,ykgK/ecpR	blaNDM non-predominant	Co-carriage of CP-genes
E1087	PID691	Escherichia coli	359	blaOXA-23	Clinical culture	2015	blaEC-18,blaOXA-23,fosA4	csgB,csgD,csgF,csgG,entA,entB,entC,entD,entE,entF,entS,espL1,espR1,espX1,espX4,espX5,fdeC,fepA,fepB,fepC,fepD,fepG,fes,fimA,fimB,fimC,fimD,fimE,fimF,fimG,fimH,fimI,fyuA,gspL,gspM,irp1,irp2,iucA,iucB,iucC,iucD,iutA,ompA,paa,yagV/ecpE,yagW/ecpD,yagX/ecpC,yagY/ecpB,yagZ/ecpA,ybtA,ybtE,ybtP,ybtQ,ybtS,ybtT,ybtU,ybtX,ykgK/ecpR	NA	No plasmid assigned
E1088	PID692	Escherichia coli	2006	blaKPC-2	Surveillance culture	2013	aadA1,aadA2,blaEC-18,blaKPC-2,cmlA1,dfrA12,mcr-1.1,mph(A),sul3	csgB,csgD,csgF,csgG,entA,entB,entC,entD,entE,entF,entS,espL1,espR1,espX1,espX4,espX5,fdeC,fepA,fepB,fepC,fepD,fepG,fes,fimF,fimG,fimH,gspC,gspD,gspE,gspF,gspG,gspH,gspI,gspJ,gspK,gspL,gspM,ompA,yagV/ecpE,yagW/ecpD,yagX/ecpC,yagY/ecpB,yagZ/ecpA,ykgK/ecpR	blaKPC non-predominant
E1089	PID693	Enterobacter cloacae	93	blaKPC-2	Clinical culture	2012	aac(3)-IIe,aac(6')-Ib-D181Y,aph(3'')-Ib,aph(6)-Id,blaACT-73,blaCTX-M-15,blaKPC-2,blaOXA-1,catA2,dfrA14,fosA,mph(A),oqxA9,oqxB9,qnrB1,sul2	csgG,entB,iroB,iroC,iroD,iroE,iroN,ompA	blaKPC predominant cluster
E1090	PID694	Klebsiella pneumoniae	307	blaNDM-1	Surveillance culture	2013	aac(3)-IIe,aac(6')-Ib-D181Y,aph(3'')-Ib,aph(6)-Id,blaCTX-M-15,blaNDM-1,blaOXA-1,blaSHV-106,blaTEM-1,ble-MBL,dfrA14,fosA6,oqxA5,oqxB19,qnrB1,sul2,tet(A)	entA,entB,fepC,ompA,yagV/ecpE,yagW/ecpD,yagX/ecpC,yagY/ecpB,yagZ/ecpA,ykgK/ecpR	blaNDM predominant cluster
E1091	PID695	Klebsiella pneumoniae	340	blaNDM-7	Surveillance culture	2014	aac(3)-IIe,aac(6')-Ib-D181Y,aph(3')-Ia,aph(3'')-Ib,aph(6)-Id,blaCTX-M-15,blaNDM-7,blaOXA-1,blaSHV-158,ble-MBL,catA1,dfrA14,dfrA30,fosA6,oqxA,oqxB,qnrB1,sul2	entA,entB,fepC,ompA,yagV/ecpE,yagW/ecpD,yagX/ecpC,yagY/ecpB,yagZ/ecpA,ykgK/ecpR	blaNDM non-predominant
E1092	PID696	Klebsiella oxytoca	108	blaNDM-1	Surveillance culture	2013	aac(3)-IIe,aac(6')-Ib-D181Y,aph(3')-Ia,aph(3'')-Ib,aph(6)-Id,blaCTX-M-15,blaNDM-1,blaOXA-1,blaOXY-1-1,blaTEM-1,ble-MBL,dfrA14,fosA_gen,oqxA10,oqxB9,qnrB1,sul2,tet(A)	entB,fyuA,irp1,irp2,mgtB,ompA,yagZ/ecpA,ybtA,ybtE,ybtP,ybtQ,ybtS,ybtT,ybtU,ybtX	blaNDM predominant cluster
E1093	PID697	Klebsiella pneumoniae	65	blaKPC-2	Clinical culture	2013	blaKPC-2,blaSHV-11,fosA6,mph(A),oqxA,oqxB6	entA,entB,fepC,fyuA,iroB,iroC,iroD,iroN,irp1,irp2,iucA,iucB,iucC,iutA,ompA,yagV/ecpE,yagW/ecpD,yagX/ecpC,yagY/ecpB,yagZ/ecpA,ybtA,ybtE,ybtP,ybtQ,ybtS,ybtT,ybtU,ybtX,ykgK/ecpR	blaKPC non-predominant
E1094	PID697	Klebsiella pneumoniae	65	blaKPC-2	Clinical culture	2013	blaKPC-2,blaSHV-11,blaTEM-1,fosA6,mph(A),oqxA,oqxB6	entA,entB,fepC,fyuA,iroB,iroC,iroD,iroN,irp1,irp2,iucA,iucB,iucC,iutA,ompA,yagV/ecpE,yagW/ecpD,yagX/ecpC,yagY/ecpB,yagZ/ecpA,ybtA,ybtE,ybtP,ybtQ,ybtS,ybtT,ybtU,ybtX,ykgK/ecpR	blaKPC predominant cluster
E1095	PID697	Klebsiella pneumoniae	65	blaKPC-2	Clinical culture	2013	aadA1,arr-2,blaKPC-2,blaSHV-11,blaTEM-1,cmlA5,ere(A),fosA6,mph(A),oqxA,oqxB6,sul1	entA,entB,fepC,fyuA,iroB,iroC,iroD,iroN,irp1,irp2,iucA,iucB,iucC,iutA,ompA,yagV/ecpE,yagW/ecpD,yagX/ecpC,yagY/ecpB,yagZ/ecpA,ybtA,ybtE,ybtP,ybtQ,ybtS,ybtT,ybtU,ybtX,ykgK/ecpR	blaKPC predominant cluster
E1096	PID697	Klebsiella pneumoniae	65	blaKPC-2	Clinical culture	2013	blaKPC-2,blaSHV-11,blaTEM-1,fosA6,mph(A)	entA,entB,fepC,fyuA,iroB,iroC,iroD,iroN,irp1,irp2,iucA,iucB,iucC,iutA,ompA,yagV/ecpE,yagW/ecpD,yagX/ecpC,yagY/ecpB,yagZ/ecpA,ybtA,ybtE,ybtP,ybtQ,ybtS,ybtT,ybtU,ybtX,ykgK/ecpR	blaKPC predominant cluster
E1097	PID697	Klebsiella pneumoniae	65	blaKPC-2	Clinical culture	2013	blaKPC-2,blaSHV-11,blaTEM-1,fosA6,mph(A),oqxA,oqxB6	entA,entB,fepC,fyuA,iroB,iroC,iroD,iroN,irp1,irp2,iucA,iucB,iucC,iutA,ompA,yagV/ecpE,yagW/ecpD,yagX/ecpC,yagY/ecpB,yagZ/ecpA,ybtA,ybtE,ybtP,ybtQ,ybtS,ybtT,ybtU,ybtX,ykgK/ecpR	blaKPC predominant cluster
E1098	PID697	Klebsiella pneumoniae	65	blaKPC-2	Clinical culture	2013	blaKPC-2,blaSHV-11,blaTEM-1,fosA6,mph(A),oqxA,oqxB6	entA,entB,fepC,fyuA,iroB,iroC,iroD,iroN,irp1,irp2,iucA,iucB,iucC,iutA,ompA,yagV/ecpE,yagW/ecpD,yagX/ecpC,yagY/ecpB,yagZ/ecpA,ybtA,ybtE,ybtP,ybtQ,ybtS,ybtT,ybtU,ybtX,ykgK/ecpR	blaKPC predominant cluster
E1099	PID697	Klebsiella pneumoniae	65	blaKPC-2	Clinical culture	2013	blaKPC-2,blaSHV-11,blaTEM-1,fosA6,mph(A),oqxA,oqxB6	entA,entB,fepC,fyuA,iroB,iroC,iroD,iroN,irp1,irp2,iucA,iucB,iucC,iutA,ompA,yagV/ecpE,yagW/ecpD,yagX/ecpC,yagY/ecpB,yagZ/ecpA,ybtA,ybtE,ybtP,ybtQ,ybtS,ybtT,ybtU,ybtX,ykgK/ecpR	blaKPC predominant cluster
E1100	PID697	Escherichia coli	1684	blaKPC-2	Surveillance culture	2013	aadA1,aph(3')-Ia,aph(3'')-Ib,aph(6)-Id,blaCMY-2,blaEC,blaKPC-2,blaTEM-1,dfrA12,floR,fosA4,mph(A),sul2,sul3,tet(A)	aslA,csgB,csgD,csgF,csgG,entA,entB,entC,entD,entE,entF,entS,espL1,espR1,espX1,espX4,espX5,fdeC,fepA,fepB,fepC,fepD,fepG,fes,fimA,fimB,fimC,fimD,fimE,fimF,fimG,fimH,fimI,gspC,gspD,gspE,gspF,gspG,gspH,gspI,gspJ,gspK,gspL,gspM,ompA,yagV/ecpE,yagW/ecpD,yagX/ecpC,yagY/ecpB,yagZ/ecpA,ykgK/ecpR	blaKPC predominant cluster
E1101	PID697	Klebsiella pneumoniae	65	blaKPC-2	Clinical culture	2013	blaKPC-2,blaSHV-11,blaTEM-1,fosA6,mph(A),oqxA,oqxB6	entA,entB,fepC,fyuA,iroB,iroC,iroD,iroN,irp1,irp2,iucA,iucB,iucC,iutA,ompA,yagV/ecpE,yagW/ecpD,yagX/ecpC,yagY/ecpB,yagZ/ecpA,ybtA,ybtE,ybtP,ybtQ,ybtS,ybtT,ybtU,ybtX,ykgK/ecpR	blaKPC predominant cluster
E1102	PID697	Klebsiella pneumoniae	65	blaKPC-2	Clinical culture	2014	blaKPC-2,blaSHV-11,blaTEM-1,fosA6,mph(A),oqxA,oqxB6	entA,entB,fepC,fyuA,iroB,iroC,iroD,iroN,irp1,irp2,iucA,iucB,iucC,iutA,ompA,yagV/ecpE,yagW/ecpD,yagX/ecpC,yagY/ecpB,yagZ/ecpA,ybtA,ybtE,ybtP,ybtQ,ybtS,ybtT,ybtU,ybtX,ykgK/ecpR	blaKPC predominant cluster
E1103	PID697	Klebsiella pneumoniae	65	blaKPC-2	Surveillance culture	2014	blaKPC-2,blaSHV-11,blaTEM-1,dfrA14,fosA6,mph(A),oqxA,oqxB6,qnrB1,tet(A)	entA,entB,fepC,fyuA,iroB,iroC,iroD,iroN,irp1,irp2,iucA,iucB,iucC,iutA,ompA,yagV/ecpE,yagW/ecpD,yagX/ecpC,yagY/ecpB,yagZ/ecpA,ybtA,ybtE,ybtP,ybtQ,ybtS,ybtT,ybtU,ybtX,ykgK/ecpR	blaKPC predominant cluster
E1104	PID698	Enterobacter cloacae	-	blaIMP-4	Surveillance culture	2013	aac(3)-IIe,aac(6')-Ib4,aadA1,aph(3'')-Ib,aph(6)-Id,blaACT-45,blaCARB-2,blaCTX-M-15,blaIMP-4,blaOXA-1,blaTEM-1,catA1,dfrA14,fosA,mph(A),oqxA10,oqxB9,qnrB1,qnrS1,sul1,sul2,tet(A)	ompA	NA	Non-blaKPC/blaNDM
E1105	PID699	Klebsiella pneumoniae	34	blaNDM-1	Surveillance culture	2014	aac(3)-IIe,aac(6')-Ib-D181Y,aph(3'')-Ib,aph(6)-Id,blaCTX-M-15,blaNDM-1,blaOXA-1,blaTEM-1,ble-MBL,dfrA1,dfrA14,fosA5,mph(A),qnrB1,qnrB7,sat2_gen,sul2,tet(A)	astA,astA,csgE,entA,entB,entB,entE,fepC,ompA,yagV/ecpE,yagW/ecpD,yagX/ecpC,yagY/ecpB,yagZ/ecpA	blaNDM predominant cluster
E1106	PID700	Enterobacter cloacae	175	blaOXA-48	Clinical culture	2013	aac(6')-Ib-D181Y,aadA2,ant(2'')-Ia,blaACT-74,blaCTX-M-15,blaOXA-1,blaOXA-48,blaTEM-1,dfrA12,dfrA14,fosA,mph(A),qnrS1,sul1	csgG,iroB,iroC,iroD,iroE,iroN,ompA	NA	Non-blaKPC/blaNDM
E1107	PID701	Enterobacter cloacae	1	blaNDM-1	Clinical culture	2014	aac(3)-IIe,aac(6')-Ib-G,aph(3'')-Ib,aph(6)-Id,arr-2,blaCMH-4,blaCTX-M-15,blaNDM-1,blaOXA-1,blaTEM-215,ble-MBL,catA2,catB,dfrA14,fosA,mph(A),oqxA10,oqxB9,qnrB1,rmtF1,sul2,tet(A)	csgB,csgF,csgG,ompA	blaNDM non-predominant
E1108	PID702	Enterobacter cloacae	-	blaKPC-2	Surveillance culture	2013	blaKPC-2,blaMIR-2,blaTEM-1,fosA,mph(A),oqxA10,oqxB9,tet(C)	csgG,entB,ompA	blaKPC predominant cluster
E1109	PID702	Escherichia coli	-	blaKPC-2	Surveillance culture	2013	blaEC-18,blaKPC-2,blaTEM-1,fosA7.5,mph(A)	csgB,csgD,csgF,csgG,entA,entB,entC,entD,entE,entF,entS,espL1,espR1,espX1,espX4,espX5,fdeC,fepA,fepB,fepC,fepD,fepG,fes,fimA,fimB,fimC,fimD,fimE,fimF,fimG,fimH,fimI,gspC,gspD,gspE,gspF,gspG,gspH,gspI,gspJ,gspK,gspL,gspM,ompA,yagV/ecpE,yagW/ecpD,yagX/ecpC,yagY/ecpB,yagZ/ecpA,ykgK/ecpR	blaKPC predominant cluster
E1110	PID702	Klebsiella pneumoniae	24	blaKPC-2	Surveillance culture	2013	blaKPC-2,blaTEM-1,fosA6,mph(A),oqxA,oqxB11	entB,fepC,ompA,yagV/ecpE,yagW/ecpD,yagX/ecpC,yagY/ecpB,yagZ/ecpA,ykgK/ecpR	blaKPC predominant cluster
E1111	PID702	Klebsiella pneumoniae	-	blaKPC-2	Surveillance culture	2014	blaKPC-2,blaSHV-187,fosA5,mph(A),oqxA5,oqxB12	entA,entB,fepC,fyuA,irp1,irp2,ompA,yagV/ecpE,yagW/ecpD,yagX/ecpC,yagY/ecpB,yagZ/ecpA,ybtA,ybtE,ybtP,ybtQ,ybtS,ybtT,ybtU,ybtX,ykgK/ecpR	blaKPC non-predominant
E1112	PID703	Klebsiella pneumoniae	16	blaNDM-1	Surveillance culture	2014	aac(3)-IId,aac(6')-Ib-D181Y,aadA2,blaCTX-M-15,blaNDM-1,blaOXA-1,blaSHV-145,ble-MBL,dfrA12,fosA5,mph(A),oqxA10,oqxB32,qnrS1,sul1,tet(A)	entA,entB,fepC,fyuA,irp1,irp2,ompA,yagV/ecpE,yagW/ecpD,yagX/ecpC,yagY/ecpB,yagZ/ecpA,ybtA,ybtE,ybtP,ybtQ,ybtS,ybtT,ybtU,ybtX,ykgK/ecpR	blaNDM non-predominant
E1113	PID704	Escherichia coli	131	blaNDM-1	Clinical culture	2012	aac(3)-IIe,aac(6')-Ib-D181Y,aadA5,blaCTX-M-15,blaEC-5,blaNDM-1,blaOXA-1,ble-MBL,dfrA17,mph(A),sul1,tet(A)	aslA,chuA,chuS,chuT,chuU,chuV,chuW,chuX,chuY,cnf1,csgB,csgD,csgF,csgG,entA,entB,entC,entD,entE,entF,entS,fdeC,fepA,fepB,fepC,fepD,fepG,fes,fimA,fimC,fimD,fimE,fimF,fimG,fimH,fimI,fyuA,gspL,gspM,hlyA,hlyB,hlyC,hlyD,irp1,irp2,iucA,iucB,iucC,kpsD,kpsM,ompA,papB,papC,papD,papF,papG,papH,papI,papI,papJ,papK,papX,papX,sat,senB,yagV/ecpE,yagW/ecpD,yagX/ecpC,yagY/ecpB,yagZ/ecpA,ybtA,ybtE,ybtP,ybtQ,ybtS,y…	blaNDM predominant cluster
E1114	PID704	Enterobacter aerogenes	-	blaNDM-1	Surveillance culture	2014	aadA2,blaLAP-2,blaNDM-1,ble-MBL,CMY2-MIR-ACT-EC,dfrA12,fosA_gen,mph(A),oqxA10,oqxB20,qnrS1,sul1,tet(A)	entA,entB,flgH,fliG,fliM,fliN,iroB,iroN,ompA,yagZ/ecpA	blaNDM predominant cluster
E1115	PID705	Escherichia coli	-	blaKPC-2	Surveillance culture	2014	blaDHA-1,blaEC-18,blaKPC-2,blaTEM-1,dfrA17,mph(A),qnrB4,sul1	csgB,csgD,csgF,csgG,entA,entB,entC,entD,entE,entF,entS,espL1,espR1,espX1,espX4,espX5,fdeC,fepA,fepB,fepC,fepD,fepG,fes,fimA,fimB,fimC,fimD,fimE,fimF,fimG,fimH,fimI,gspC,gspD,gspE,gspF,gspG,gspH,gspI,gspJ,gspK,gspL,gspM,ompA,yagV/ecpE,yagW/ecpD,yagX/ecpC,yagY/ecpB,yagZ/ecpA,ykgK/ecpR	blaKPC non-predominant
E1116	PID706	Escherichia coli	10	blaKPC-2	Surveillance culture	2014	aac(3)-IVa,aadA1,aadA2,aph(3')-Ia,aph(3'')-Ib,aph(4)-Ia,aph(6)-Id,blaEC,blaKPC-2,blaTEM-235,bleO,cmlA1,dfrA1,dfrA12,floR,mcr-3.1,mef(B),mph(A),sat2_gen,sul2,sul3,tet(A)	aslA,csgB,csgD,csgF,csgG,entA,entB,entC,entD,entE,entF,entS,espL1,espL4,espR1,espR4,espX1,espX4,espY1,fdeC,fepA,fepB,fepC,fepD,fepG,fes,fimA,fimB,fimC,fimD,fimE,fimF,fimG,fimH,fimI,ompA,yagV/ecpE,yagW/ecpD,yagX/ecpC,yagY/ecpB,yagZ/ecpA,ykgK/ecpR	blaKPC non-predominant
E1117	PID707	Klebsiella pneumoniae	147	blaNDM-1	Surveillance culture	2014	aac(6')-Ib-G,armA,blaCTX-M-15,blaNDM-1,blaOXA-1,blaSFO-1,blaSHV-11,blaTEM-1,ble-MBL,catB,dfrA1,dfrA14,fosA_gen,mph(E),msr(E),oqxA6,oqxB19,qnrB1,qnrS1,rmtF2,sul1,tet(A)	entA,entB,fepC,fepG,fyuA,irp1,irp2,ompA,yagV/ecpE,yagW/ecpD,yagX/ecpC,yagY/ecpB,yagZ/ecpA,ybtA,ybtE,ybtP,ybtQ,ybtS,ybtT,ybtU,ybtX,ykgK/ecpR	blaNDM non-predominant
E1118	PID708	Escherichia coli	205	blaNDM-7	Clinical culture	2013	aac(6')-Ib-D181Y,aadA1,aadA2,blaCMY-42,blaCTX-M-15,blaEC-18,blaNDM-7,blaOXA-1,ble-MBL,dfrA1,dfrA12,mph(A),sat2_gen,sul1,tet(A)	astA,csgB,csgD,csgF,csgG,entA,entB,entC,entD,entE,entF,entS,espL1,espR1,espX1,espX4,espX5,espY1,fdeC,fepA,fepB,fepC,fepD,fepG,fes,fimA,fimB,fimC,fimD,fimE,fimF,fimG,fimH,fimI,gspC,gspD,gspE,gspF,gspG,gspH,gspI,gspJ,gspK,gspL,gspM,ompA,yagV/ecpE,yagW/ecpD,yagX/ecpC,yagY/ecpB,yagZ/ecpA,ykgK/ecpR	blaNDM non-predominant
E1119	PID709	Klebsiella pneumoniae	-	blaKPC-2	Surveillance culture	2013	blaKPC-2,blaSHV-12,fosA6,mph(A)	astA,ompA,yagV/ecpE,yagW/ecpD,yagX/ecpC,yagY/ecpB,yagZ/ecpA,ykgK/ecpR	blaKPC predominant cluster
E1120	PID710	Enterobacter cloacae	-	blaNDM-1	Clinical culture	2012	aph(3'')-Ib,aph(6)-Id,blaACT-16,blaCTX-M-15,blaNDM-1,blaTEM-1,ble-MBL,dfrA14,fosA,oqxA9,oqxB9,qnrS1,sul2	ompA	blaNDM non-predominant
[truncated: 112 more rows]
